# Supplementary material for: Crystal structure of luliconazole
Source: Acta Crystallogr E Crystallogr Commun. 2025 Jan 1;81(Pt 1):24–8. doi: 10.1107/S2056989024011812 (PMC11701779; doi:10.1107/S2056989024011812)
Supplement: Supplementary file 1 [file e-81-00024-sup1.cif]

##############################################################################
#                                                                            #
# This CIF contains the data in a paper accepted for publication in          #
# Acta Crystallographica Section E. It conforms to the requirements of       #
# Notes for Authors for Acta Crystallographica Section E, and has been       #
# peer reviewed under the auspices of the IUCr Commission on Journals.       #
#                                                                            #
# Full details of the Crystallographic Information File format               #
# are given in the paper "The Crystallographic Information File (CIF):       #
# a New Standard Archive File for Crystallography" by S. R. Hall, F. H.      #
# Allen and I. D. Brown [Acta Cryst. (1991), A47, 655-685].                  #
#                                                                            #
# The current version of the core CIF dictionary is obtainable from          #
# ftp://ftp.iucr.org/pub/cif_core.dic.                                       #
#                                                                            #
# Software is freely available for graphical display of the structure(s)     #
# in this CIF. For information consult the CIF software page                 #
# http://www.iucr.org/resources/cif/software.                                #
#                                                                            #
# This file may be used for bona fide research purposes within the           #
# scientific community so long as proper attribution is given to the journal # 
# article from which it was obtained.                                        #
#                                                                            #
##############################################################################
data_I
_audit_creation_method     'SHELXL-2019/2'
_chemical_name_systematic
;\
(<i>E</i>)-[(4<i>R</i>)-4-(2,4-Dichlorophenyl)-1,3-dithiolan-2-ylidene]\
(1<i>H</i>-imidazol-1-yl)acetonitrile
;
_chemical_name_common
;
Luliconazole
;
_chemical_formula_moiety     'C14 H9 Cl2 N3 S2'
_chemical_formula_sum     'C14 H9 Cl2 N3 S2'
_chemical_formula_iupac     'C14 H9 Cl2 N3 S2'
_chemical_formula_weight     354.26
_chemical_melting_point     ?
_chemical_absolute_configuration     ?
_space_group_crystal_system     monoclinic
_space_group_name_H-M_alt     'P 21'
_space_group_name_Hall     'P 2yb'
loop_
    _space_group_symop_operation_xyz
    'x, y, z'
    '-x, y+1/2, -z'
_cell_length_a     9.01360(10)
_cell_length_b     8.15610(10)
_cell_length_c     10.87180(10)
_cell_angle_alpha     90
_cell_angle_beta     95.7780(10)
_cell_angle_gamma     90
_cell_volume     795.189(15)
_cell_formula_units_Z     2
_cell_measurement_reflns_used     12732
_cell_measurement_theta_min     4.0620
_cell_measurement_theta_max     76.5520
_cell_measurement_temperature     294(2)
_exptl_crystal_description     prism
_exptl_crystal_colour     colourless
_exptl_crystal_size_max     0.200
_exptl_crystal_size_mid     0.070
_exptl_crystal_size_min     0.030
_exptl_crystal_density_diffrn     1.480
_exptl_crystal_density_meas     ?
_exptl_crystal_density_method     ?
_exptl_crystal_F_000     360
_exptl_absorpt_coefficient_mu     6.087
_exptl_absorpt_correction_type     gaussian
_exptl_absorpt_process_details
;
(CrysAlisPro; Rigaku OD, 2023)
;
_exptl_absorpt_correction_T_min     0.167
_exptl_absorpt_correction_T_max     0.787
_diffrn_ambient_temperature     294(2)
_diffrn_source     'micro-focus sealed X-ray tube'
_diffrn_radiation_type     'Cu K\a'
_diffrn_radiation_wavelength     1.54184
_diffrn_radiation_monochromator     mirror
_diffrn_measurement_device_type     'XtaLAB Synergy, Dualflex, HyPix'
_diffrn_measurement_device     'four-circle diffractometer'
_diffrn_measurement_method     '\w scans'
_diffrn_detector     'Hybrid Pixel Array Detector'
_diffrn_detector_area_resol_mean     10.0000
_diffrn_reflns_number     14902
_diffrn_reflns_av_R_equivalents     0.0259
_diffrn_reflns_av_unetI/netI     0.0157
_diffrn_reflns_theta_min     4.087
_diffrn_reflns_theta_max     77.156
_diffrn_reflns_theta_full     67.684
_diffrn_measured_fraction_theta_max     0.960
_diffrn_measured_fraction_theta_full     0.998
_diffrn_reflns_limit_h_min     -11
_diffrn_reflns_limit_h_max     10
_diffrn_reflns_limit_k_min     -9
_diffrn_reflns_limit_k_max     10
_diffrn_reflns_limit_l_min     -13
_diffrn_reflns_limit_l_max     13
_diffrn_radiation_probe     x-ray
_refine_special_details     ?
_reflns_number_total     3132
_reflns_number_gt     3031
_reflns_threshold_expression     'I > 2\s(I)'
_refine_ls_structure_factor_coef     Fsqd
_refine_ls_matrix_type     full
_refine_ls_R_factor_all     0.0256
_refine_ls_R_factor_gt     0.0249
_refine_ls_wR_factor_gt     0.0688
_refine_ls_wR_factor_ref     0.0693
_refine_ls_goodness_of_fit_ref     1.065
_refine_ls_restrained_S_all     1.110
_refine_ls_number_reflns     3132
_refine_ls_number_parameters     238
_refine_ls_number_restraints     295
_refine_ls_hydrogen_treatment     constr
_refine_ls_weighting_scheme     calc
_refine_ls_weighting_details
              'w=1/[\s^2^(Fo^2^)+(0.0399P)^2^+0.0887P] where P=(Fo^2^+2Fc^2^)/3'
_atom_sites_solution_hydrogens     geom
_atom_sites_solution_primary     direct
_atom_sites_solution_secondary     ?
_refine_ls_shift/su_max     0.001
_refine_ls_shift/su_mean     0.000
_refine_diff_density_max     0.148
_refine_diff_density_min     -0.190
_refine_ls_extinction_method     none
_refine_ls_extinction_coef     .
_refine_ls_abs_structure_details
;
Flack <i>x</i> determined using 1322 quotients
[(<i>I</i>^+^)-(<i>I</i>^-^)]/[(<i>I</i>^+^)+(<i>I</i>^-^)]
(Parsons <i>et al.</i>,  2013)
;
_refine_ls_abs_structure_Flack     -0.010(6)
loop_
    _atom_type_symbol
    _atom_type_description
    _atom_type_scat_dispersion_real
    _atom_type_scat_dispersion_imag
    _atom_type_scat_source
    'C' 'C' 0.0181 0.0091
                         'International Tables Vol C Tables 4.2.6.8 and 6.1.1.4'
    'H' 'H' 0.0000 0.0000
                         'International Tables Vol C Tables 4.2.6.8 and 6.1.1.4'
    'Cl' 'Cl' 0.3639 0.7018
                         'International Tables Vol C Tables 4.2.6.8 and 6.1.1.4'
    'N' 'N' 0.0311 0.0180
                         'International Tables Vol C Tables 4.2.6.8 and 6.1.1.4'
    'S' 'S' 0.3331 0.5567
                         'International Tables Vol C Tables 4.2.6.8 and 6.1.1.4'
_computing_data_collection
;
CrysAlisPro 1.171.42.88a (Rigaku OD, 2023)
;
_computing_cell_refinement
;
CrysAlisPro 1.171.42.88a (Rigaku OD, 2023)
;
_computing_data_reduction
;
CrysAlisPro 1.171.42.88a (Rigaku OD, 2023)
;
_computing_structure_solution
;
<i>SHELXT</i> (Sheldrick, 2015a)
;
_computing_structure_refinement
;
<i>SHELXL2019/2</i> (Sheldrick, 2015b)
;
_computing_molecular_graphics
;
Mercury (Macrae <i>et al.</i>,  2020) and PLATON (Spek, 2020)
;
_computing_publication_material
;
publCIF (Westrip, 2010)
;
loop_
    _atom_site_type_symbol
    _atom_site_label
    _atom_site_fract_x
    _atom_site_fract_y
    _atom_site_fract_z
    _atom_site_U_iso_or_equiv
    _atom_site_adp_type
    _atom_site_calc_flag
    _atom_site_occupancy
    _atom_site_disorder_assembly
    _atom_site_disorder_group
    Cl Cl1A 0.7112(8) 0.3287(9) 1.1135(7) 0.0901(16) Uani d 0.5 A 1
    Cl Cl2A 1.2841(5) 0.2715(10) 1.0208(5) 0.0882(15) Uani d 0.5 A 1
    Cl Cl1B 0.7057(9) 0.2672(10) 1.1114(7) 0.114(3) Uani d 0.5 B 2
    Cl Cl2B 1.2743(5) 0.3102(11) 1.0307(6) 0.105(2) Uani d 0.5 B 2
    S S1 0.39907(7) 0.21429(7) 0.66512(6) 0.05387(17) Uani d 1 . .
    S S2 0.59952(8) 0.49155(9) 0.73496(7) 0.0642(2) Uani d 1 . .
    N N1 0.4012(3) 0.8370(3) 0.6007(3) 0.0670(6) Uani d 1 . .
    N N2 0.2121(2) 0.4772(3) 0.51520(18) 0.0454(4) Uani d 1 . .
    N N3 0.0737(3) 0.3647(3) 0.3584(2) 0.0658(7) Uani d 1 . .
    C C1 0.3416(2) 0.5289(3) 0.5913(2) 0.0436(5) Uani d 1 . .
    C C2 0.3726(3) 0.6999(3) 0.5944(2) 0.0488(5) Uani d 1 . .
    C C3 0.2085(3) 0.3786(3) 0.4141(2) 0.0531(6) Uani d 1 . .
    H H3 0.291839 0.327232 0.387726 0.064 Uiso calc 1 . .
    C C4 -0.0127(3) 0.4596(4) 0.4260(3) 0.0724(9) Uani d 1 . .
    H H4 -0.114889 0.473964 0.407721 0.087 Uiso calc 1 . .
    C C5 0.0686(3) 0.5297(4) 0.5224(3) 0.0615(7) Uani d 1 . .
    H H5 0.034806 0.599083 0.581389 0.074 Uiso calc 1 . .
    C C6 0.4336(3) 0.4234(3) 0.6568(2) 0.0454(5) Uani d 1 . .
    C C7 0.5759(3) 0.1646(4) 0.7514(3) 0.0624(7) Uani d 1 . .
    H H7A 0.564313 0.069235 0.802923 0.075 Uiso calc 1 . .
    H H7B 0.649020 0.138719 0.694683 0.075 Uiso calc 1 . .
    C C8 0.6294(3) 0.3087(4) 0.8315(2) 0.0559(6) Uani d 1 . .
    H H8 0.566602 0.317007 0.899744 0.067 Uiso calc 1 C 1
    C C9A 0.7953(5) 0.2935(9) 0.8872(7) 0.0553(13) Uani d 0.5 A 1
    C C10A 0.8435(7) 0.3149(11) 1.0117(7) 0.0556(14) Uani d 0.5 A 1
    C C11A 0.9949(8) 0.3097(11) 1.0515(5) 0.0628(14) Uani d 0.5 A 1
    H H11A 1.027154 0.324001 1.134743 0.075 Uiso calc 0.5 A 1
    C C12A 1.0981(5) 0.2832(9) 0.9668(7) 0.0683(14) Uani d 0.5 A 1
    C C13A 1.0499(6) 0.2618(8) 0.8423(6) 0.0619(14) Uani d 0.5 A 1
    H H13A 1.118888 0.244023 0.785627 0.074 Uiso calc 0.5 A 1
    C C14A 0.8985(7) 0.2670(7) 0.8025(5) 0.0579(14) Uani d 0.5 A 1
    H H14A 0.866205 0.252683 0.719235 0.069 Uiso calc 0.5 A 1
    C C9B 0.7923(5) 0.3066(9) 0.8760(7) 0.0528(13) Uani d 0.5 B 2
    C C10B 0.8287(7) 0.2829(11) 1.0020(7) 0.0566(14) Uani d 0.5 B 2
    C C11B 0.9773(8) 0.2807(11) 1.0507(5) 0.0646(14) Uani d 0.5 B 2
    H H11B 1.001705 0.264790 1.135003 0.077 Uiso calc 0.5 B 2
    C C12B 1.0895(5) 0.3021(9) 0.9733(7) 0.0632(13) Uani d 0.5 B 2
    C C13B 1.0531(6) 0.3258(8) 0.8473(7) 0.0648(14) Uani d 0.5 B 2
    H H13B 1.128176 0.340176 0.795514 0.078 Uiso calc 0.5 B 2
    C C14B 0.9045(7) 0.3281(8) 0.7986(5) 0.0602(14) Uani d 0.5 B 2
    H H14B 0.880120 0.343952 0.714286 0.072 Uiso calc 0.5 B 2
loop_
    _atom_site_aniso_label
    _atom_site_aniso_U_11
    _atom_site_aniso_U_22
    _atom_site_aniso_U_33
    _atom_site_aniso_U_12
    _atom_site_aniso_U_13
    _atom_site_aniso_U_23
    Cl1A 0.0641(16) 0.161(4) 0.0466(17) 0.009(2) 0.0115(11) -0.013(2)
    Cl2A 0.0450(13) 0.138(4) 0.0786(16) 0.0186(15) -0.0057(10) 0.023(2)
    Cl1B 0.0780(18) 0.213(7) 0.051(2) -0.003(3) 0.0122(15) 0.034(3)
    Cl2B 0.0491(16) 0.142(4) 0.116(3) 0.0239(15) -0.0284(15) -0.0304(19)
    S1 0.0493(3) 0.0458(3) 0.0639(4) -0.0038(3) -0.0072(3) 0.0024(3)
    S2 0.0528(3) 0.0561(4) 0.0776(5) -0.0055(3) -0.0234(3) -0.0048(3)
    N1 0.0606(14) 0.0490(14) 0.0923(18) -0.0040(11) 0.0118(12) -0.0051(13)
    N2 0.0347(9) 0.0481(11) 0.0521(10) -0.0016(8) -0.0012(7) -0.0022(9)
    N3 0.0610(14) 0.0669(16) 0.0645(13) -0.0120(12) -0.0180(11) 0.0023(11)
    C1 0.0375(11) 0.0453(12) 0.0470(11) -0.0013(9) -0.0008(9) -0.0052(9)
    C2 0.0405(11) 0.0481(14) 0.0571(13) 0.0033(10) 0.0020(9) -0.0043(11)
    C3 0.0491(13) 0.0576(15) 0.0515(13) -0.0072(11) -0.0005(10) -0.0060(11)
    C4 0.0409(13) 0.0672(19) 0.104(2) -0.0011(13) -0.0176(14) 0.0105(17)
    C5 0.0413(13) 0.0551(15) 0.087(2) 0.0060(11) 0.0015(13) -0.0022(13)
    C6 0.0436(12) 0.0457(12) 0.0461(12) -0.0020(10) -0.0004(9) -0.0065(10)
    C7 0.0556(15) 0.0583(17) 0.0700(18) 0.0077(12) -0.0101(13) 0.0066(13)
    C8 0.0441(12) 0.0763(18) 0.0460(11) 0.0081(13) -0.0016(9) 0.0004(13)
    C9A 0.047(2) 0.077(3) 0.042(2) 0.006(2) 0.002(2) 0.003(2)
    C10A 0.050(2) 0.076(3) 0.039(2) -0.001(2) -0.005(2) -0.003(2)
    C11A 0.051(2) 0.086(3) 0.047(2) 0.002(2) -0.013(2) -0.001(2)
    C12A 0.053(2) 0.089(3) 0.061(2) 0.009(2) -0.005(2) 0.003(2)
    C13A 0.048(2) 0.081(3) 0.057(2) 0.013(2) 0.0042(19) -0.002(3)
    C14A 0.050(2) 0.078(3) 0.045(2) 0.008(2) 0.0013(18) 0.001(2)
    C9B 0.046(2) 0.075(3) 0.035(2) 0.011(2) -0.0074(19) 0.004(2)
    C10B 0.050(2) 0.079(3) 0.040(2) -0.001(2) -0.002(2) -0.004(2)
    C11B 0.055(3) 0.088(3) 0.048(2) 0.000(2) -0.006(2) 0.005(2)
    C12B 0.042(2) 0.087(3) 0.058(2) 0.016(2) -0.006(2) 0.001(2)
    C13B 0.049(2) 0.085(3) 0.060(2) 0.010(3) 0.005(2) -0.001(3)
    C14B 0.052(2) 0.080(3) 0.048(2) 0.008(3) 0.0025(19) 0.006(3)
_geom_special_details
;
 All esds (except the esd in the dihedral angle between two l.s. planes)
 are estimated using the full covariance matrix.  The cell esds are taken
 into account individually in the estimation of esds in distances, angles
 and torsion angles; correlations between esds in cell parameters are only
 used when they are defined by crystal symmetry.  An approximate (isotropic)
 treatment of cell esds is used for estimating esds involving l.s. planes.
;
loop_
    _geom_bond_atom_site_label_1
    _geom_bond_atom_site_label_2
    _geom_bond_site_symmetry_2
    _geom_bond_distance
    _geom_bond_publ_flag
    Cl1A C10A . 1.711(3) ?
    Cl2A C12A . 1.722(3) ?
    Cl1B C10B . 1.710(3) ?
    Cl2B C12B . 1.720(3) ?
    S1 C6 . 1.737(3) ?
    S1 C7 . 1.812(3) ?
    S2 C6 . 1.736(2) ?
    S2 C8 . 1.828(3) ?
    N1 C2 . 1.148(4) ?
    N2 C3 . 1.360(3) ?
    N2 C5 . 1.371(3) ?
    N2 C1 . 1.425(3) ?
    N3 C3 . 1.306(3) ?
    N3 C4 . 1.364(4) ?
    C1 C6 . 1.348(3) ?
    C1 C2 . 1.422(4) ?
    C3 H3 . 0.9300 ?
    C4 C5 . 1.344(4) ?
    C4 H4 . 0.9300 ?
    C5 H5 . 0.9300 ?
    C7 C8 . 1.512(4) ?
    C7 H7A . 0.9700 ?
    C7 H7B . 0.9700 ?
    C8 C9B . 1.499(5) ?
    C8 C9A . 1.561(5) ?
    C8 H8 . 0.9800 ?
    C9A C10A . 1.3900 ?
    C9A C14A . 1.3900 ?
    C10A C11A . 1.3900 ?
    C11A C12A . 1.3900 ?
    C11A H11A . 0.9300 ?
    C12A C13A . 1.3900 ?
    C13A C14A . 1.3900 ?
    C13A H13A . 0.9300 ?
    C14A H14A . 0.9300 ?
    C9B C10B . 1.3900 ?
    C9B C14B . 1.3900 ?
    C10B C11B . 1.3900 ?
    C11B C12B . 1.3900 ?
    C11B H11B . 0.9300 ?
    C12B C13B . 1.3900 ?
    C13B C14B . 1.3900 ?
    C13B H13B . 0.9300 ?
    C14B H14B . 0.9300 ?
loop_
    _geom_angle_atom_site_label_1
    _geom_angle_atom_site_label_2
    _geom_angle_atom_site_label_3
    _geom_angle_site_symmetry_1
    _geom_angle_site_symmetry_3
    _geom_angle
    _geom_angle_publ_flag
    C6 S1 C7 . . 95.38(13) ?
    C6 S2 C8 . . 95.13(12) ?
    C3 N2 C5 . . 106.5(2) ?
    C3 N2 C1 . . 126.6(2) ?
    C5 N2 C1 . . 126.6(2) ?
    C3 N3 C4 . . 104.8(2) ?
    C6 C1 C2 . . 120.3(2) ?
    C6 C1 N2 . . 122.8(2) ?
    C2 C1 N2 . . 116.8(2) ?
    N1 C2 C1 . . 177.5(3) ?
    N3 C3 N2 . . 111.8(2) ?
    N3 C3 H3 . . 124.1 ?
    N2 C3 H3 . . 124.1 ?
    C5 C4 N3 . . 111.4(2) ?
    C5 C4 H4 . . 124.3 ?
    N3 C4 H4 . . 124.3 ?
    C4 C5 N2 . . 105.4(3) ?
    C4 C5 H5 . . 127.3 ?
    N2 C5 H5 . . 127.3 ?
    C1 C6 S2 . . 120.55(19) ?
    C1 C6 S1 . . 123.39(19) ?
    S2 C6 S1 . . 116.03(14) ?
    C8 C7 S1 . . 109.7(2) ?
    C8 C7 H7A . . 109.7 ?
    S1 C7 H7A . . 109.7 ?
    C8 C7 H7B . . 109.7 ?
    S1 C7 H7B . . 109.7 ?
    H7A C7 H7B . . 108.2 ?
    C9B C8 C7 . . 115.0(4) ?
    C7 C8 C9A . . 113.5(3) ?
    C9B C8 S2 . . 106.1(3) ?
    C7 C8 S2 . . 106.49(17) ?
    C9A C8 S2 . . 111.6(3) ?
    C7 C8 H8 . . 108.4 ?
    C9A C8 H8 . . 108.4 ?
    S2 C8 H8 . . 108.4 ?
    C10A C9A C14A . . 120.0 ?
    C10A C9A C8 . . 124.2(5) ?
    C14A C9A C8 . . 115.7(5) ?
    C11A C10A C9A . . 120.0 ?
    C11A C10A Cl1A . . 121.8(6) ?
    C9A C10A Cl1A . . 117.9(5) ?
    C10A C11A C12A . . 120.0 ?
    C10A C11A H11A . . 120.0 ?
    C12A C11A H11A . . 120.0 ?
    C13A C12A C11A . . 120.0 ?
    C13A C12A Cl2A . . 121.5(5) ?
    C11A C12A Cl2A . . 118.4(5) ?
    C12A C13A C14A . . 120.0 ?
    C12A C13A H13A . . 120.0 ?
    C14A C13A H13A . . 120.0 ?
    C13A C14A C9A . . 120.0 ?
    C13A C14A H14A . . 120.0 ?
    C9A C14A H14A . . 120.0 ?
    C10B C9B C14B . . 120.0 ?
    C10B C9B C8 . . 116.5(5) ?
    C14B C9B C8 . . 123.5(5) ?
    C11B C10B C9B . . 120.0 ?
    C11B C10B Cl1B . . 113.7(6) ?
    C9B C10B Cl1B . . 126.2(6) ?
    C10B C11B C12B . . 120.0 ?
    C10B C11B H11B . . 120.0 ?
    C12B C11B H11B . . 120.0 ?
    C11B C12B C13B . . 120.0 ?
    C11B C12B Cl2B . . 121.5(5) ?
    C13B C12B Cl2B . . 118.4(5) ?
    C14B C13B C12B . . 120.0 ?
    C14B C13B H13B . . 120.0 ?
    C12B C13B H13B . . 120.0 ?
    C13B C14B C9B . . 120.0 ?
    C13B C14B H14B . . 120.0 ?
    C9B C14B H14B . . 120.0 ?
loop_
    _geom_torsion_atom_site_label_1
    _geom_torsion_atom_site_label_2
    _geom_torsion_atom_site_label_3
    _geom_torsion_atom_site_label_4
    _geom_torsion_site_symmetry_1
    _geom_torsion_site_symmetry_2
    _geom_torsion_site_symmetry_3
    _geom_torsion_site_symmetry_4
    _geom_torsion
    _geom_torsion_publ_flag
    C3 N2 C1 C6 . . . . -62.6(4) ?
    C5 N2 C1 C6 . . . . 124.2(3) ?
    C3 N2 C1 C2 . . . . 116.4(3) ?
    C5 N2 C1 C2 . . . . -56.8(4) ?
    C4 N3 C3 N2 . . . . 0.6(3) ?
    C5 N2 C3 N3 . . . . -0.5(3) ?
    C1 N2 C3 N3 . . . . -174.8(2) ?
    C3 N3 C4 C5 . . . . -0.4(4) ?
    N3 C4 C5 N2 . . . . 0.1(4) ?
    C3 N2 C5 C4 . . . . 0.2(3) ?
    C1 N2 C5 C4 . . . . 174.5(3) ?
    C2 C1 C6 S2 . . . . -5.7(3) ?
    N2 C1 C6 S2 . . . . 173.31(18) ?
    C2 C1 C6 S1 . . . . 176.36(19) ?
    N2 C1 C6 S1 . . . . -4.7(3) ?
    C8 S2 C6 C1 . . . . 164.4(2) ?
    C8 S2 C6 S1 . . . . -17.54(17) ?
    C7 S1 C6 C1 . . . . 174.3(2) ?
    C7 S1 C6 S2 . . . . -3.76(18) ?
    C6 S1 C7 C8 . . . . 29.9(2) ?
    S1 C7 C8 C9B . . . . -161.5(4) ?
    S1 C7 C8 C9A . . . . -167.4(4) ?
    S1 C7 C8 S2 . . . . -44.3(2) ?
    C6 S2 C8 C9B . . . . 159.7(3) ?
    C6 S2 C8 C7 . . . . 36.8(2) ?
    C6 S2 C8 C9A . . . . 161.1(3) ?
    C7 C8 C9A C10A . . . . -129.6(4) ?
    S2 C8 C9A C10A . . . . 110.0(4) ?
    C7 C8 C9A C14A . . . . 54.5(5) ?
    S2 C8 C9A C14A . . . . -65.9(5) ?
    C14A C9A C10A C11A . . . . 0.0 ?
    C8 C9A C10A C11A . . . . -175.7(6) ?
    C14A C9A C10A Cl1A . . . . -174.2(7) ?
    C8 C9A C10A Cl1A . . . . 10.0(6) ?
    C9A C10A C11A C12A . . . . 0.0 ?
    Cl1A C10A C11A C12A . . . . 174.0(7) ?
    C10A C11A C12A C13A . . . . 0.0 ?
    C10A C11A C12A Cl2A . . . . -178.1(6) ?
    C11A C12A C13A C14A . . . . 0.0 ?
    Cl2A C12A C13A C14A . . . . 178.0(6) ?
    C12A C13A C14A C9A . . . . 0.0 ?
    C10A C9A C14A C13A . . . . 0.0 ?
    C8 C9A C14A C13A . . . . 176.1(6) ?
    C7 C8 C9B C10B . . . . -111.8(4) ?
    S2 C8 C9B C10B . . . . 130.8(3) ?
    C7 C8 C9B C14B . . . . 68.7(6) ?
    S2 C8 C9B C14B . . . . -48.7(5) ?
    C14B C9B C10B C11B . . . . 0.0 ?
    C8 C9B C10B C11B . . . . -179.5(6) ?
    C14B C9B C10B Cl1B . . . . 175.7(7) ?
    C8 C9B C10B Cl1B . . . . -3.8(7) ?
    C9B C10B C11B C12B . . . . 0.0 ?
    Cl1B C10B C11B C12B . . . . -176.2(7) ?
    C10B C11B C12B C13B . . . . 0.0 ?
    C10B C11B C12B Cl2B . . . . 176.8(7) ?
    C11B C12B C13B C14B . . . . 0.0 ?
    Cl2B C12B C13B C14B . . . . -176.9(6) ?
    C12B C13B C14B C9B . . . . 0.0 ?
    C10B C9B C14B C13B . . . . 0.0 ?
    C8 C9B C14B C13B . . . . 179.5(6) ?
loop_
    _geom_hbond_atom_site_label_D
    _geom_hbond_atom_site_label_H
    _geom_hbond_atom_site_label_A
    _geom_hbond_site_symmetry_A
    _geom_hbond_distance_DH
    _geom_hbond_distance_HA
    _geom_hbond_distance_DA
    _geom_hbond_angle_DHA
    _geom_hbond_publ_flag
    C5 H5 N3 2_556 0.93 2.49 3.335(4) 151 yes
    C11A H11A N3 1_656 0.93 2.45 3.371(6) 172 yes
    C11B H11B N3 1_656 0.93 2.58 3.440(6) 154 yes
_shelx_space_group_comment
;
The symmetry employed for this shelxl refinement is uniquely defined
by the following loop, which should always be used as a source of
symmetry information in preference to the above space-group names.
They are only intended as comments.
;
_shelx_estimated_absorpt_T_min     0.376
_shelx_estimated_absorpt_T_max     0.838
_shelx_hkl_file
;
   0  -9   0 7.76936 61.1726  35
   0  -9  -1 529.395 92.3131  35
   0  -9   1 604.158 97.4762  35
   0  -9  -2 2189.70 152.291  35
   0  -9   2 2291.28 168.088  35
   0  -9  -3 1783.10 127.686  35
   0  -8   0 4636.88 523.020   8
   0  -8   0 5103.06 522.582   7
   0  -8   0 5264.34 285.726  35
   0  -8  -1 5325.54 285.599  35
   0  -8   2 2690.19 179.611  36
   0  -8  -2 2496.11 192.861  35
   0  -8  -3 2243.31 176.320  35
   0  -8   3 2386.80 171.900  36
   0  -8   4 3382.38 205.593  36
   0  -8  -4 3147.93 196.528  35
   0  -8  -5 897.373 103.084  35
   0  -8   5 981.431 116.393  36
   0  -8   6 1756.21 142.047  36
   0  -8   7 525.437 76.3427  36
   0  -8  -7 529.772 78.1228  43
   0  -7   0-30.1373 63.5661  36
   0  -7   0 71.6091 143.541  10
   0  -7   0-41.5457 125.906   8
   0  -7   1 5999.68 280.704  36
   0  -7   1 6336.07 601.269   8
   0  -7  -1 5450.46 532.472   7
   0  -7  -1 6057.58 589.821   8
   0  -7  -1 5706.90 530.470  10
   0  -7   1 6103.99 553.657  10
   0  -7   2 2611.82 173.719  37
   0  -7  -2 2282.55 187.041  35
   0  -7   2 2493.08 183.834  36
   0  -7  -2 2215.23 364.720   8
   0  -7  -2 2103.66 332.496   7
   0  -7   2 2575.11 374.198  10
   0  -7   3 10748.5 396.056  37
   0  -7   3 10392.9 415.841  36
   0  -7  -3 10022.6 413.082  35
   0  -7  -3 10824.9 792.349   8
   0  -7  -3 9617.39 701.134   7
   0  -7   3 10952.2 777.377  10
   0  -7   4 8346.27 345.955  37
   0  -7  -4 8336.63 354.324  35
   0  -7   4 7913.37 675.193  10
   0  -7  -4 8010.64 629.876   7
   0  -7  -4 8394.92 705.900   8
   0  -7  -5 462.053 95.4117  35
   0  -7   5 555.544 97.6657  37
   0  -7   5 333.238 184.317  10
   0  -7  -5 601.288 225.685   8
   0  -7   6 723.889 105.133  37
   0  -7  -6 960.379 113.071  35
   0  -7   7 1044.16 115.873  37
   0  -7  -8 402.210 76.7486  43
   0  -7   8 249.589 65.5815  37
   0  -7   9 765.448 82.5219  36
   0  -6   0 38691.6 1421.58  10
   0  -6   0 36729.9 949.650  36
   0  -6   0 36107.3 937.095  37
   0  -6   0 38028.9 1290.57  18
   0  -6   0 37082.2 1475.62   8
   0  -6  -1 42904.7 1524.47  10
   0  -6   1 40948.6 1534.88  10
   0  -6   1 42280.5 1069.60  36
   0  -6  -1 40792.8 1039.94  36
   0  -6   1 41867.6 1052.36  37
   0  -6   1 41911.2 1406.22  18
   0  -6  -1 40294.2 1380.57  18
   0  -6  -1 41089.1 1586.50   8
   0  -6   2 3819.06 422.366  10
   0  -6  -2 3757.39 392.849  10
   0  -6  -2 3853.11 223.658  35
   0  -6   2 4210.11 214.197  37
   0  -6   2 4022.92 374.032  18
   0  -6  -2 3642.99 398.880   7
   0  -6  -2 3910.49 442.320   8
   0  -6   3 12049.0 421.406  37
   0  -6   3 11916.5 770.294  10
   0  -6  -3 11694.6 730.046   7
   0  -6  -3 11933.6 789.243   8
   0  -6  -3 11110.7 424.356  35
   0  -6   4 19891.3 600.519  38
   0  -6   4 20861.8 637.652  37
   0  -6   4 22190.6 1117.93  10
   0  -6  -4 19293.7 1062.89   8
   0  -6  -4 20911.2 1021.28   7
   0  -6  -4 20826.5 640.483  35
   0  -6   5 96.7381 64.0885  38
   0  -6   5 83.2570 133.824  10
   0  -6   5 123.092 104.285  11
   0  -6  -5 42.2736 143.246   8
   0  -6  -5 115.109 76.5141  35
   0  -6   5 74.9865 69.6088  37
   0  -6   6 7215.48 331.283  37
   0  -6   6 6672.85 306.246  38
   0  -6   6 6016.91 609.343  10
   0  -6   6 6250.40 544.459  11
   0  -6  -6 5525.53 585.011   8
   0  -6  -6 6313.40 297.213  35
   0  -6   7 3632.28 467.966  10
   0  -6   7 3961.54 238.529  37
   0  -6   7 3287.87 210.636  38
   0  -6   7 2618.13 400.448  24
   0  -6  -7 3105.86 192.943  35
   0  -6  -8 4276.54 235.852  43
   0  -6   8 4292.04 238.038  37
   0  -6   8 4501.24 234.102  38
   0  -6  -9 2811.55 163.410  43
   0  -6   9 2984.56 172.652  38
   0  -6   9 3074.69 182.877  37
   0  -6  10 34.7727 42.5881  37
   0  -6  10 45.1872 43.0414  38
   0  -5   0 18.8453 92.5310  18
   0  -5   0-23.2881 99.8086  10
   0  -5   0 4.98180 45.9179  37
   0  -5   0-31.6793 51.5395  36
   0  -5   1 13858.0 701.466  10
   0  -5  -1 12731.3 669.584  10
   0  -5  -1 13958.5 724.040   8
   0  -5   1 13506.6 410.721  37
   0  -5  -1 13232.8 398.661  37
   0  -5   1 13768.7 643.565  18
   0  -5  -1 13697.3 634.833  18
   0  -5  -1 13080.4 400.627  36
   0  -5   2 12859.8 705.048  10
   0  -5  -2 12508.5 660.820  10
   0  -5   2 12734.4 582.794  11
   0  -5  -2 13115.2 719.690   8
   0  -5   2 13138.7 409.323  37
   0  -5  -2 12404.8 622.798  18
   0  -5  -2 12272.1 381.027  36
   0  -5  -2 12842.8 386.949  37
   0  -5   3 4447.97 215.618  37
   0  -5   3 4392.84 199.389  38
   0  -5  -3 4477.40 402.239   7
   0  -5  -3 4522.27 430.871   8
   0  -5  -3 4213.36 215.764  35
   0  -5   3 4180.31 347.290  11
   0  -5   3 4497.04 424.098  10
   0  -5   4 37219.7 974.068  37
   0  -5   4 36553.9 946.642  38
   0  -5  -4 35589.3 1436.00   8
   0  -5  -4 34687.1 1334.32   7
   0  -5  -4 36200.6 964.780  35
   0  -5   4 37734.3 1450.69  10
   0  -5   4 38118.4 1327.97  11
   0  -5   5 17652.9 907.146  11
   0  -5   5 18690.0 1010.11  10
   0  -5   5 18716.3 885.965  16
   0  -5   5 20135.1 612.426  37
   0  -5  -5 18405.7 586.155  35
   0  -5  -5 19706.2 1030.16   8
   0  -5   6 4367.05 456.904  11
   0  -5   6 4160.17 499.617  10
   0  -5   6 4429.29 437.678  16
   0  -5   6 4539.94 258.151  37
   0  -5  -6 4156.16 236.254  35
   0  -5  -6 4230.09 495.984   8
   0  -5   7 10459.3 721.209  16
   0  -5   7 11038.8 764.119  11
   0  -5  -7 10126.3 761.489   9
   0  -5   7 11708.8 850.271  10
   0  -5   7 11987.8 467.881  37
   0  -5  -7 11728.4 425.978  35
   0  -5   7 10873.4 775.623  24
   0  -5  -8 9312.22 385.107  43
   0  -5   8 8805.08 668.340  24
   0  -5   8 9953.10 392.446  38
   0  -5   8 10195.0 413.558  37
   0  -5  -8 9042.21 683.313   9
   0  -5   8 9376.33 746.521  10
   0  -5   8 10264.6 726.541  11
   0  -5  -8 9127.23 351.063  35
   0  -5   9 492.028 94.1265  38
   0  -5  -9 486.122 91.5730  43
   0  -5   9 452.573 97.5086  37
   0  -5  10 5240.96 247.042  37
   0  -5  10 5293.48 243.373  38
   0  -5 -10 5326.13 221.335  34
   0  -5  11 571.761 70.5825  38
   0  -5  11 613.867 73.2117  37
   0  -4   0 180300. 4172.50  18
   0  -4   0 177174. 4240.71  10
   0  -4  -1 162208. 3826.59  18
   0  -4  -1 161099. 3878.52  10
   0  -4   1 161582. 3741.28  11
   0  -4   1 162750. 3903.39  10
   0  -4  -1 162903. 3936.86   8
   0  -4   2 60824.2 1430.79  37
   0  -4  -2 64127.3 1718.45  18
   0  -4  -2 58115.5 1794.33   8
   0  -4  -2 59396.1 1733.27  10
   0  -4   2 64418.8 1678.52  11
   0  -4   2 65615.1 1807.89  10
   0  -4   3 21514.7 796.875  16
   0  -4  -3 21106.0 896.897   8
   0  -4  -3 21032.8 851.235   7
   0  -4  -3 20946.8 585.473  35
   0  -4  -3 21630.4 564.531  37
   0  -4   3 22243.9 907.364  10
   0  -4   4 30528.4 1013.96  15
   0  -4   4 33038.9 1137.67  16
   0  -4  -4 33274.8 1181.49   7
   0  -4  -4 35573.3 1275.10   8
   0  -4  -4 32829.2 850.168  35
   0  -4   4 33564.1 1250.85  10
   0  -4   5 19504.8 790.649  15
   0  -4   5 18243.0 852.794  16
   0  -4  -5 18741.1 948.734   8
   0  -4  -5 19496.7 576.035  35
   0  -4   5 20929.3 987.528  10
   0  -4   6 1060.64 237.614  16
   0  -4   6 1459.64 232.347  15
   0  -4   6 1196.10 272.700  10
   0  -4  -6 1118.24 269.001   8
   0  -4  -6 1075.49 118.031  35
   0  -4   7 9427.69 735.344  10
   0  -4  -7 10485.0 729.249   9
   0  -4   7 9841.81 343.554  40
   0  -4   7 9080.52 682.010  24
   0  -4  -7 9833.53 378.069  35
   0  -4   7 10447.4 698.427  16
   0  -4   7 9619.39 623.066  15
   0  -4   8 1927.17 292.961  15
   0  -4   8 1850.47 315.389  16
   0  -4   8 2134.62 360.144  10
   0  -4   8 2194.51 338.963  24
   0  -4  -8 2361.97 167.405  35
   0  -4  -8 2016.96 168.491  43
   0  -4   8 2242.33 151.270  40
   0  -4  -8 1882.14 311.153   9
   0  -4   9 908.301 100.826  40
   0  -4  -9 892.842 113.004  43
   0  -4   9 834.903 214.996  16
   0  -4  -9 1144.29 233.171   9
   0  -4  10 2142.44 139.503  40
   0  -4 -10 2126.32 153.757  34
   0  -4  11 19.5689 50.3995  38
   0  -4  11 20.3454 54.8606  37
   0  -4 -11 5.17895 46.7576  34
   0  -4  12 2920.74 141.860  37
   0  -4  12 2770.15 137.236  38
   0  -3   0 34.4635 65.1334  10
   0  -3   0 20.1735 44.9980  11
   0  -3  -1 225055. 4981.82  18
   0  -3   1 221841. 4924.61  11
   0  -3   1 219083. 5023.99  10
   0  -3  -1 218049. 5005.95  10
   0  -3  -2 150408. 3586.82   8
   0  -3  -2 150326. 3534.26  10
   0  -3   2 155586. 3587.74  10
   0  -3   2 147433. 3383.27  15
   0  -3   2 150363. 3472.95  16
   0  -3  -2 152611. 3521.39  18
   0  -3   3 1959.19 228.687  10
   0  -3  -3 1357.19 179.057   7
   0  -3  -3 2079.68 229.928   8
   0  -3   3 1618.27 157.977  15
   0  -3   3 1997.99 194.872  16
   0  -3   4 69555.2 1887.82  16
   0  -3   4 70457.8 1830.39  15
   0  -3  -4 67475.4 1586.45  35
   0  -3  -4 70752.7 1989.50   8
   0  -3  -4 68842.5 1899.94   7
   0  -3   5 39661.3 1275.09  15
   0  -3   5 40170.6 1316.71  16
   0  -3  -5 38331.2 972.979  35
   0  -3  -5 38289.6 1398.72   8
   0  -3   6 690.576 183.060  16
   0  -3   6 1039.19 193.302  15
   0  -3  -6 620.484 187.889   9
   0  -3  -6 690.638 206.013   8
   0  -3  -6 660.149 93.2356  35
   0  -3  -7 5447.97 251.686  35
   0  -3   7 5300.55 474.207  24
   0  -3   7 4326.47 400.916  15
   0  -3   7 4750.74 451.074  16
   0  -3   7 5195.37 227.901  40
   0  -3  -7 5389.03 485.888   9
   0  -3  -8 904.060 109.430  35
   0  -3   8 860.943 214.249  24
   0  -3   8 853.006 207.359  15
   0  -3   8 859.736 212.563  16
   0  -3  -8 943.244 231.936   9
   0  -3   8 933.937 105.094  40
   0  -3  -8 971.549 118.639  43
   0  -3   9 13401.2 779.510  15
   0  -3   9 12950.3 810.313  16
   0  -3  -9 11771.7 743.834   9
   0  -3   9 12465.1 427.237  40
   0  -3  -9 11871.4 425.244  43
   0  -3  10 410.296 82.7759  40
   0  -3 -10 457.156 93.3712  34
   0  -3 -10 364.528 74.2540  33
   0  -3  11 1684.17 127.123  40
   0  -3 -11 1732.12 134.725  34
   0  -3 -12 422.319 62.6891  34
   0  -3  12 621.837 68.1025  40
   0  -2   0 959967. 20485.1  10
   0  -2   0 956224. 20407.7  11
   0  -2  -1 802015. 16715.6  18
   0  -2   1 768091. 16614.3  15
   0  -2   1 779723. 16671.4  16
   0  -2  -1 776694. 16751.0   8
   0  -2  -1 788690. 16724.8  10
   0  -2   1 770785. 16740.0  10
   0  -2  -2 95308.7 2203.54  18
   0  -2  -2 92708.3 2240.29   8
   0  -2  -2 89909.4 2200.16   7
   0  -2   2 90598.0 2166.28  16
   0  -2  -2 93196.7 2207.25  10
   0  -2  -3 77355.6 1912.17   7
   0  -2  -3 72163.4 1947.34   8
   0  -2   3 76460.7 1891.46  16
   0  -2   4 127044. 2952.08   1
   0  -2   4 130813. 3107.58  16
   0  -2  -4 123596. 3167.27   8
   0  -2  -5 24083.5 653.854  35
   0  -2   5 26697.3 848.324   1
   0  -2   5 25953.0 948.560  16
   0  -2  -5 24424.9 986.171   8
   0  -2   6 47538.1 1531.20  16
   0  -2   6 47540.9 1398.04   1
   0  -2  -6 47518.6 1164.93  35
   0  -2   6 46276.9 1536.75  24
   0  -2  -6 48061.1 1572.87   9
   0  -2  -7 3277.61 369.576   9
   0  -2   7 2919.50 327.098  24
   0  -2  -7 3511.06 189.256  35
   0  -2  -7 3318.44 189.121  43
   0  -2   7 3681.78 375.720  16
   0  -2   8 4152.77 410.049  24
   0  -2  -8 4999.81 455.831   9
   0  -2   8 4494.67 420.420  15
   0  -2   8 3905.76 422.420  16
   0  -2  -8 3810.47 208.696  43
   0  -2   8 3852.00 200.587  40
   0  -2  -9 22802.6 686.408  34
   0  -2  -9 22574.6 1048.09   9
   0  -2  -9 21015.8 628.024  43
   0  -2   9 21568.2 643.655  40
   0  -2  -9 20559.5 1013.26  41
   0  -2   9 22310.0 1046.71  15
   0  -2   9 20918.4 1053.79  16
   0  -2  -9 22349.7 660.627  33
   0  -2  10 985.708 115.604  40
   0  -2 -10 975.700 233.976  42
   0  -2 -10 799.854 118.361  34
   0  -2 -10 1011.77 113.839  33
   0  -2  10 782.350 216.416  16
   0  -2  10 833.638 212.265  15
   0  -2  11 816.144 105.238  40
   0  -2 -11 948.503 111.757  34
   0  -2  12 952.156 94.9816  40
   0  -2 -12 969.701 95.7272  34
   0  -2 -13 956.739 61.0616  30
   0  -1   0-6.94576 28.8239  10
   0  -1   0 26.1221 21.3779  11
   0  -1   1 100683. 2228.37  16
   0  -1  -1 101879. 2247.97  18
   0  -1  -1 99029.9 2266.62   8
   0  -1  -1 99936.4 2251.90  10
   0  -1   2 2889.79 144.083   1
   0  -1  -2 2944.59 177.549   7
   0  -1  -2 3104.38 197.952   8
   0  -1   3 570042. 12237.3  16
   0  -1  -3 549470. 12274.2   8
   0  -1   3 568319. 12160.0   1
   0  -1   4 3298.93 256.685  16
   0  -1   4 3193.22 228.584  12
   0  -1  -4 3559.34 278.396   9
   0  -1  -4 3483.12 292.428   8
   0  -1   4 2883.03 207.884   1
   0  -1   5 83431.2 2088.15   1
   0  -1   5 83729.3 2180.53  24
   0  -1   5 84400.6 2192.93  16
   0  -1  -5 77500.1 2232.99   8
   0  -1  -5 83674.0 2214.10   9
   0  -1  -6 16873.1 759.731   9
   0  -1   6 17853.9 759.508  16
   0  -1   6 16173.1 673.281   1
   0  -1  -6 17186.5 490.846  35
   0  -1   6 16830.7 732.085  24
   0  -1  -6 17021.7 461.505  21
   0  -1  -6 16254.1 477.920  43
   0  -1  -7 39938.0 1006.25  43
   0  -1   7 41194.9 1382.58  24
   0  -1   7 40859.6 1389.67  16
   0  -1  -7 40601.8 1414.30   9
   0  -1   7 41144.4 1313.78   1
   0  -1  -8 14284.7 469.709  33
   0  -1  -8 13617.4 435.282  43
   0  -1  -8 13491.9 731.046  41
   0  -1   8 13956.4 766.459  16
   0  -1  -8 12662.4 684.855  17
   0  -1   8 12618.1 681.382   1
   0  -1  -8 13492.3 754.925   9
   0  -1  -9 1495.22 152.380  34
   0  -1  -9 2008.82 159.108  33
   0  -1   9 1640.60 142.167  40
   0  -1  -9 1573.47 259.003  41
   0  -1   9 1889.79 297.294  16
   0  -1   9 1514.91 254.740   1
   0  -1  -9 2070.64 302.036   9
   0  -1  10 8766.68 640.860  15
   0  -1  10 8788.60 651.588  16
   0  -1 -10 8679.18 674.001  42
   0  -1  10 8825.67 357.992  40
   0  -1 -10 8851.48 351.600  33
   0  -1 -10 9667.22 388.678  34
   0  -1 -11 12726.6 451.022  34
   0  -1 -11 12049.9 404.763  33
   0  -1  11 12533.1 436.017  40
   0  -1 -12 264.974 67.6975  34
   0  -1  12 232.725 66.9234  40
   0  -1  13 305.330 51.5214  40
   0   0   1 4696.75 173.394  12
   0   0   1 4546.94 166.102  14
   0   0  -1 4405.05 178.543   8
   0   0   1 4776.57 167.897  24
   0   0   2 76367.5 1737.20  12
   0   0   2 76669.1 1712.48  14
   0   0  -2 70254.0 1744.59   9
   0   0  -2 75876.2 1775.86   8
   0   0   2 71252.8 1731.17  24
   0   0   3 123285. 2778.73  12
   0   0   3 119111. 2737.50  14
   0   0  -3 116160. 2802.73   9
   0   0  -3 118865. 2841.92   8
   0   0   3 122722. 2791.78  24
   0   0   4 19249.4 648.594  12
   0   0   4 19325.3 613.528  14
   0   0  -4 18673.9 683.744   9
   0   0  -4 18129.1 706.451   8
   0   0   4 19645.2 670.483  24
   0   0  -5 4866.68 342.182   9
   0   0   5 5216.56 322.819  12
   0   0  -6 3835.71 188.091  33
   0   0  -6 3284.14 289.816  17
   0   0   6 3623.38 294.248  12
   0   0   6 3836.55 168.995  39
   0   0  -6 3738.24 171.055  43
   0   0  -6 3799.10 305.079  41
   0   0  -6 3905.70 336.684   9
   0   0  -7 12200.8 410.874  33
   0   0  -7 10946.3 586.099  17
   0   0   7 12590.2 627.178  12
   0   0  -7 11786.3 611.902  41
   0   0   7 12751.9 614.746   1
   0   0  -7 12994.7 679.328   9
   0   0   7 11905.5 375.792  39
   0   0  -8 27743.5 770.845  33
   0   0   8 26643.6 725.651  39
   0   0  -8 26305.5 1056.51  41
   0   0  -8 27067.8 1025.51  17
   0   0  -8 28099.9 1144.76   9
   0   0   8 28520.9 1091.38   1
   0   0  -9 6568.51 553.196  42
   0   0   9 6022.58 499.175   1
   0   0  -9 5911.52 497.004   9
   0   0  -9 7119.62 306.899  33
   0   0 -10 253.910 150.693  42
   0   0 -10 332.670 83.2420  33
   0   0  10 461.455 186.598   1
   0   0  10 368.873 168.679  16
   0   0 -11 390.973 79.9248  33
   0   0 -12 1807.05 137.143  34
   0   0 -13 9870.41 309.045  34
   0   1   0 37.1984 31.8041   5
   0   1  -1 96515.5 2141.84  42
   0   1   1 100531. 2181.34   4
   0   1  -1 94106.1 2158.15  17
   0   1  -2 1608.05 127.215  17
   0   1  -2 1943.12 119.011  41
   0   1   2 1603.16 135.523  13
   0   1   2 1451.19 130.068   4
   0   1  -2 1730.33 142.673   9
   0   1   3 545073. 11434.3  13
   0   1   3 541868. 11434.9  12
   0   1   3 514896. 11405.1  14
   0   1  -3 518972. 11384.6  17
   0   1  -3 524211. 11445.0   9
   0   1  -3 518208. 11350.3  41
   0   1   4 3580.65 250.982  12
   0   1  -4 3540.22 240.768  41
   0   1  -4 4003.80 266.039  17
   0   1   4 3670.05 243.404  14
   0   1  -4 3726.97 285.294   9
   0   1  -5 89786.9 2018.66  33
   0   1  -5 89272.6 2252.48  17
   0   1   5 87379.7 2268.70  16
   0   1   5 85474.3 2216.90  14
   0   1   5 83580.5 2244.07  12
   0   1   5 89209.0 1989.24  39
   0   1  -5 88580.0 2235.36  41
   0   1  -5 94864.8 2369.91   9
   0   1  -5 88639.2 2021.77  34
   0   1  -6 15548.9 465.602  33
   0   1   6 15090.6 663.380  16
   0   1   6 15089.4 638.593  14
   0   1  -6 15391.9 649.849  17
   0   1   6 15959.4 675.753  12
   0   1   6 14496.4 434.051  39
   0   1  -6 14489.1 622.796  41
   0   1  -6 15174.5 713.529   9
   0   1  -6 14857.4 465.164  34
   0   1  -7 43737.4 1127.36  34
   0   1  -7 44405.6 1118.71  33
   0   1  -7 43367.4 1364.32  17
   0   1   7 44852.8 1445.94  16
   0   1   7 41690.1 1417.01  12
   0   1  -7 45176.5 1374.23   6
   0   1  -7 45093.4 1495.56   9
   0   1   7 44272.6 1088.09  39
   0   1   7 44010.5 1405.88   1
   0   1  -7 43578.2 1499.95  42
   0   1  -7 43895.6 1367.87  41
   0   1  -8 15122.6 516.024  34
   0   1  -8 14932.3 500.105  33
   0   1   8 15823.8 796.047  16
   0   1  -8 14649.2 675.004  17
   0   1   8 15149.7 772.901  12
   0   1   8 15418.5 478.570  39
   0   1  -8 14922.6 681.467   6
   0   1  -8 15452.5 798.348   9
   0   1   8 15585.7 777.904   1
   0   1  -8 13977.1 796.767  42
   0   1   9 1075.08 224.566  16
   0   1   9 1080.36 117.289  39
   0   1  -9 1133.19 124.587  33
   0   1  -9 962.277 129.059  34
   0   1  -9 1080.67 218.202   9
   0   1  -9 1448.20 270.083  42
   0   1   9 1400.02 131.280  40
   0   1   9 1532.93 264.753   1
   0   1  10 8787.72 625.478  16
   0   1  10 9322.92 362.369  40
   0   1 -10 8706.92 654.243  42
   0   1 -10 9079.82 362.941  33
   0   1  10 9066.89 634.424   1
   0   1 -11 11357.6 396.249  33
   0   1  11 11294.8 405.248  40
   0   1 -12 339.046 58.3212  29
   0   1  12 417.381 74.0254  40
   0   1  13 203.744 39.2287  23
   0   2   0 999999. 21224.4   4
   0   2   0 986655. 21159.5  12
   0   2   0 996226. 21186.1  13
   0   2  -1 779724. 16729.2   5
   0   2  -1 788811. 16734.1  17
   0   2  -1 774748. 16663.3  13
   0   2   1 777210. 16722.5  13
   0   2   1 783797. 16696.3  12
   0   2   2 106889. 2468.65  12
   0   2  -2 104818. 2504.59   9
   0   2  -2 105608. 2447.34   5
   0   2  -2 98090.1 2479.66   6
   0   2   2 111288. 2507.64   4
   0   2  -2 104723. 2424.02  42
   0   2  -2 107343. 2469.12  17
   0   2   3 80722.0 2038.98  13
   0   2  -3 81349.0 2055.46   6
   0   2  -3 81652.6 2063.45   9
   0   2  -3 81740.2 2001.11  42
   0   2  -3 82484.6 2007.45  17
   0   2   3 82008.3 2065.97  14
   0   2   4 139445. 3382.54  13
   0   2   4 143985. 3096.81  39
   0   2  -4 137450. 3397.20   9
   0   2  -4 144336. 3402.15   6
   0   2  -4 140148. 3362.28  42
   0   2   4 132255. 3334.62  14
   0   2  -4 138661. 3323.46  17
   0   2   5 22971.8 851.815  14
   0   2  -5 25736.6 887.158  17
   0   2  -5 24475.0 947.520   9
   0   2  -5 25292.3 922.579   6
   0   2   5 23947.7 637.054  39
   0   2  -5 25043.5 673.733  33
   0   2  -5 24180.3 668.828  34
   0   2  -5 24871.3 935.926  42
   0   2   6 51206.9 1531.06  16
   0   2  -6 51926.9 1514.31  17
   0   2   6 52308.7 1539.78  14
   0   2   6 51083.6 1561.73  12
   0   2  -6 48206.7 1299.52   5
   0   2  -6 53753.8 1657.17   9
   0   2  -6 52731.1 1568.12   6
   0   2   6 52607.0 1236.20  39
   0   2  -6 54065.4 1638.51  42
   0   2  -6 53943.1 1273.29  33
   0   2  -6 53104.9 1279.63  34
   0   2  -6 48078.8 1177.65  32
   0   2  -7 2822.57 187.920  34
   0   2  -7 2695.39 179.175  33
   0   2   7 2820.94 293.561  16
   0   2  -7 2636.10 261.609  17
   0   2   7 2753.49 308.769  12
   0   2  -7 2590.21 312.659   9
   0   2  -7 2986.94 300.139   6
   0   2   7 2763.22 166.671  39
   0   2   7 2362.38 274.546   1
   0   2  -7 2579.20 315.044  42
   0   2  -8 4345.91 239.505  33
   0   2  -8 4402.42 250.526  34
   0   2   8 3606.49 370.207  16
   0   2   8 3786.51 389.478  12
   0   2  -8 4560.43 376.556   6
   0   2  -8 4418.17 420.109   9
   0   2   8 4463.97 232.157  39
   0   2   8 4560.92 411.649   1
   0   2  -8 4643.98 447.251  42
   0   2   8 4658.61 218.222  40
   0   2  -9 21428.3 665.083  33
   0   2  -9 22258.1 697.339  34
   0   2   9 21191.6 986.699  16
   0   2   9 22038.0 1025.59  12
   0   2   9 21039.4 640.792  39
   0   2  -9 22463.4 997.410   9
   0   2   9 21156.5 1007.68   1
   0   2   9 21186.7 628.188  40
   0   2  -9 20647.7 1032.15  42
   0   2  10 996.410 119.186  39
   0   2  10 893.575 202.925  16
   0   2 -10 1028.79 133.186  34
   0   2 -10 1048.17 125.279  33
   0   2 -10 613.186 197.670  42
   0   2  10 1084.65 115.972  40
   0   2  10 909.632 215.591   1
   0   2  11 918.333 104.015  40
   0   2 -11 782.687 97.1781  33
   0   2 -11 772.951 110.272  34
   0   2 -12 875.392 84.3279  29
   0   2 -12 836.946 94.7220  34
   0   2  12 761.481 81.9959  40
   0   2  13 1156.23 72.1528  23
   0   2 -13 1200.06 76.1738  30
   0   3   0 32.1910 75.4107   4
   0   3   0 157.440 55.2579  12
   0   3   0 40.9778 54.8651  13
   0   3   1 233943. 5197.34  13
   0   3   1 229026. 5143.70  12
   0   3  -1 230205. 5201.65   4
   0   3  -1 234482. 5124.48  13
   0   3  -1 233652. 5238.33  17
   0   3  -1 233874. 5234.69   5
   0   3   2 138101. 3149.35  13
   0   3   2 137560. 3107.81  12
   0   3  -2 138666. 3149.81   5
   0   3  -2 130661. 3054.98   4
   0   3   2 137519. 3177.85   4
   0   3  -2 140023. 3155.64  17
   0   3  -2 124841. 2873.77  14
   0   3   2 139435. 3222.47  14
   0   3  -2 136252. 2995.33  13
   0   3  -3 2370.55 215.942   5
   0   3   3 2252.22 129.011  39
   0   3  -3 2221.71 125.697  34
   0   3  -3 2434.94 131.448  32
   0   3   3 2691.85 238.634  12
   0   3  -3 2411.33 156.967   4
   0   3  -3 2633.66 227.417  17
   0   3  -3 2526.33 162.718  13
   0   3  -4 63947.0 1489.25  13
   0   3  -4 63811.8 1695.69  17
   0   3   4 63766.3 1713.78  12
   0   3  -4 65394.0 1789.46   6
   0   3  -4 66366.3 1665.66   5
   0   3  -4 63229.3 1409.53  32
   0   3  -4 63074.1 1418.81  34
   0   3  -5 41844.6 1056.02  34
   0   3  -5 39090.2 998.192  32
   0   3  -5 41500.4 1056.06  33
   0   3  -5 44641.2 1342.35  17
   0   3   5 41780.3 1317.92  14
   0   3   5 43664.3 1036.81  39
   0   3   5 40631.5 1315.37  12
   0   3   5 43305.5 1371.75  13
   0   3  -5 44854.0 1450.77   9
   0   3  -5 45806.4 1456.01   6
   0   3  -5 40433.6 1179.92   5
   0   3   5 40266.6 981.221  40
   0   3  -5 40287.5 1309.36  42
   0   3  -6 696.758 153.135  17
   0   3   6 857.903 186.468  14
   0   3   6 635.994 143.714  16
   0   3  -6 772.253 108.710  27
   0   3   6 872.134 97.6102  39
   0   3   6 682.679 76.6331  40
   0   3  -6 765.069 183.972  42
   0   3  -6 687.519 78.9629  32
   0   3  -6 859.991 112.482  34
   0   3  -6 815.597 111.015  33
   0   3  -6 681.012 108.367   5
   0   3  -6 600.497 176.497   6
   0   3  -6 802.136 194.766   9
   0   3  -7 6070.05 295.452  34
   0   3  -7 6379.48 298.904  33
   0   3  -7 5691.02 221.467  32
   0   3  -7 5904.22 453.452   6
   0   3   7 5999.18 269.339  39
   0   3   7 5722.14 237.984  40
   0   3  -7 6042.33 486.797  42
   0   3   7 5827.66 436.699   1
   0   3   7 7235.89 505.095  14
   0   3   7 5928.42 428.082  16
   0   3  -7 5529.13 390.933  17
   0   3   8 309.786 135.957  16
   0   3  -8 636.770 112.858  34
   0   3  -8 476.363 100.688  33
   0   3   8 585.218 98.1721  39
   0   3  -8 250.488 130.402  42
   0   3   8 595.633 83.9747  40
   0   3   8 764.219 194.501   1
   0   3   9 12096.1 740.909  12
   0   3  -9 12930.8 462.862  33
   0   3  -9 12066.3 467.986  34
   0   3   9 12499.4 447.704  39
   0   3   9 12582.0 706.676  16
   0   3   9 11340.2 404.997  40
   0   3  10 480.143 81.5483  40
   0   3 -10 541.851 106.880  34
   0   3 -10 437.805 93.4947  33
   0   3  10 599.642 101.309  39
   0   3 -11 1530.66 136.601  34
   0   3 -11 1524.61 125.387  33
   0   3  12 536.647 69.5579   2
   0   3 -12 428.724 65.2326  29
   0   3 -12 455.581 72.2428  34
   0   3  13 445.670 41.7520  23
   0   4   0 193136. 4476.69   4
   0   4   0 191925. 4416.25  14
   0   4   0 191126. 4160.46  32
   0   4   0 190209. 4285.04  12
   0   4   0 190157. 4366.16  13
   0   4  -1 161076. 3799.50   4
   0   4   1 164478. 3859.60   4
   0   4  -1 158240. 3613.23  14
   0   4   1 157742. 3795.64  14
   0   4   1 161694. 3691.16  12
   0   4   1 163055. 3772.46  13
   0   4  -1 163282. 3683.42  13
   0   4  -1 162653. 3587.28  12
   0   4   1 157615. 3500.59  32
   0   4  -1 158912. 3510.53  32
   0   4  -2 57492.4 1608.60   5
   0   4   2 54805.5 1270.43  32
   0   4  -2 55175.7 1303.99  33
   0   4  -2 54388.9 1485.33   4
   0   4   2 52870.2 1546.63  14
   0   4   2 54505.5 1278.69  39
   0   4   2 57347.4 1568.32  13
   0   4  -2 55487.7 1404.73  13
   0   4  -2 54124.3 1322.28  12
   0   4   2 53476.4 1497.26  12
   0   4  -3 17624.1 730.016   5
   0   4  -3 16470.3 489.870  34
   0   4  -3 17071.6 495.492  32
   0   4  -3 17714.4 507.668  33
   0   4  -3 18108.5 736.227  17
   0   4   3 16707.8 703.317  14
   0   4  -3 15116.4 547.458   4
   0   4   3 16903.9 483.289  39
   0   4  -3 15690.8 532.084  13
   0   4   3 17197.1 726.058  13
   0   4   3 18397.7 719.946  12
   0   4  -4 31673.2 1086.84   5
   0   4  -4 33664.3 851.904  32
   0   4  -4 31768.3 844.018  34
   0   4  -4 32990.1 1136.92  17
   0   4   4 31192.3 1101.10  14
   0   4  -4 31026.3 842.728  27
   0   4   4 30787.9 928.279   3
   0   4   4 30473.0 1093.58  12
   0   4   4 32171.6 1179.01  13
   0   4  -4 31012.8 846.219  22
   0   4   4 34510.9 848.240  39
   0   4  -5 19448.8 578.254  34
   0   4  -5 18106.8 535.303  32
   0   4  -5 19310.7 833.893  17
   0   4   5 16819.5 492.457  26
   0   4  -5 17527.2 558.862  27
   0   4   5 18438.9 806.895  12
   0   4   5 19797.2 553.430  25
   0   4  -5 18984.3 725.457   5
   0   4  -6 1432.54 152.776  33
   0   4  -6 1616.55 155.069  34
   0   4  -6 1567.70 119.048  32
   0   4  -6 1545.24 152.862  27
   0   4   6 1780.37 241.172   1
   0   4   6 1514.42 138.344  39
   0   4   6 1142.68 209.694  12
   0   4   6 1172.81 222.227  14
   0   4  -6 1466.29 217.311  17
   0   4   6 1926.18 229.443  16
   0   4   7 9229.34 539.940  16
   0   4  -7 9479.70 329.940  32
   0   4  -7 9901.75 410.983  34
   0   4  -7 10243.0 413.687  33
   0   4   7 9375.74 615.314  12
   0   4   7 10055.4 382.848  39
   0   4   7 9232.02 585.500   1
   0   4   7 8848.93 537.653   3
   0   4   8 2120.44 267.610  16
   0   4   8 1830.67 291.631  12
   0   4   8 2423.77 182.555  39
   0   4  -8 2007.75 128.488  32
   0   4  -8 2277.90 189.089  34
   0   4  -8 2439.76 190.680  33
   0   4   8 2333.22 312.814   1
   0   4   9 566.669 179.246  12
   0   4   9 979.622 215.718   1
   0   4   9 880.835 121.055  39
   0   4  -9 665.956 110.862  33
   0   4  -9 842.551 121.747  34
   0   4  10 1734.69 147.044  39
   0   4 -10 1992.61 160.728  34
   0   4 -10 1915.60 154.042  33
   0   4 -11-6.60037 52.4475  34
   0   4 -11 5.66180 48.5311  33
   0   4  11 29.5775 55.6175  23
   0   4  12 2876.09 131.837  23
   0   4  12 2675.49 129.186   2
   0   4 -12 2696.84 130.573  29
   0   5   0-5.56803 50.9725  32
   0   5   0-27.3542 77.5436  14
   0   5   0 67.4041 59.4529  26
   0   5   0 16.5198 84.8872  13
   0   5   0 44.7062 65.5905  12
   0   5   0 21.9601 112.842   4
   0   5   0-30.3253 43.0457  39
   0   5  -1 16042.3 476.463  32
   0   5   1 16002.4 465.800  32
   0   5   1 15349.5 686.139  14
   0   5   1 16060.9 487.064  26
   0   5  -1 16346.6 475.943  26
   0   5  -1 14931.7 473.460  22
   0   5  -1 15022.2 613.227  13
   0   5   1 14789.9 603.797  12
   0   5   1 15037.8 672.970  13
   0   5   1 16792.3 772.318   4
   0   5  -1 15560.5 719.499   4
   0   5   1 14676.7 444.919  39
   0   5  -2 12783.4 418.443  32
   0   5   2 13270.8 400.641  32
   0   5   2 11898.9 602.996  14
   0   5   2 13198.7 431.382  26
   0   5   2 12448.3 410.245  22
   0   5  -2 12793.5 421.079  22
   0   5  -2 11539.4 492.779  13
   0   5   2 13684.6 654.570  13
   0   5   2 12405.0 581.268  12
   0   5  -2 12337.2 567.245   4
   0   5   2 12160.2 368.144   2
   0   5   2 11183.0 481.543   1
   0   5   2 12842.1 399.347  39
   0   5  -3 5153.39 254.284  33
   0   5  -3 5002.41 244.996  32
   0   5   3 4996.41 388.634  14
   0   5   3 5145.82 236.965  26
   0   5  -3 5076.53 246.224  27
   0   5   3 5139.55 219.353  23
   0   5  -3 5119.99 249.274  22
   0   5   3 5558.82 244.577  22
   0   5   3 5475.50 430.965  13
   0   5   3 5388.71 378.514  12
   0   5   3 4941.86 339.071   1
   0   5   3 5304.48 236.867  39
   0   5  -4 36811.8 946.795  32
   0   5  -4 36033.2 953.635  33
   0   5   4 34501.9 1237.54  14
   0   5  -4 34296.6 933.490  27
   0   5   4 32194.7 883.304  26
   0   5   4 34667.8 900.858  23
   0   5  -4 36445.5 950.631  22
   0   5   4 34179.0 917.454  22
   0   5   4 34880.5 1308.00  13
   0   5   4 31579.9 1161.82  12
   0   5   4 33229.2 1122.82   1
   0   5   4 34742.5 916.283  39
   0   5  -5 19633.9 600.288  32
   0   5   5 19153.6 897.120  14
   0   5   5 18765.3 556.939  26
   0   5  -5 20395.0 629.746  27
   0   5  -5 20834.0 642.571  22
   0   5   5 20388.6 616.864  22
   0   5   5 19027.9 853.749  12
   0   5   5 18177.5 797.292   1
   0   5   5 20204.5 609.342  39
   0   5   6 5272.01 462.266  14
   0   5   6 4478.61 207.776  26
   0   5  -6 4759.06 269.307  27
   0   5   6 4461.68 409.808  12
   0   5   6 3813.66 363.231   1
   0   5  -6 4659.01 230.985  32
   0   5   6 4893.25 259.258  22
   0   5   7 10854.7 652.883   1
   0   5  -7 11352.3 390.035  32
   0   5  -7 11122.7 459.048  33
   0   5  -7 11986.7 470.515  34
   0   5   7 11479.0 683.593  12
   0   5   8 10146.4 384.261  22
   0   5   8 10093.3 390.451  23
   0   5   8 9012.36 617.757  12
   0   5   8 10264.6 396.638  39
   0   5   8 9367.80 617.995   1
   0   5  -8 9384.76 329.525  32
   0   5  -8 9441.12 401.887  33
   0   5   9 497.295 90.6543  23
   0   5   9 542.252 96.2309  39
   0   5   9 565.236 90.7809  22
   0   5  -9 601.062 102.052  33
   0   5  10 5137.86 235.960  39
   0   5  10 5150.31 233.147  23
   0   5 -10 5240.20 239.428  33
   0   5  10 5727.28 243.309   2
   0   5  11 489.236 63.5916   2
   0   5  11 526.790 67.2151  23
   0   6   0 36506.2 955.704  22
   0   6   0 35847.0 947.369  32
   0   6   0 36220.6 961.894  26
   0   6   1 38019.0 1293.41  14
   0   6   1 44208.4 1099.58  26
   0   6   1 42053.1 1074.52  22
   0   6  -1 40978.0 1078.15  22
   0   6   1 36672.0 1334.20  13
   0   6  -1 42031.7 1072.30  32
   0   6   1 41135.7 1054.76  32
   0   6   1 39698.3 1024.28  39
   0   6   2 4529.77 394.294  14
   0   6   2 4739.12 256.897  26
   0   6   2 4587.21 239.086  22
   0   6  -2 4433.44 241.606  22
   0   6   2 5072.22 426.614  13
   0   6   2 4235.39 217.884  39
   0   6   2 4243.74 217.943  32
   0   6  -2 4237.20 238.486  32
   0   6   3 11150.7 657.545  14
   0   6   3 12140.6 432.415  26
   0   6  -3 11682.1 443.111  27
   0   6  -3 12494.3 449.757  22
   0   6   3 12030.2 427.626  22
   0   6   3 10122.3 553.600  12
   0   6   3 11181.1 664.374  13
   0   6   3 11470.2 374.205   2
   0   6   3 11287.5 406.669  39
   0   6  -4 21419.9 656.670  32
   0   6   4 18384.0 898.390  14
   0   6  -4 20134.5 647.300  27
   0   6   4 19596.3 603.647  26
   0   6   4 19522.7 604.501  39
   0   6   4 17805.0 814.640  12
   0   6   4 20798.9 591.602   2
   0   6   4 20785.5 630.074  22
   0   6  -4 20407.4 655.335  22
   0   6   4 19427.0 589.121  23
   0   6  -5 8.71266 62.6253  32
   0   6   5 54.1009 55.5535   2
   0   6   5 101.042 70.0280  26
   0   6  -5-9.95950 81.2711  27
   0   6   5 16.4717 64.8481  39
   0   6   5 24.3813 94.1910  12
   0   6   5-7.86070 60.1507  23
   0   6  -5-30.9313 86.2829  22
   0   6   5 89.1654 71.4955  22
   0   6   6 8644.65 348.123   2
   0   6  -6 7530.58 357.647  27
   0   6   6 7485.28 525.744  12
   0   6   6 7591.36 329.596  39
   0   6  -6 7617.42 323.104  32
   0   6   6 7776.01 332.746  23
   0   6   6 7807.65 342.466  22
   0   6   7 3377.66 209.688  39
   0   6   7 3364.82 206.440   2
   0   6   7 3736.20 218.989  23
   0   6   7 3867.16 222.848  22
   0   6  -7 3557.37 195.588  32
   0   6   8 4856.15 238.215  23
   0   6   8 4553.12 223.155  22
   0   6   8 4807.35 234.856   2
   0   6   9 3661.18 186.535  23
   0   6   9 3563.68 183.808   2
   0   6  10 9.74103 43.9734  39
   0   6  10 33.8139 40.7601  23
   0   6  10 8.48593 36.6537   2
   0   6 -10 13.4647 45.3685  29
   0   6 -11 216.202 35.7254  29
   0   7   0-9.17758 78.6667  22
   0   7   0 8.84442 68.3351  32
   0   7  -1 5883.69 293.366  32
   0   7   1 5805.14 281.533  32
   0   7   1 5654.82 287.634  22
   0   7  -1 6058.68 301.142  22
   0   7  -2 3205.23 223.599  32
   0   7   2 3166.39 213.059  22
   0   7  -2 3554.26 229.358  22
   0   7   2 2911.31 176.111  39
   0   7  -3 10281.1 421.315  27
   0   7  -3 10349.0 424.455  22
   0   7   3 10849.1 409.674  22
   0   7  -4 8664.55 377.168  32
   0   7   4 7338.83 316.799  39
   0   7  -4 8391.80 377.507  22
   0   7   4 8667.79 358.494  22
   0   7  -4 8768.78 379.095  27
   0   7  -5 658.534 124.927  27
   0   7   5 584.057 86.3681  23
   0   7  -5 679.610 104.446  32
   0   7   5 565.362 104.690  22
   0   7   5 685.500 101.612  39
   0   7  -6 1020.22 132.550  27
   0   7   6 937.034 104.657  23
   0   7   6 834.599 111.932  22
   0   7   6 934.605 112.046  39
   0   7  -6 785.417 107.495  32
   0   7   7 1071.14 105.620  23
   0   7   7 898.473 107.547  39
   0   7  -7 978.745 100.599  32
   0   7   8 262.026 56.9597  23
   0   7   8 227.263 63.2736  39
   0   7   9 739.018 61.7477  23
   0   7   9 764.429 77.3926  39
   0   8   0 4648.64 249.542  32
   0   8   0 4293.62 248.285  22
   0   8  -1 5444.75 279.151  32
   0   8  -1 5126.42 277.100  22
   0   8   1 5060.34 268.483  22
   0   8   2 2605.73 184.318  22
   0   8  -2 2563.23 193.985  22
   0   8  -2 3018.60 213.426  27
   0   8  -3 2388.79 186.507  32
   0   8  -3 2005.35 176.388  22
   0   8   3 1976.84 158.867  22
   0   8  -3 2253.23 189.655  27
   0   8   4 3729.75 206.430  22
   0   8  -4 3537.43 226.162  27
   0   8  -5 981.625 110.004  32
   0   8   5 900.372 95.5762  39
   0   8  -5 1223.82 133.398  27
   0   8  -6 1550.37 119.992  32
   0   8   6 1626.17 115.225  39
   0   8   7 521.875 67.1900  39
   0   9   0-6.47412 58.4515  22
   0   9   0 65.2446 70.4520  27
   0   9  -1 508.394 89.4663  22
   0   9  -1 671.683 110.054  27
   0   9  -2 1931.82 143.237  22
   0   9  -2 2227.31 166.435  27
   0   9  -3 1956.94 150.636  27
   0   9  -4 762.553 98.3974  27
   0  10   0 2697.30 137.812  27
   0  10   1 282.015 59.3787  27
   0  10  -1 373.301 61.1367  27
   0  10  -2 521.630 63.2593  27
   0  10   2 588.147 67.6133  27
   0  10   3 1396.89 88.4834  27
  -1  -9   4 290.490 60.7482  36
  -1  -9   4 364.627 79.0843  35
  -1  -9   3 330.847 78.9302  35
  -1  -9   3 310.529 63.7652  36
  -1  -9   2 851.379 115.029  35
  -1  -9   1 66.1191 65.7006  35
   1  -9  -1 108.247 61.8084  35
   1  -9   0 930.963 107.635  35
  -1  -9   0 943.236 117.918  35
   1  -9   1 128.810 66.4563  35
  -1  -9  -1 124.505 73.6847  35
  -1  -9  -2 4575.76 229.179  35
   1  -9   2 4114.95 217.043  35
  -1  -9  -3 3514.21 186.493  35
  -1  -9  -4 1031.06 94.0788  35
  -1  -8   7 1632.89 124.407  36
   1  -8  -7 1475.36 115.755  43
  -1  -8   6 1562.75 138.642  36
  -1  -8   6 1437.55 122.195  37
  -1  -8   5 1954.56 163.738  36
  -1  -8   5 2065.05 150.551  37
  -1  -8   4 1762.46 156.773  36
  -1  -8   4 1736.64 140.947  37
   1  -8  -3 3057.58 189.260  35
  -1  -8   3 3284.34 214.337  36
  -1  -8   3 3185.17 192.988  37
  -1  -8   2 2090.82 157.218  37
   1  -8  -2 2573.55 179.471  35
  -1  -8   2 2419.13 180.436  36
  -1  -8   1 150.067 70.4093  36
   1  -8  -1 152.175 79.7338  35
   1  -8   0 4340.45 249.515  35
  -1  -8   0 4287.46 226.084  36
  -1  -8   0 4446.43 265.448  35
  -1  -8  -1 7089.92 341.710  35
  -1  -8  -2 4022.09 245.539  35
  -1  -8  -3 453.708 101.217  35
   1  -8   3 512.234 85.0246  36
   1  -8   4 5045.81 240.072  36
  -1  -8  -4 4819.72 253.679  35
   1  -8   5 214.356 66.3852  36
  -1  -8  -5 157.249 70.3028  35
   1  -8   6 1366.87 115.198  36
  -1  -8  -6 1341.37 108.248  35
  -1  -8  -6 1358.83 126.447  43
   1  -8   7 855.041 82.2750  36
  -1  -8  -7 770.618 87.7286  43
  -1  -7   9 419.683 65.1092  36
  -1  -7   9 320.257 59.1383  37
  -1  -7   8 137.109 51.2683  38
  -1  -7   8 87.2995 59.3677  37
  -1  -7   8 59.3129 55.6442  36
   1  -7  -8 91.5455 57.8700  43
  -1  -7   7 3031.06 207.583  36
  -1  -7   7 2866.62 191.801  37
  -1  -7   7 3004.04 178.937  38
  -1  -7   6 7856.07 319.369  38
  -1  -7   6 7677.63 346.083  37
  -1  -7   5 3696.95 209.065  38
  -1  -7   5 4549.03 255.064  37
   1  -7  -5 3653.63 470.628   8
  -1  -7   5 4411.10 517.535  10
  -1  -7   5 4039.79 258.973  36
  -1  -7   4 11971.2 458.078  37
   1  -7  -4 12764.8 866.383   8
  -1  -7   4 11837.2 844.716  10
  -1  -7   4 12923.2 488.905  36
   1  -7  -4 11679.5 428.400  35
  -1  -7   3 3766.68 231.737  37
   1  -7  -3 4118.19 499.491   8
   1  -7  -3 3876.95 422.380   7
  -1  -7   3 3847.93 478.617  10
  -1  -7   3 4365.88 257.350  36
   1  -7  -3 4193.06 234.867  35
  -1  -7   2 2493.96 181.614  37
   1  -7  -2 2308.53 331.748   7
   1  -7  -2 2757.25 403.945   8
  -1  -7   2 2479.38 192.124  36
   1  -7  -2 2678.19 190.364  35
  -1  -7   2 2458.88 378.987  10
   1  -7  -1 13999.9 788.105  10
  -1  -7   1 14367.5 890.784  10
   1  -7  -1 13872.3 897.097   8
  -1  -7   1 14092.6 483.373  37
  -1  -7   1 14011.0 497.515  36
  -1  -7   1 13684.0 779.074  18
  -1  -7   0 7294.42 556.131  18
   1  -7   0 8411.73 691.949   8
   1  -7   0 7436.92 579.290  10
  -1  -7   0 8267.81 662.305  10
  -1  -7   0 7484.52 331.699  36
  -1  -7   0 8192.58 330.126  37
  -1  -7  -1 4417.39 426.755  18
  -1  -7  -1 4463.78 481.332  10
   1  -7   1 4583.40 460.072  10
   1  -7   1 4885.09 531.451   8
  -1  -7  -1 4759.29 509.732   7
  -1  -7  -1 3663.89 469.391   8
  -1  -7  -1 4150.23 258.637  35
  -1  -7  -1 4231.81 223.361  37
  -1  -7  -1 4274.93 231.042  36
   1  -7   2 3254.09 400.353  10
  -1  -7  -2 3051.21 409.599   7
  -1  -7  -2 2694.76 397.034   8
   1  -7   2 3006.01 190.458  36
  -1  -7  -2 2592.63 210.010  35
  -1  -7  -2 2807.59 177.992  36
  -1  -7  -2 2996.45 182.993  37
   1  -7   3 5259.45 515.112  10
  -1  -7  -3 4906.74 519.474   7
  -1  -7  -3 5670.35 572.089   8
  -1  -7  -3 5633.26 300.458  35
   1  -7   4 1072.05 250.802  10
  -1  -7  -4 1179.38 141.124  35
  -1  -7  -4 1137.37 279.365   8
  -1  -7  -4 1415.17 276.058   7
  -1  -7  -5 1043.55 131.271  35
  -1  -7  -6 1862.12 156.266  35
   1  -7   6 1965.89 148.054  37
   1  -7   7 768.692 93.8455  37
  -1  -7  -7 860.253 101.135  35
  -1  -7  -7 797.512 112.043  43
  -1  -7  -8 416.282 78.1338  43
   1  -7   9 2285.79 126.329  36
  -1  -6  10 372.386 65.3281  37
  -1  -6  10 403.505 65.8142  38
   1  -6  -9 2676.47 151.905  43
  -1  -6   9 3022.48 185.260  37
  -1  -6   9 3044.91 180.317  38
   1  -6  -8 1912.51 152.278  43
  -1  -6   8 2043.71 170.671  37
  -1  -6   8 1962.53 162.369  38
  -1  -6   7 2625.67 196.759  38
  -1  -6   7 2190.19 194.062  37
   1  -6  -7 2481.98 408.101   9
   1  -6  -7 2464.11 401.662   8
  -1  -6   7 2423.75 387.230  24
  -1  -6   7 2135.60 375.683  10
  -1  -6   6 6856.90 325.068  38
  -1  -6   6 6829.33 338.980  37
  -1  -6   6 6270.98 575.188  11
  -1  -6   6 6240.28 635.613  10
   1  -6  -6 7282.60 669.611   8
  -1  -6   5 35.8104 67.8557  38
  -1  -6   5 152.470 78.5600  37
   1  -6  -5 77.9080 62.4973  35
  -1  -6   5 170.643 136.836  11
  -1  -6   5 217.115 167.762  10
   1  -6  -5 127.339 157.556   8
  -1  -6   4 40.0681 56.9564  38
   1  -6  -4 31.3698 63.4417  35
  -1  -6   4 47.2034 68.6066  37
  -1  -6   4-30.3121 112.508  11
  -1  -6   4-40.7856 138.192  10
   1  -6  -4 89.4943 119.595   7
   1  -6  -4-39.8906 128.223   8
  -1  -6   3 11520.1 396.183  38
  -1  -6   3 12034.7 432.414  37
   1  -6  -3 10905.3 403.250  35
  -1  -6   3 11099.0 769.451  10
   1  -6  -3 11037.3 769.360   8
   1  -6  -3 10900.2 674.073   7
  -1  -6   2 6683.66 567.652  10
   1  -6  -2 5688.09 461.376  10
  -1  -6   2 6934.41 311.585  36
   1  -6  -2 6336.93 284.660  35
  -1  -6   2 6480.13 294.050  37
  -1  -6   2 5715.91 486.191  18
   1  -6  -2 6871.69 584.953   8
   1  -6  -2 6544.30 509.616   7
  -1  -6   1 9259.31 655.321  10
   1  -6  -1 8539.97 567.995  10
  -1  -6   1 8743.15 347.150  36
  -1  -6   1 7935.29 326.794  37
  -1  -6   1 7780.91 553.142  18
   1  -6  -1 9228.03 659.835   8
  -1  -6   0 13197.1 796.446  10
   1  -6   0 14291.3 759.430  10
  -1  -6   0 13394.3 452.492  36
  -1  -6   0 13138.8 447.282  37
  -1  -6   0 13824.6 744.383  18
   1  -6   0 13224.3 813.911   8
   1  -6   1 16152.8 838.165  10
  -1  -6  -1 14831.4 846.630  10
   1  -6   1 16575.4 504.110  36
  -1  -6  -1 16586.0 520.647  36
  -1  -6  -1 16711.7 517.309  37
  -1  -6  -1 17175.1 836.008  18
  -1  -6  -2 6936.80 525.841  18
  -1  -6  -2 7778.68 611.572   7
  -1  -6  -2 6733.23 578.340   8
  -1  -6  -2 6776.84 555.802  10
   1  -6   2 6637.80 539.556  10
  -1  -6  -2 7463.82 300.182  37
  -1  -6  -2 7558.76 301.494  36
  -1  -6  -2 7450.16 332.132  35
   1  -6   3 14056.2 453.866  37
  -1  -6  -3 14056.4 840.396   7
  -1  -6  -3 14884.3 878.166   8
   1  -6   3 13094.9 803.937  10
  -1  -6  -3 13692.8 454.873  37
  -1  -6  -3 13941.0 451.627  36
  -1  -6  -3 14110.0 505.538  35
   1  -6   4 18156.5 568.413  37
  -1  -6  -4 17862.6 975.720   7
  -1  -6  -4 16941.9 999.826   8
   1  -6   4 19266.2 1012.92  10
  -1  -6  -4 18718.6 611.806  35
   1  -6   5 1614.74 146.209  37
  -1  -6  -5 1597.66 310.680   8
   1  -6   5 1985.86 342.118  10
  -1  -6  -5 1499.76 154.951  35
   1  -6   6 10682.3 399.430  38
   1  -6   6 11310.4 426.131  37
  -1  -6  -6 10795.1 806.843   8
   1  -6   6 11385.1 811.699  10
  -1  -6  -6 11498.0 438.235  35
  -1  -6  -7 2282.71 176.362  35
   1  -6   7 2206.37 170.780  37
   1  -6   7 2136.93 160.245  38
  -1  -6  -8 2380.47 175.527  43
  -1  -6  -8 2161.21 149.123  35
   1  -6   8 2165.45 151.419  38
   1  -6   8 2320.00 163.862  37
  -1  -6  -9 2041.71 140.774  43
   1  -6   9 2236.00 144.587  37
   1  -6   9 1972.59 131.874  38
  -1  -5  11 316.867 65.2523  37
   1  -5 -11 321.997 52.3759  34
  -1  -5  11 401.279 66.2297  38
  -1  -5  10 3868.83 209.638  38
  -1  -5  10 3876.48 215.807  37
  -1  -5   9 1020.29 132.444  37
  -1  -5   9 923.769 124.831  38
   1  -5  -9 972.740 106.920  43
  -1  -5   8 10880.0 766.353  16
  -1  -5   8 13488.6 861.862  11
  -1  -5   8 12770.6 477.813  38
  -1  -5   8 13641.4 502.248  37
  -1  -5   8 13283.9 856.501  24
   1  -5  -8 11764.3 834.605   8
   1  -5  -8 11434.8 811.287   9
   1  -5  -8 11844.2 437.490  43
  -1  -5   7 3759.35 472.034  11
   1  -5  -7 4454.11 529.096   9
   1  -5  -7 3996.22 496.133   8
  -1  -5   7 4329.23 261.839  38
  -1  -5   7 4736.20 281.796  37
  -1  -5   7 3917.22 492.433  24
  -1  -5   7 4522.22 495.146  16
  -1  -5   6 5351.07 535.992  11
  -1  -5   6 6186.99 600.456  10
   1  -5  -6 5848.47 577.618   8
  -1  -5   6 5347.94 292.367  38
  -1  -5   6 6047.75 310.547  37
  -1  -5   6 5807.30 528.880  16
   1  -5  -6 5675.58 262.464  35
  -1  -5   5 6419.63 580.774  10
  -1  -5   5 7302.30 571.693  11
   1  -5  -5 5679.84 544.177   8
  -1  -5   5 6343.40 297.023  38
  -1  -5   5 6216.93 305.250  37
  -1  -5   5 6223.25 513.493  16
   1  -5  -5 6348.70 275.135  35
  -1  -5   4 20347.0 628.557  37
  -1  -5   4 20834.9 611.796  38
   1  -5  -4 19393.5 992.983   8
   1  -5  -4 20859.6 907.518   7
  -1  -5   4 21461.6 1045.26  10
  -1  -5   4 21028.8 960.447  11
   1  -5  -4 19841.1 589.579  35
  -1  -5   3 228.777 63.7566  38
   1  -5  -3 375.574 130.806   7
   1  -5  -3 211.715 145.033   8
  -1  -5   3 399.006 167.779  10
  -1  -5   3 358.948 128.321  11
  -1  -5   3 307.276 73.3300  37
   1  -5  -3 206.184 66.1698  35
  -1  -5   2 17204.2 503.943  38
  -1  -5   2 17885.3 533.065  37
   1  -5  -2 17580.1 867.618   8
  -1  -5   2 18251.1 766.707  11
   1  -5  -2 17509.3 768.434  10
  -1  -5   2 18305.5 876.158  10
   1  -5  -1 2152.34 254.168  10
  -1  -5   1 2120.70 290.216  10
   1  -5  -1 2233.84 291.120   8
  -1  -5   1 2165.27 144.648  37
  -1  -5   1 2024.38 125.422  38
   1  -5  -1 1823.21 198.424  18
  -1  -5   1 2411.21 284.508  18
  -1  -5   1 2054.51 145.851  36
  -1  -5   0 19463.0 553.661  37
   1  -5   0 19093.4 707.109  18
  -1  -5   0 19401.5 828.433  18
  -1  -5   0 18810.3 554.191  36
   1  -5   0 18875.7 817.799  10
  -1  -5   0 20458.9 894.645  10
  -1  -5  -1 6459.90 260.935  37
   1  -5   1 6932.72 388.751  18
  -1  -5  -1 6891.85 464.713  18
  -1  -5  -1 6687.17 265.440  36
   1  -5   1 7133.25 470.133  10
  -1  -5  -1 6875.89 487.662  10
   1  -5   2 68696.1 1988.21  10
  -1  -5  -2 67040.8 2015.22  10
   1  -5   2 66513.5 1747.76  11
  -1  -5  -2 67292.8 2033.50   7
  -1  -5  -2 62358.8 2002.75   8
   1  -5   2 64642.7 1521.54  37
  -1  -5  -2 64694.5 1946.63  18
  -1  -5  -2 65159.2 1541.84  37
  -1  -5  -2 66403.1 1583.03  35
  -1  -5  -2 64151.8 1537.40  36
   1  -5   3 12984.1 414.370  37
   1  -5   3 13536.9 736.740  10
   1  -5   3 14131.3 633.151  11
  -1  -5  -3 13126.7 746.544   7
  -1  -5  -3 11619.4 729.384   8
  -1  -5  -3 12927.1 446.405  35
  -1  -5  -3 13256.9 420.341  37
  -1  -5  -3 12553.1 408.868  36
   1  -5   4 1059.16 112.076  37
  -1  -5  -4 1017.02 221.674   7
  -1  -5  -4 813.916 224.966   8
  -1  -5  -4 919.577 115.906  35
  -1  -5  -4 930.493 100.355  36
   1  -5   5 40312.2 1059.33  37
   1  -5   5 41479.8 1598.43  10
  -1  -5  -5 39733.0 1072.75  35
  -1  -5  -5 39341.1 1589.84   8
   1  -5   6 4127.52 481.077  10
  -1  -5  -6 4370.15 502.388   8
  -1  -5  -6 3869.54 239.510  35
  -1  -5  -7 12925.3 814.389   9
   1  -5   7 14561.3 929.540  10
   1  -5   7 12792.4 808.422  24
  -1  -5  -7 12783.3 876.231   8
  -1  -5  -7 12318.1 467.749  35
   1  -5   8 5636.60 564.530  10
   1  -5   8 5369.39 278.285  37
  -1  -5  -8 5269.73 282.905  43
  -1  -5  -8 6071.27 575.977   8
  -1  -5  -8 5706.72 272.472  35
  -1  -5  -9 4192.56 225.413  43
   1  -5   9 4340.94 225.816  38
   1  -5   9 3956.85 224.384  37
  -1  -5 -10 1088.48 101.176  43
   1  -5  10 1144.60 107.068  38
   1  -5  10 1242.72 114.242  37
   1  -5  11 288.101 54.2480  37
   1  -5  11 288.036 51.7760  38
   1  -4 -11 565.180 82.1932  34
  -1  -4  11 677.127 93.0297  38
  -1  -4  10 1719.28 152.636  38
  -1  -4  10 1768.03 156.891  37
  -1  -4  10 1758.08 128.452  40
   1  -4 -10 1810.54 140.922  33
  -1  -4   9 2079.51 334.102  16
  -1  -4   9 2022.48 335.877  11
  -1  -4   9 1843.41 341.360  10
  -1  -4   9 2037.86 173.025  38
  -1  -4   9 1850.25 314.722  24
   1  -4  -9 1734.00 308.909   9
   1  -4  -9 1674.08 316.479   8
  -1  -4   9 1934.18 145.033  40
  -1  -4   8 1312.67 305.180  10
  -1  -4   8 1317.55 283.061  24
  -1  -4   8 1320.96 254.311  15
  -1  -4   8 1714.48 313.739  16
   1  -4  -8 1241.90 288.877   8
   1  -4  -8 1478.14 300.999   9
  -1  -4   8 1272.73 122.992  40
   1  -4  -8 1411.26 134.876  43
  -1  -4   7 2977.66 419.021  24
  -1  -4   7 2951.54 361.232  15
  -1  -4   7 2132.89 345.618  16
  -1  -4   7 2499.54 161.889  40
   1  -4  -7 2376.24 376.321   8
   1  -4  -7 2539.08 382.703   9
   1  -4  -6 21208.9 1075.69   8
   1  -4  -6 20054.7 586.403  35
  -1  -4   6 20511.9 1011.61  16
  -1  -4   6 19312.2 909.228  15
  -1  -4   5 20305.8 1011.99  10
  -1  -4   5 21628.7 873.998  15
  -1  -4   5 21308.7 948.970  16
   1  -4  -5 20667.7 994.148   8
   1  -4  -5 19754.9 573.580  35
  -1  -4   4 14848.5 776.569  10
  -1  -4   4 16990.4 773.300  11
  -1  -4   4 16160.2 749.698  16
  -1  -4   4 15929.1 487.483  37
   1  -4  -4 16253.0 795.741   8
   1  -4  -4 14623.5 674.319   7
   1  -4  -4 14175.8 443.888  35
  -1  -4   3 116264. 3025.02  10
  -1  -4   3 113977. 2913.43  11
  -1  -4   3 111697. 2881.15  16
  -1  -4   3 113473. 2539.88  38
  -1  -4   3 113077. 2556.15  37
   1  -4  -3 111395. 2522.10  35
   1  -4  -3 116076. 2994.54   8
   1  -4  -3 112196. 2850.10   7
  -1  -4   2 113897. 2831.60  11
  -1  -4   2 115436. 2946.35  10
   1  -4  -2 113378. 2814.73  10
   1  -4  -2 112225. 2932.55   8
  -1  -4   2 113799. 2541.55  37
  -1  -4   2 112406. 2522.76  38
  -1  -4   1 6042.02 230.139  37
   1  -4  -1 6081.67 324.528  18
   1  -4  -1 6213.11 411.125   8
  -1  -4   1 5812.67 350.088  11
   1  -4  -1 6160.42 363.715  10
  -1  -4   1 6084.65 407.138  10
  -1  -4   0 75404.4 1758.52  37
   1  -4   0 77575.4 1926.75  18
  -1  -4   0 78113.2 2075.44  18
  -1  -4   0 77869.1 1765.34  36
  -1  -4   0 78087.0 2112.89  10
   1  -4   0 81824.1 2043.08  10
  -1  -4  -1 9818.76 320.111  37
  -1  -4  -1 11205.9 537.010  18
  -1  -4  -1 10149.0 323.145  36
   1  -4   1 9949.66 394.641  11
   1  -4   1 10455.4 507.302  10
  -1  -4  -1 11338.6 561.476  10
  -1  -4  -2 5989.09 423.534   7
  -1  -4  -2 5721.06 415.243   8
  -1  -4  -2 5508.45 400.866  10
   1  -4   2 5630.29 387.570  10
   1  -4   2 4902.87 284.658  16
   1  -4   2 5690.47 210.009  37
  -1  -4  -2 5673.31 236.233  35
  -1  -4  -2 5734.30 222.434  37
  -1  -4  -2 5964.59 222.942  36
  -1  -4  -2 5836.48 392.038  18
   1  -4   3 15357.5 719.781  10
  -1  -4  -3 14850.3 722.479   7
  -1  -4  -3 15451.3 741.189   8
   1  -4   3 14389.7 586.827  16
  -1  -4  -3 14989.1 463.196  35
  -1  -4  -3 14740.8 434.483  36
  -1  -4  -3 15154.7 443.996  37
   1  -4   4 975.004 205.144  10
  -1  -4  -4 1232.91 224.972   8
  -1  -4  -4 1064.16 220.410   7
   1  -4   4 1207.06 180.763  16
  -1  -4  -4 1212.30 102.346  36
  -1  -4  -4 1229.56 120.182  35
   1  -4   5 1063.97 230.664  10
  -1  -4  -5 742.922 208.537   8
   1  -4   5 751.083 145.027  15
   1  -4   5 886.286 178.298  16
  -1  -4  -5 975.235 111.986  35
  -1  -4  -5 935.057 98.8756  36
   1  -4   6 1967.23 322.298  10
  -1  -4  -6 1393.57 141.394  35
  -1  -4  -6 1504.85 298.013   8
   1  -4   6 1746.19 234.339  15
   1  -4   6 1571.49 250.090  16
   1  -4   7 29081.0 1209.21  16
  -1  -4  -7 27721.4 1224.23   9
   1  -4   7 29442.3 1353.83  10
  -1  -4  -7 30665.8 846.991  35
   1  -4   7 27857.9 1209.85  24
   1  -4   7 28320.1 753.916  40
  -1  -4  -7 28714.7 850.114  43
  -1  -4  -7 29226.5 1344.89   8
   1  -4   8 6642.24 609.406  10
  -1  -4  -8 5913.19 565.592   8
  -1  -4  -8 5987.54 503.041   9
  -1  -4  -8 5660.25 280.898  35
   1  -4   8 6291.24 523.075  16
  -1  -4  -8 5663.21 295.012  43
   1  -4   8 5820.90 245.356  40
   1  -4   9 2165.19 143.606  40
  -1  -4  -9 1697.65 299.364  41
  -1  -4  -9 2293.23 173.225  43
   1  -4   9 1596.44 320.364  10
  -1  -4  -9 2207.21 159.444  34
  -1  -4  -9 2277.94 357.514   8
  -1  -4 -10 3197.23 170.748  34
   1  -4  10 2809.94 156.281  40
  -1  -4 -10 3049.61 175.286  43
   1  -4  11 484.719 75.7140  37
   1  -4  11 524.492 76.2599  38
  -1  -3  12 1693.47 109.315  40
   1  -3 -12 1965.15 123.790  34
  -1  -3  12 1664.92 122.644  37
  -1  -3  12 1990.43 129.676  38
  -1  -3  11 195.626 62.1793  40
   1  -3 -11 101.136 57.4545  33
   1  -3 -11 158.184 65.8977  34
  -1  -3  10 2558.58 173.461  40
   1  -3 -10 2510.82 177.181  33
  -1  -3   9 3184.40 394.706  15
  -1  -3   9 3046.52 405.525  16
  -1  -3   9 2904.93 418.337  10
  -1  -3   9 2966.01 354.344   3
  -1  -3   9 2985.38 388.905  24
   1  -3  -9 2718.56 381.665   9
  -1  -3   9 2985.56 190.656  40
  -1  -3   8 670.883 212.905  15
  -1  -3   8 410.136 187.691  16
  -1  -3   8 602.130 210.984  10
  -1  -3   8 282.526 139.142   3
  -1  -3   8 573.715 199.925  24
   1  -3  -8 338.198 171.162   9
   1  -3  -8 471.282 197.668   8
   1  -3  -8 596.656 94.7575  43
  -1  -3   8 548.279 89.5418  40
  -1  -3   7 4869.91 491.071  10
  -1  -3   7 3949.74 412.387  15
  -1  -3   7 4047.32 432.611  16
  -1  -3   7 3427.96 402.899  24
  -1  -3   7 4094.18 207.887  40
   1  -3  -7 4084.99 450.823   9
   1  -3  -7 3509.61 421.309   8
   1  -3  -6 27554.7 1211.24   8
   1  -3  -6 26911.6 1200.70   9
  -1  -3   6 30941.8 1252.08  24
   1  -3  -6 27869.5 746.577  35
  -1  -3   6 29013.3 1159.56  15
  -1  -3   6 28239.6 1180.80  16
  -1  -3   6 28474.8 753.236  40
  -1  -3   5 34467.7 1236.76  16
  -1  -3   5 33628.3 1172.91  15
   1  -3  -5 31964.6 835.055  35
   1  -3  -5 34970.3 1292.85   8
  -1  -3   5 34858.6 855.150  40
   1  -3  -4 63378.0 1723.28   7
   1  -3  -4 62633.8 1855.04   8
  -1  -3   4 64026.6 1756.12  15
  -1  -3   4 62858.3 1808.65  16
   1  -3  -3 68688.4 1797.88   7
   1  -3  -3 69955.4 1924.71   8
  -1  -3   3 70136.3 1795.41  15
  -1  -3   3 70938.8 1868.10  16
  -1  -3   3 68793.7 1701.16   3
  -1  -3   3 68196.4 1910.54  10
   1  -3  -2 41206.2 1231.37   8
  -1  -3   2 40792.7 1181.01  16
  -1  -3   2 40153.5 1010.62   3
  -1  -3   2 41734.9 1236.50  10
  -1  -3   2 42103.1 1192.43  11
   1  -3  -2 41440.1 1143.40  10
   1  -3  -1 192280. 4281.84   8
   1  -3  -1 195071. 4138.36  18
   1  -3  -1 190994. 4191.38  10
  -1  -3   1 187472. 4292.67  10
  -1  -3   1 192530. 4220.30  11
  -1  -3   1 177239. 3965.22   3
   1  -3   0 12782.7 430.448  18
  -1  -3   0 13479.7 540.522  10
   1  -3   0 12412.0 473.657  10
   1  -3   0 12067.4 363.374  11
  -1  -3  -1 88889.2 2210.46  18
   1  -3   1 91149.2 2181.23  10
  -1  -3  -1 89850.2 2230.11  10
  -1  -3  -1 85678.2 2210.32   8
   1  -3   1 86979.2 2028.44  16
  -1  -3  -2 474.902 120.069  18
  -1  -3  -2 598.512 137.139   8
  -1  -3  -2 596.004 136.044   7
   1  -3   2 603.541 77.4288  15
   1  -3   2 528.621 88.4553  16
   1  -3   2 588.980 120.831  10
  -1  -3  -2 735.431 139.839  10
   1  -3   3 135463. 3145.58  16
  -1  -3  -3 133963. 3300.97   8
  -1  -3  -3 132402. 3299.66   7
  -1  -3  -3 133352. 2956.49  35
  -1  -3  -3 132394. 2939.84  37
   1  -3   4 72317.1 1896.70  16
  -1  -3  -4 70531.1 2025.88   8
  -1  -3  -4 70517.6 1997.92   7
  -1  -3  -4 69502.7 1627.02  35
  -1  -3  -4 68779.5 1599.17  36
  -1  -3  -4 69336.0 1589.79  21
   1  -3   5 2887.90 288.261  16
  -1  -3  -5 2574.03 144.360  21
  -1  -3  -5 2299.21 300.366   8
  -1  -3  -5 2597.81 163.281  35
   1  -3   6 8042.70 530.807  16
  -1  -3  -6 8282.25 562.995   9
  -1  -3  -6 8271.56 337.937  35
  -1  -3  -6 8765.88 305.569  21
  -1  -3  -6 7541.07 599.361   8
   1  -3   7 11619.5 710.084  16
  -1  -3  -7 13539.0 409.820  21
   1  -3   7 12379.1 699.777  24
  -1  -3  -7 13054.4 460.794  35
  -1  -3  -7 12444.7 460.161  43
  -1  -3  -7 12975.6 738.941   9
  -1  -3  -7 12615.2 810.064   8
  -1  -3  -8 6400.38 295.234  35
  -1  -3  -8 5858.46 293.581  43
   1  -3   8 6451.52 530.759  16
   1  -3   8 5560.37 464.926  15
  -1  -3  -8 5874.76 489.282   9
  -1  -3  -8 6882.97 594.612   8
   1  -3   9 10626.8 661.069  15
   1  -3   9 11099.4 718.600  16
  -1  -3  -9 10418.6 396.816  43
  -1  -3  -9 8891.11 691.016  41
  -1  -3  -9 8887.62 648.806  42
   1  -3   9 10481.1 371.420  40
  -1  -3  -9 9855.76 386.711  34
  -1  -3 -10 7078.68 296.627  43
   1  -3  10 7791.62 303.434  40
  -1  -3 -10 7979.94 316.994  34
  -1  -3 -11 1915.33 133.640  34
   1  -3  11 1892.49 131.429  40
   1  -3  12 634.505 75.4853  38
   1  -2 -12 2533.07 154.617  34
  -1  -2  12 2541.60 152.728  38
  -1  -2  12 2566.94 154.568  40
   1  -2 -11 2843.16 174.981  33
  -1  -2  11 2858.85 182.548  40
   1  -2 -11 3065.93 193.754  34
   1  -2 -10 2450.76 188.199  34
  -1  -2  10 2850.93 368.932  15
  -1  -2  10 2600.55 359.421  16
   1  -2 -10 2239.00 174.707  33
   1  -2 -10 2228.96 330.265   9
  -1  -2  10 2167.57 315.032   3
  -1  -2  10 2216.99 167.268  40
   1  -2  -9 3968.81 426.527  17
  -1  -2   9 5111.06 487.110  15
  -1  -2   9 4003.09 451.365  16
   1  -2  -9 4588.56 482.119   9
  -1  -2   9 4401.02 234.662  40
  -1  -2   8 6268.67 523.695  24
  -1  -2   8 6394.12 520.810  15
  -1  -2   8 5725.13 516.032  16
  -1  -2   8 5029.54 246.703  40
   1  -2  -8 5299.20 507.462   9
   1  -2  -8 5884.40 535.372   8
   1  -2  -7 33691.4 1346.53   9
   1  -2  -7 36586.6 1392.30   8
  -1  -2   7 35085.6 1337.43  24
  -1  -2   7 37174.7 1332.92  15
  -1  -2   7 36317.1 1359.90  16
   1  -2  -7 34717.4 869.562  35
  -1  -2   7 33434.9 884.341  40
   1  -2  -7 32801.9 868.661  43
   1  -2  -6 13887.2 735.211   8
   1  -2  -6 11991.2 702.123   9
  -1  -2   6 12198.2 688.678  16
  -1  -2   6 13764.5 694.321  15
  -1  -2   6 12324.1 689.776  24
   1  -2  -6 12088.8 373.487  35
  -1  -2   6 11504.1 381.705  40
   1  -2  -5 22989.6 967.271   9
   1  -2  -5 25157.4 996.672   8
  -1  -2   5 24861.7 955.971  15
  -1  -2   5 25365.4 964.083  16
  -1  -2   5 24952.5 656.498  40
   1  -2  -4 1478.49 206.803   8
  -1  -2   4 1759.42 208.371  16
  -1  -2   4 1673.86 194.300  15
   1  -2  -3 45478.2 1316.46   8
   1  -2  -3 45447.8 1213.98   7
  -1  -2   3 46693.8 1258.48  15
  -1  -2   3 46458.0 1288.39  16
   1  -2  -2 52253.5 1380.83   8
  -1  -2   2 50581.4 1312.76  15
  -1  -2   2 52618.3 1354.45  16
  -1  -2   2 52724.3 1260.81   3
   1  -2  -2 52000.1 1298.95  10
  -1  -2   1 52012.0 1273.24  11
   1  -2  -1 50697.9 1213.59  10
  -1  -2   1 48088.0 1256.79  16
   1  -2  -1 50093.5 1276.74   8
   1  -2  -1 51367.9 1188.53  18
  -1  -2   1 49062.9 1153.19   3
  -1  -2   0 83713.9 1816.99   3
  -1  -2   0 79903.8 1925.85  11
   1  -2   0 81679.9 1898.17  10
  -1  -2   0 79915.3 1973.39  10
  -1  -2  -1 298216. 6681.67   8
  -1  -2  -1 311862. 6698.31  18
   1  -2   1 305929. 6556.33  16
  -1  -2  -1 297635. 6707.07  10
  -1  -2  -2 66788.2 1672.28  10
  -1  -2  -2 64150.0 1651.04  18
  -1  -2  -2 68103.3 1665.58   8
  -1  -2  -2 67011.0 1679.72   7
   1  -2   2 68153.5 1567.13  16
   1  -2   2 62325.7 1425.13   1
  -1  -2  -3 6392.79 371.478   7
  -1  -2  -3 6124.17 360.244   8
   1  -2   3 7400.24 346.848  16
   1  -2   3 6424.61 248.851   1
   1  -2   4 115222. 2775.42  16
   1  -2   4 111473. 2587.13   1
  -1  -2  -4 115574. 2878.59   8
  -1  -2  -4 110161. 2500.99  35
   1  -2   5 4922.68 350.722  16
   1  -2   5 4686.75 272.674   1
  -1  -2  -5 4639.88 198.886  21
  -1  -2  -5 4994.03 222.274  35
  -1  -2  -5 4854.71 407.759   8
  -1  -2  -6 44393.6 1540.34   8
  -1  -2  -6 42393.3 1413.42   9
   1  -2   6 43562.7 1419.31  16
   1  -2   6 42700.4 1257.60   1
  -1  -2  -6 44424.5 1066.76  21
   1  -2   6 40343.1 1367.85  24
  -1  -2  -6 43863.9 1103.45  43
  -1  -2  -6 43944.5 1104.88  35
  -1  -2  -7 10291.1 604.048   9
  -1  -2  -7 10199.0 676.728   8
   1  -2   7 10962.3 647.923  16
   1  -2   7 10461.1 526.521   1
   1  -2   7 9944.73 573.821  24
  -1  -2  -7 10916.5 357.437  21
  -1  -2  -7 10802.7 394.133  43
  -1  -2  -7 10442.4 390.566  35
   1  -2   8 4022.16 403.781  16
  -1  -2  -8 3447.69 207.452  34
  -1  -2  -8 3178.57 207.170  35
  -1  -2  -8 3772.03 186.029  21
  -1  -2  -8 3390.05 398.991  41
  -1  -2  -8 3353.61 205.626  43
  -1  -2  -8 2970.44 334.907   9
  -1  -2  -8 3019.58 403.130   8
  -1  -2  -8 3440.42 191.443  33
  -1  -2  -9 10615.4 401.582  34
   1  -2   9 10305.9 689.088  16
  -1  -2  -9 10030.6 703.099  41
  -1  -2  -9 10486.0 702.834  42
  -1  -2  -9 9407.69 375.603  43
  -1  -2  -9 10155.7 358.615  33
   1  -2  10 312.970 150.159  15
   1  -2  10 234.281 156.496  16
  -1  -2 -10 505.331 191.154  41
   1  -2  10 382.178 83.4028  40
  -1  -2 -10 561.083 184.229  42
  -1  -2 -10 360.745 85.4163  43
  -1  -2 -10 309.748 90.0205  34
   1  -2  11 228.273 71.4631  40
  -1  -2 -11 342.393 76.2180  34
   1  -2  12 135.951 50.9557  40
  -1  -2 -12 99.3161 47.0561  34
  -1  -1  13 210.426 49.1148  40
   1  -1 -12 1482.68 113.014  33
  -1  -1  12 1568.01 127.317  40
  -1  -1  12 1355.13 111.805  38
  -1  -1  11 3351.08 205.773  40
   1  -1 -11 3568.85 204.129  33
   1  -1 -10 10447.7 401.140  33
  -1  -1  10 8742.40 659.269  15
   1  -1 -10 10048.5 690.454   9
  -1  -1  10 10145.2 392.773  40
  -1  -1  10 10185.0 684.347   3
   1  -1  -9 7213.10 328.457  33
   1  -1  -9 6879.30 544.003  17
  -1  -1   9 6674.47 556.273  15
  -1  -1   9 7334.98 314.799  40
   1  -1  -9 7761.70 612.269   9
  -1  -1   8 7731.62 564.315  15
   1  -1  -8 7674.27 558.941  17
  -1  -1   8 7939.68 315.929  40
  -1  -1   7 31911.7 1205.84  24
  -1  -1   7 31517.8 1143.35   1
   1  -1  -7 30417.5 1226.01   9
   1  -1  -7 31606.9 1264.10   8
  -1  -1   7 30475.9 808.109  40
  -1  -1   6 38407.4 1291.11  24
  -1  -1   6 39171.1 1238.52   1
   1  -1  -6 35594.7 1286.64   9
   1  -1  -6 38863.0 1334.48   8
  -1  -1   6 35079.6 904.264  40
  -1  -1   5 50112.7 1533.84  16
   1  -1  -5 49117.2 1540.33   9
   1  -1  -5 49289.8 1538.79   8
  -1  -1   5 50208.9 1523.64  24
  -1  -1   5 52784.3 1500.79   1
  -1  -1   4 1133.99 164.763  16
   1  -1  -4 1199.74 184.394   8
  -1  -1   4 1073.86 176.843  24
  -1  -1   4 1097.83 154.154   1
  -1  -1   3 418865. 8809.81  16
  -1  -1   3 404189. 8763.18   1
   1  -1  -2 557277. 11751.6   8
   1  -1  -2 540564. 11650.4   7
  -1  -1   2 552953. 11728.8  16
  -1  -1   2 529082. 11718.8  15
  -1  -1   1 413565. 8878.87  15
  -1  -1   1 410746. 8890.98  16
   1  -1  -1 413927. 8881.29   8
  -1  -1   1 417363. 8849.58   3
   1  -1  -1 408743. 8811.15  10
  -1  -1   0 25727.5 639.531   3
   1  -1   0 26858.1 626.672  10
  -1  -1  -1 8256.48 268.079   3
   1  -1   1 8604.54 218.367  12
   1  -1   1 8784.12 279.547  16
  -1  -1  -1 7658.76 309.925   7
  -1  -1  -1 7881.48 288.427   8
  -1  -1  -1 7710.39 302.488  18
  -1  -1  -2 33671.2 925.855   8
  -1  -1  -2 32294.9 939.638   7
   1  -1   2 35425.5 910.607  16
   1  -1   2 33804.0 826.339  12
  -1  -1  -3 139097. 3386.06   8
   1  -1   3 140527. 3308.49  16
   1  -1   3 144916. 3149.67  14
   1  -1   3 144956. 3222.28  12
  -1  -1  -4 264654. 5781.40   8
   1  -1   4 248577. 5549.19  12
  -1  -1  -4 246541. 5646.02   9
   1  -1   4 248378. 5651.09  16
   1  -1   4 248611. 5456.92  14
  -1  -1  -5 29480.5 751.881  35
  -1  -1  -5 27925.7 742.708  43
   1  -1   5 31291.5 955.638  24
   1  -1   5 28257.5 973.005  16
   1  -1   5 27456.7 877.825  12
  -1  -1  -5 29122.6 731.577  21
  -1  -1  -5 27745.7 951.114   9
  -1  -1  -5 30302.4 1071.74   8
  -1  -1  -6 55896.0 1328.44  35
  -1  -1  -6 53656.5 1316.26  43
   1  -1   6 55667.3 1569.86  24
   1  -1   6 54402.4 1633.50  16
   1  -1   6 51971.7 1517.76  12
  -1  -1  -6 55758.9 1297.96  21
   1  -1   6 51506.3 1496.79   1
  -1  -1  -6 58725.2 1767.89   8
  -1  -1  -6 53213.5 1599.85   9
  -1  -1  -7 23461.4 633.011  33
   1  -1   7 23703.3 970.070  16
  -1  -1  -7 22192.7 644.028  43
  -1  -1  -7 20925.1 968.038  41
   1  -1   7 22703.6 857.014   1
  -1  -1  -7 22206.8 619.900  21
  -1  -1  -7 22706.0 651.678  34
  -1  -1  -7 21869.7 650.423  35
  -1  -1  -7 22211.1 907.147   9
   1  -1   8 38404.9 1468.65  16
  -1  -1  -8 41074.9 1398.12   9
   1  -1   8 42270.6 1377.20   1
  -1  -1  -8 41031.5 1080.62  34
  -1  -1  -8 42560.0 1047.47  33
  -1  -1  -8 39817.3 1060.67  43
  -1  -1  -8 40195.2 1510.70  41
   1  -1   9 715.648 177.762   1
  -1  -1  -9 470.788 82.2192  33
  -1  -1  -9 503.447 101.528  34
   1  -1   9 686.669 207.515  16
  -1  -1  -9 439.942 86.2170  43
  -1  -1  -9 234.048 160.529  41
  -1  -1 -10 8509.49 314.925  33
  -1  -1 -10 8811.74 364.751  34
   1  -1  10 8334.54 623.444  16
   1  -1  10 8706.44 344.271  40
   1  -1  11 18753.5 573.284  40
  -1  -1 -11 19326.5 590.903  34
   1  -1  12 2642.63 150.889  40
  -1  -1 -12 2596.01 152.465  34
  -1  -1 -13 459.902 51.7476  30
   1   0 -12 2269.44 142.169  33
   1   0 -12 2268.80 157.373  34
   1   0 -11 1831.64 158.144  34
   1   0 -11 1623.28 143.263  33
  -1   0  10 1454.29 266.458  16
   1   0 -10 1834.04 167.767  34
  -1   0  10 1533.38 276.887   3
   1   0 -10 1985.16 165.908  33
   1   0 -10 1511.37 274.259   9
   1   0 -10 1831.19 303.073  42
   1   0  -9 297.354 91.8274  33
   1   0  -9 335.093 92.1836  34
   1   0  -9 380.937 174.163   9
  -1   0   9 217.036 133.045   1
   1   0  -9 365.327 144.552  17
  -1   0   9 285.736 156.024  16
   1   0  -8 12754.1 714.736  17
  -1   0   8 12888.5 732.786  16
   1   0  -8 13735.0 479.318  34
   1   0  -8 13350.8 784.595   9
  -1   0   8 13317.1 727.512   1
   1   0  -8 14732.8 485.944  33
   1   0  -7 1114.95 173.329  41
  -1   0   7 1354.12 212.857   1
   1   0  -7 1235.96 122.676  33
  -1   0   7 951.005 99.2546  39
   1   0  -7 1480.12 246.061   9
   1   0  -7 987.674 202.866  17
  -1   0   7 1180.83 206.925  16
   1   0  -6 65585.4 1930.78   9
   1   0  -6 64371.4 1870.75  17
  -1   0   6 62846.5 1837.14  16
  -1   0   6 64475.5 1502.10  39
  -1   0   6 65060.2 1839.68   1
  -1   0   5 110215. 2818.50  16
  -1   0   5 113863. 2821.06   1
  -1   0   5 114973. 2814.37  12
   1   0  -5 111420. 2887.66   9
  -1   0   5 112630. 2863.26  24
  -1   0   4 11003.6 513.606  16
  -1   0   4 11821.3 530.499   1
  -1   0   4 10568.4 488.117  12
   1   0  -4 10846.6 508.856   8
  -1   0   4 10711.1 500.242  24
  -1   0   3 533615. 11986.1  16
  -1   0   3 557062. 12005.0   1
  -1   0   3 561499. 12000.1  12
  -1   0   3 568339. 12048.8  24
   1   0  -3 547263. 12028.8   8
   1   0  -2 611777. 13058.3   9
   1   0  -2 619072. 13023.8   8
  -1   0   2 588207. 12977.6   1
   1   0  -1 62596.2 1472.97   9
   1   0  -1 61065.5 1416.61   8
  -1   0   1 63518.1 1429.48   3
   1   0   0 66137.1 1443.13  17
  -1   0   0 66289.4 1426.26  10
   1   0   0 64162.9 1423.50   9
  -1   0   0 61812.5 1457.55   3
   1   0   1 63538.2 1405.51  13
   1   0   1 64111.7 1422.49  12
  -1   0  -1 59669.2 1437.25   3
  -1   0  -1 62067.1 1442.40   8
  -1   0  -1 64436.2 1478.00  41
   1   0   2 174454. 3766.25  13
   1   0   2 175201. 3794.06  12
   1   0   2 173309. 3719.53   4
   1   0   2 168470. 3743.84  24
  -1   0  -2 168174. 3772.10   9
  -1   0  -2 170574. 3859.26   8
  -1   0  -2 177877. 3890.78  41
   1   0   3 7664.43 322.335  12
   1   0   3 7181.86 292.207  13
  -1   0  -3 7193.95 356.177   8
  -1   0  -3 7004.24 303.489   9
   1   0   3 6951.30 279.660  24
   1   0   4 4867.28 265.407  14
   1   0   4 5335.67 296.295  12
   1   0   4 5296.81 273.260  24
  -1   0  -4 5621.81 351.574   8
  -1   0  -4 5137.85 291.578   9
  -1   0  -4 5175.33 338.457  41
   1   0   5 7677.64 362.152  14
   1   0   5 8533.02 451.649  16
  -1   0  -5 7740.46 368.108  17
   1   0   5 7644.50 398.931  12
  -1   0  -5 8250.51 287.308  34
  -1   0  -5 8150.53 286.401  35
  -1   0  -5 7930.08 279.037  43
  -1   0  -5 8584.57 474.048  41
  -1   0  -5 8364.79 274.150  21
  -1   0  -5 8082.57 421.561   9
   1   0   6 1975.06 112.004  39
  -1   0  -6 2141.85 140.765  34
  -1   0  -6 1758.33 124.721  33
   1   0   6 1882.53 229.090  16
  -1   0  -6 1904.41 194.551  17
   1   0   6 1889.13 190.504  14
   1   0   6 2275.31 230.738  12
  -1   0  -6 1780.47 235.155  41
  -1   0  -6 2253.95 140.245  43
  -1   0  -6 1943.19 226.971   9
  -1   0  -6 1791.03 121.562  21
   1   0   7 6585.96 238.986  39
  -1   0  -7 6489.34 281.097  34
  -1   0  -7 6726.19 266.446  33
  -1   0  -7 6085.13 364.124  17
   1   0   7 6140.31 455.548  16
   1   0   7 6528.85 430.223  12
  -1   0  -7 5930.76 462.436  41
  -1   0  -7 6720.36 503.721  42
  -1   0  -7 6155.47 261.112  43
   1   0   7 5918.99 402.708   1
  -1   0  -7 6897.22 266.094  21
  -1   0  -7 6518.77 438.869   9
  -1   0  -8 52534.4 1283.66  33
   1   0   8 53282.5 1741.43  16
   1   0   8 50587.8 1635.99  12
   1   0   8 50317.8 1630.29   1
  -1   0  -8 51376.0 1321.03  34
  -1   0  -8 52360.0 1629.69   9
  -1   0  -8 52521.1 1285.63  43
  -1   0  -8 51603.5 1737.59  41
  -1   0  -8 51579.9 1801.99  42
   1   0   9 6376.54 490.107   1
  -1   0  -9 6277.05 554.700  42
  -1   0  -9 6380.76 269.705  43
  -1   0  -9 5971.23 502.430  41
  -1   0  -9 6242.46 272.955  33
  -1   0  -9 6161.21 301.331  34
   1   0   9 6071.85 514.924  16
  -1   0 -10 6514.23 590.810  42
   1   0  10 6473.22 506.611   1
  -1   0 -10 6505.08 271.444  29
  -1   0 -10 7063.73 282.628  33
  -1   0 -10 6707.30 319.553  34
  -1   0 -11 799.508 110.951  34
  -1   0 -12 6256.83 257.954  34
  -1   0 -13 2763.95 131.200  30
   1   1 -13 335.832 54.8013  34
  -1   1  13 223.579 48.1731  40
  -1   1  12 1681.16 130.383  40
  -1   1  12 1671.84 113.102   2
   1   1 -12 1360.86 99.0205  29
   1   1 -12 1635.11 123.662  33
   1   1 -12 1595.72 130.965  34
   1   1 -11 3804.29 217.328  33
   1   1 -11 3657.48 225.758  34
  -1   1  11 3825.17 215.334  40
   1   1 -10 9472.13 682.984  42
  -1   1  10 9878.80 389.709  40
  -1   1  10 9618.09 672.395   3
   1   1 -10 11082.0 420.254  33
   1   1 -10 11795.9 440.114  34
   1   1 -10 9694.29 674.682   9
  -1   1  10 10107.1 674.254  16
  -1   1  10 12336.1 741.460  15
  -1   1   9 6638.52 529.487  15
  -1   1   9 7139.42 539.488  16
   1   1  -9 6601.16 488.785  17
   1   1  -9 6651.77 544.801  42
  -1   1   9 6532.83 293.242  40
  -1   1   9 6252.91 535.366   1
   1   1  -9 7256.66 325.161  33
   1   1  -9 6772.72 319.713  34
  -1   1   9 6849.42 301.929  39
   1   1  -9 6323.78 476.455   6
   1   1  -9 7314.86 578.112   9
   1   1  -8 9254.73 364.788  34
   1   1  -8 9064.00 362.862  33
  -1   1   8 9160.91 578.019  16
   1   1  -8 9545.39 588.014  17
  -1   1   8 8657.02 332.988  40
  -1   1   8 9920.89 612.127   1
   1   1  -8 8370.05 613.236   9
   1   1  -8 8378.76 545.379   6
  -1   1   8 8842.18 342.328  39
   1   1  -7 33500.7 870.993  34
   1   1  -7 32683.8 873.257  33
   1   1  -7 31098.9 1166.41  17
  -1   1   7 33152.3 1165.86  16
  -1   1   7 32426.9 1175.69  12
  -1   1   7 30242.0 828.210  40
  -1   1   7 32413.6 1167.93   1
   1   1  -7 32789.5 1260.33   9
  -1   1   7 32638.3 846.424  39
   1   1  -6 35041.3 880.627  34
   1   1  -6 34842.1 887.553  33
   1   1  -6 36008.9 1193.75  17
  -1   1   6 32278.8 1107.62  16
  -1   1   6 32405.3 1129.54  12
  -1   1   6 32471.6 849.676  40
   1   1  -6 34872.4 1010.64  41
  -1   1   6 33295.8 1137.56   1
  -1   1   6 34170.1 858.756  39
   1   1  -6 34946.5 1244.89   9
   1   1  -5 54330.7 1603.87   9
  -1   1   5 51200.1 1464.84  16
   1   1  -5 53276.6 1552.43  17
  -1   1   5 50308.3 1484.85  12
   1   1  -5 51290.4 1344.64  41
  -1   1   5 51278.9 1494.18   1
   1   1  -5 52767.3 1237.90  34
  -1   1   5 52324.3 1224.21  39
  -1   1   4 510.947 128.178   1
  -1   1   4 421.131 105.193  16
   1   1  -4 502.848 132.935  17
  -1   1   4 356.370 112.273  12
   1   1  -4 505.356 79.4541  41
   1   1  -3 370950. 8076.62  41
   1   1  -3 368480. 8292.62  17
  -1   1   3 388582. 8247.78  16
  -1   1   3 387560. 8325.47  14
  -1   1   2 602622. 12892.9  14
  -1   1   2 603105. 12800.6  16
   1   1  -2 579259. 12868.6   9
  -1   1   1 422093. 9013.18  12
  -1   1   1 417608. 9002.92   3
  -1   1   1 419796. 9003.43   1
   1   1  -1 415948. 9060.55   9
  -1   1   1 415802. 8939.48  16
  -1   1   1 421422. 8965.59  15
   1   1  -1 431896. 9068.28  17
  -1   1   0 25619.1 639.705   3
   1   1   0 26355.4 658.335   6
   1   1   0 26589.9 679.665  17
  -1   1  -1 4976.80 194.311   3
   1   1   1 5328.45 221.112  13
   1   1   1 5094.55 193.472   5
   1   1   2 35706.2 942.439  12
   1   1   2 36294.3 933.842  13
  -1   1  -2 36654.3 974.595  42
  -1   1  -2 35668.6 840.688  17
  -1   1  -2 36279.5 899.341   6
   1   1   2 36256.5 908.885   4
  -1   1  -2 35649.1 899.101   9
   1   1   3 156549. 3605.63  13
   1   1   3 156736. 3627.39  12
  -1   1  -3 166550. 3699.31  42
  -1   1  -3 156177. 3655.91  41
   1   1   3 162652. 3565.81   4
  -1   1  -3 154995. 3497.67  17
  -1   1  -3 162711. 3572.53   6
  -1   1  -3 157027. 3589.94   9
   1   1   4 270602. 6000.98  12
   1   1   4 266381. 5950.85  13
  -1   1  -4 263836. 6033.78  41
  -1   1  -4 269906. 6093.77  42
  -1   1  -4 260552. 5838.53  17
  -1   1  -4 267130. 5959.64   9
  -1   1  -4 264246. 5915.96   6
   1   1   5 31612.7 765.333  39
  -1   1  -5 31220.2 788.574  33
  -1   1  -5 31379.7 910.725  17
   1   1   5 31478.0 986.987  14
   1   1   5 29149.3 1006.56  12
   1   1   5 31487.9 994.189  13
  -1   1  -5 30659.5 806.976  34
  -1   1  -5 31050.8 1049.41  41
  -1   1  -5 31062.4 1118.88  42
  -1   1  -5 30314.4 780.545  43
  -1   1  -5 30741.4 954.285   6
  -1   1  -5 33126.2 1036.57   9
  -1   1  -5 30684.0 776.975  21
  -1   1  -6 56346.9 1491.83  17
   1   1   6 55648.9 1596.70  14
   1   1   6 56690.0 1662.01  12
  -1   1  -6 54655.4 1534.69   6
  -1   1  -6 58304.3 1660.89   9
   1   1   6 57797.6 1326.89  39
  -1   1  -6 56907.7 1378.34  34
  -1   1  -6 57375.4 1356.02  33
  -1   1  -6 54864.8 1341.76  43
  -1   1  -6 55309.2 1776.83  42
  -1   1  -6 57086.0 1696.44  41
   1   1   7 21091.7 833.603  14
   1   1   7 20763.7 883.324  12
  -1   1  -7 21838.4 873.927   9
  -1   1  -7 19507.9 728.826   6
   1   1   7 21259.1 586.293  39
  -1   1  -7 21752.9 984.417  42
  -1   1  -7 20263.0 889.448  41
  -1   1  -7 21405.3 599.574  43
  -1   1  -7 21787.1 614.546  33
  -1   1  -7 21250.5 636.299  34
  -1   1  -8 38327.2 1047.47  34
  -1   1  -8 39234.3 1009.43  33
   1   1   8 36200.2 1382.12  16
   1   1   8 39480.9 1382.30  12
  -1   1  -8 39014.8 1316.79   9
   1   1   8 39311.3 983.128  39
  -1   1  -8 37135.3 1486.37  42
  -1   1  -8 38647.7 986.169  43
   1   1   8 37474.5 1334.49   1
   1   1   9 697.486 189.740  16
   1   1   9 549.736 170.475  12
   1   1   9 716.358 189.865   1
  -1   1  -9 557.366 187.354  42
  -1   1  -9 701.211 114.363  34
  -1   1  -9 896.444 110.267  33
   1   1   9 690.130 92.2624  39
  -1   1 -10 8070.00 641.405  42
   1   1  10 7651.73 315.715  40
   1   1  10 7899.66 575.507   1
  -1   1 -10 7339.61 303.511  33
  -1   1 -10 7999.20 354.804  34
   1   1  10 7882.30 590.877  16
   1   1  11 20130.2 589.843  40
  -1   1 -11 20173.4 621.655  34
  -1   1 -11 19169.5 568.226  29
   1   1  12 2778.28 152.833  40
  -1   1 -12 2805.51 163.475  34
  -1   1 -12 2545.33 129.203  29
   1   1  13 411.982 47.3917  23
  -1   2  13 16.0865 25.6961  23
  -1   2  12 2661.35 148.333  23
  -1   2  12 2462.90 143.336   2
   1   2 -12 2582.62 150.037  33
   1   2 -12 2505.91 157.488  34
  -1   2  12 2588.12 147.375  40
   1   2 -11 3074.96 199.413  34
   1   2 -11 3088.26 190.050  33
  -1   2  11 2660.38 173.688  40
   1   2 -10 2028.72 307.088   9
  -1   2  10 1709.09 289.255   3
  -1   2  10 2452.41 343.358   1
  -1   2  10 1673.54 269.720  16
  -1   2  10 2777.14 340.651  15
   1   2 -10 2019.35 309.417  42
  -1   2  10 1963.50 157.495  40
   1   2 -10 2352.45 184.771  34
   1   2 -10 2265.05 174.918  33
   1   2  -9 5333.95 284.533  34
   1   2  -9 5512.97 280.929  33
   1   2  -9 5428.89 500.829   9
   1   2  -9 4775.69 419.352   6
  -1   2   9 5060.30 263.224  39
  -1   2   9 5052.92 439.821  16
  -1   2   9 4571.21 428.198  15
  -1   2   9 4897.97 248.038  40
   1   2  -9 4958.00 458.870  42
  -1   2   9 5154.32 461.986   3
  -1   2   9 4747.08 465.929   1
   1   2  -8 6068.26 228.284  32
   1   2  -8 6427.72 304.626  34
   1   2  -8 7209.77 313.264  33
  -1   2   8 5574.22 451.325  16
   1   2  -8 6869.05 488.430  17
   1   2  -8 6586.31 545.039   9
   1   2  -8 6437.14 486.868   6
  -1   2   8 6237.22 282.697  39
  -1   2   8 6161.95 500.952   1
   1   2  -8 6195.38 483.965  42
  -1   2   8 6507.08 277.918  40
   1   2  -7 34595.0 1211.20  17
  -1   2   7 31562.1 1133.79  16
  -1   2   7 30872.8 1175.44  12
  -1   2   7 32952.2 860.735  39
   1   2  -7 32016.9 1189.59  42
  -1   2   7 30769.5 835.478  40
   1   2  -7 30870.4 872.867  33
   1   2  -7 33650.1 884.580  34
   1   2  -7 33792.8 1304.21   9
   1   2  -7 32634.3 1206.97   6
   1   2  -6 12607.8 645.786   6
   1   2  -6 12811.2 705.048   9
  -1   2   6 11347.2 560.690  16
   1   2  -6 11855.8 630.314  17
  -1   2   6 12160.8 394.545  39
   1   2  -6 11831.1 601.558  42
  -1   2   6 13068.5 395.792  40
   1   2  -6 12282.9 412.121  34
   1   2  -5 26002.3 686.387  34
  -1   2   5 22960.5 821.281  16
  -1   2   5 23981.2 893.005  14
   1   2  -5 25866.6 965.542  17
   1   2  -5 28448.0 1048.75   9
   1   2  -5 26500.9 972.932   6
  -1   2   5 24316.0 658.427  39
  -1   2   5 24187.6 901.924   1
   1   2  -5 25418.4 888.018  42
  -1   2   5 26612.3 674.776  40
   1   2  -4 869.283 161.885  17
  -1   2   4 747.029 145.326  14
  -1   2   4 717.247 113.178  16
  -1   2   4 763.993 139.979  12
   1   2  -4 718.797 157.585   9
   1   2  -4 747.820 154.667   6
  -1   2   4 858.579 159.116   1
   1   2  -4 707.889 82.0625  33
   1   2  -4 964.712 138.042  42
  -1   2   3 43190.9 1258.97  12
  -1   2   3 42992.1 1163.23  16
   1   2  -3 45627.3 1279.71  17
   1   2  -3 44399.4 1156.54  42
  -1   2   2 54333.8 1427.61  12
  -1   2   2 54991.6 1442.07  13
   1   2  -2 54235.4 1434.44   9
   1   2  -2 54429.0 1432.36   6
  -1   2   2 52403.9 1301.84   3
   1   2  -2 51082.2 1259.06  42
  -1   2   1 47562.3 1188.74   3
  -1   2   1 50248.6 1214.91   1
   1   2  -1 48804.5 1308.79   6
  -1   2   1 55588.8 1351.35  14
  -1   2   1 56924.4 1389.76  13
  -1   2   1 57200.2 1344.46  12
  -1   2   0 78515.6 1785.31   3
   1   2   0 79103.9 1908.64   5
  -1   2   0 78342.5 1769.98  12
   1   2   0 74727.9 1893.83  13
   1   2   0 81995.0 1918.99  17
   1   2   1 310668. 7089.26   5
   1   2   1 323580. 7098.35  12
  -1   2  -1 331014. 6965.20  13
  -1   2  -2 67535.8 1605.47  17
   1   2   2 68967.9 1687.89  13
   1   2   2 67019.4 1671.36   4
   1   2   3 6907.01 363.072  13
   1   2   3 7640.68 357.253   4
  -1   2  -3 7579.07 309.532  17
  -1   2  -3 8035.78 394.490  42
  -1   2  -4 130105. 2966.10  17
   1   2   4 124295. 3113.53  12
   1   2   4 127112. 3095.36  13
  -1   2  -4 126797. 3080.87   9
  -1   2  -4 132441. 3105.54   6
   1   2   4 126389. 2814.60  39
   1   2   4 132697. 3068.38   4
  -1   2  -4 122378. 3151.52  42
   1   2   5 3475.72 297.295  14
  -1   2  -5 3373.61 239.120  17
   1   2   5 3417.88 301.414  12
   1   2   5 2986.79 284.485  13
  -1   2  -5 3062.73 279.693   6
  -1   2  -5 3029.17 282.769   9
   1   2   5 3063.25 159.072  39
  -1   2  -5 3087.49 170.577  33
  -1   2  -5 3063.32 159.137  43
  -1   2  -5 2945.02 309.407  42
   1   2   6 46808.5 1465.23  14
   1   2   6 48456.4 1518.93  12
  -1   2  -6 49025.9 1523.48   9
  -1   2  -6 48102.7 1438.85   6
   1   2   6 48080.0 1168.02  39
  -1   2  -6 48743.6 1199.34  33
  -1   2  -6 46295.0 1159.41  43
  -1   2  -6 51240.6 1668.74  42
   1   2   7 9680.88 565.516  14
   1   2   7 9970.52 591.988  16
   1   2   7 9542.39 582.152  12
  -1   2  -7 9858.85 567.937   9
   1   2   7 9666.59 347.553  39
  -1   2  -7 9893.18 369.738  33
  -1   2  -7 9590.48 657.720  42
   1   2   8 3565.80 374.973  16
   1   2   8 4583.13 424.630  12
  -1   2  -8 4344.63 232.591  33
   1   2   8 4119.23 216.760  39
  -1   2  -8 3623.21 421.943  42
   1   2   8 3931.07 380.061   1
   1   2   9 8830.99 619.702  16
   1   2   9 8395.07 604.074  12
   1   2   9 8234.03 585.610   1
   1   2   9 9125.45 338.187  40
  -1   2  -9 9014.77 676.190  42
  -1   2  -9 9211.73 359.089  33
   1   2   9 8622.78 339.228  39
   1   2  10 424.010 83.5727  39
   1   2  10 429.521 170.979   1
  -1   2 -10 405.772 83.6304  33
   1   2  10 333.280 141.708  16
   1   2  10 278.222 69.2133  40
   1   2  11 245.367 63.2016  40
  -1   2 -11 385.970 76.0173  29
   1   2  12 215.594 52.7077  40
  -1   2 -12 236.153 62.7970  34
  -1   2 -12 217.980 52.8562  29
  -1   2 -13 103.278 31.8271  30
   1   2  13 140.248 32.0797  23
  -1   3  13 559.186 45.3065  23
   1   3 -12 1792.39 118.690  33
   1   3 -12 1833.55 124.402  34
  -1   3  12 1749.87 116.523  23
  -1   3  12 1998.67 122.195   2
   1   3 -11 183.798 70.6662  34
   1   3 -11 145.325 64.2886  33
  -1   3  11 151.957 66.2795  23
   1   3 -10 2372.98 181.620  34
   1   3 -10 2518.49 186.747  33
  -1   3  10 2446.84 181.965  39
  -1   3  10 2600.40 167.789  40
  -1   3   9 2740.09 319.922  15
  -1   3   9 2932.97 316.215  16
  -1   3   9 3437.08 392.577   1
  -1   3   9 2796.08 340.259   3
   1   3  -9 3194.64 217.538  34
   1   3  -9 2981.50 209.859  33
  -1   3   9 2945.07 200.081  39
  -1   3   9 3003.95 184.968  40
  -1   3   8 509.550 102.185  39
   1   3  -8 465.495 70.0744  32
   1   3  -8 427.113 94.2485  34
   1   3  -8 345.786 101.291  33
   1   3  -8 472.864 146.370  17
  -1   3   8 510.819 147.745  15
  -1   3   8 424.667 138.787  16
   1   3  -8 347.616 153.866   9
   1   3  -8 472.777 161.719   6
  -1   3   8 468.262 78.4849  25
  -1   3   8 330.113 154.506   1
  -1   3   8 478.311 156.938   3
  -1   3   8 509.928 86.9103  40
   1   3  -8 467.603 161.707  42
  -1   3   7 4508.35 233.219  39
   1   3  -7 4045.36 429.746   9
   1   3  -7 4941.65 435.285   6
   1   3  -7 4476.34 199.730  32
   1   3  -7 4575.32 250.586  34
  -1   3   7 4509.98 360.180  16
   1   3  -7 4375.79 391.634  17
  -1   3   7 4322.26 397.448  12
  -1   3   7 4645.31 219.977  25
  -1   3   7 4898.02 224.790  40
   1   3  -7 4227.21 380.304  42
  -1   3   7 3947.08 377.333   1
  -1   3   6 25334.6 713.006  39
   1   3  -6 29776.2 1187.72   9
   1   3  -6 26989.9 1096.78   6
   1   3  -6 25389.3 897.831   5
   1   3  -6 26917.0 747.163  34
  -1   3   6 25010.2 908.746  16
   1   3  -6 25702.4 1033.04  17
   1   3  -6 25432.2 724.327  27
  -1   3   6 25570.6 702.679  25
  -1   3   6 23234.0 973.778  12
  -1   3   6 25259.3 990.172   1
   1   3  -6 26019.0 985.786  42
  -1   3   6 26680.3 701.906  40
  -1   3   5 31651.5 1190.84  14
  -1   3   5 35046.9 1089.78  16
   1   3  -5 38658.6 1291.30  17
  -1   3   5 34812.5 1190.01   1
   1   3  -5 37910.9 957.653  33
   1   3  -5 36981.1 937.682  34
  -1   3   5 35676.1 1194.77  12
   1   3  -5 37277.8 1344.21   9
   1   3  -5 40249.8 1361.98   6
   1   3  -5 36485.7 1145.13  42
  -1   3   5 36484.6 897.892  40
   1   3  -4 65826.8 1855.75   6
   1   3  -4 66029.6 1866.20   9
  -1   3   4 61520.5 1615.57  16
   1   3  -4 64829.3 1809.92  17
  -1   3   4 61093.1 1460.30  39
   1   3  -4 63609.8 1482.46  33
   1   3  -4 62399.4 1460.30  34
  -1   3   4 61038.2 1732.14  12
  -1   3   4 63814.5 1668.11   3
  -1   3   4 62808.6 1757.30   1
   1   3  -4 62204.0 1622.37  42
   1   3  -3 72646.5 1685.19  33
  -1   3   3 73082.1 1682.06  39
  -1   3   3 74886.1 1806.21   3
  -1   3   3 78841.3 2006.53   1
   1   3  -3 74893.5 1984.89  17
  -1   3   3 76472.2 2021.45  14
  -1   3   3 72331.8 1929.65  12
  -1   3   3 71203.5 1952.84  13
  -1   3   2 34317.2 891.919   3
  -1   3   2 36623.5 1002.59   1
   1   3  -2 35597.5 1079.88  17
  -1   3   2 41195.7 1252.74  14
  -1   3   2 32368.4 819.192  15
   1   3  -2 35511.6 1006.31  13
   1   3  -2 36994.6 1105.21   6
   1   3  -2 35975.9 1066.83   5
  -1   3   2 38533.4 1083.72  12
  -1   3   2 38436.9 1128.01  13
  -1   3   1 213070. 4339.83  13
  -1   3   1 221739. 4331.25  12
  -1   3   1 206156. 4315.31  14
   1   3  -1 191023. 4193.08  13
   1   3   0 9564.95 438.970  17
   1   3   0 10164.7 421.177  13
  -1   3   0 9968.78 373.879  14
   1   3   0 9439.97 434.834   5
  -1   3   0 10714.6 351.178  12
   1   3   1 84796.8 2162.32   5
   1   3   1 84380.2 2129.69  12
   1   3   1 85273.7 2144.81  13
   1   3   2 115.261 89.9992   4
   1   3   2 70.3583 69.9793  12
   1   3   3 148309. 3465.16   4
   1   3   3 144571. 3465.42  13
   1   3   3 150579. 3455.08  12
  -1   3  -3 143030. 3186.20  33
  -1   3  -3 146089. 3190.14  32
  -1   3  -3 140725. 3188.61  34
  -1   3  -4 70478.5 1673.31  33
  -1   3  -4 69186.1 1679.80  34
  -1   3  -4 73521.4 1677.32  32
  -1   3  -4 70242.0 1859.38  17
   1   3   4 75820.0 2050.21  14
   1   3   4 71562.0 1962.37   4
   1   3   4 73183.0 1659.80  39
   1   3   4 74141.4 2000.53  13
  -1   3  -5 2538.10 234.661  17
   1   3   5 2634.01 282.585  14
   1   3   5 2050.12 265.278  13
   1   3   5 2457.33 153.865  39
  -1   3  -5 2474.16 164.571  27
  -1   3  -5 2262.07 154.206  33
  -1   3  -5 2247.12 130.120  32
  -1   3  -5 2266.20 159.242  34
   1   3   6 7128.66 287.887  39
  -1   3  -6 6192.82 234.877  32
  -1   3  -6 7452.44 324.170  34
  -1   3  -6 7501.11 320.064  33
   1   3   6 7482.98 506.003  13
   1   3   6 6618.34 469.389  14
   1   3   7 14338.7 469.973  39
  -1   3  -7 13793.2 487.328  33
  -1   3  -7 13798.2 511.166  34
   1   3   7 13926.1 751.716  12
   1   3   7 14678.2 751.264  16
   1   3   7 13607.8 734.663  14
   1   3   8 6969.25 546.281  12
  -1   3  -8 7119.70 317.743  33
  -1   3  -8 6809.07 340.971  34
   1   3   8 7021.77 273.110  40
   1   3   8 6897.96 302.359  39
   1   3   8 7088.63 519.153  16
   1   3   8 6502.85 518.739  14
   1   3   9 9875.10 660.948  12
  -1   3  -9 9488.21 380.983  33
  -1   3  -9 9743.88 416.304  34
   1   3   9 9852.03 636.646  16
   1   3   9 9407.38 368.349  39
   1   3   9 9799.97 348.529  40
  -1   3 -10 8045.58 318.478  33
  -1   3 -10 7810.68 350.660  34
   1   3  10 8322.34 318.382  39
   1   3  10 7260.32 288.555  40
  -1   3 -11 2048.73 148.694  29
  -1   3 -12 442.726 58.4526  30
  -1   3 -12 601.871 69.2646  29
  -1   4  12 311.590 50.4650   2
   1   4 -12 199.911 47.0874  29
  -1   4  11 591.927 82.7392   2
   1   4 -11 632.700 87.2517  34
   1   4 -11 613.139 85.3096  33
  -1   4  10 1730.21 147.897  39
   1   4 -10 1707.98 151.007  33
   1   4 -10 1519.88 143.471  34
  -1   4  10 1691.51 143.534  23
   1   4  -9 1968.08 171.065  33
   1   4  -9 1940.20 166.175  34
  -1   4   9 2168.31 173.857  39
  -1   4   9 1574.67 281.380   1
  -1   4   8 772.621 202.891  12
  -1   4   8 1172.31 111.389  25
   1   4  -8 1223.79 108.274  32
   1   4  -8 1054.25 134.120  34
  -1   4   8 1164.37 136.893  39
   1   4  -7 2912.37 327.168  17
  -1   4   7 2178.96 293.808   3
  -1   4   7 2583.43 323.264   1
  -1   4   7 3112.77 348.966  12
  -1   4   7 2732.17 173.757  25
   1   4  -7 2807.15 165.819  32
   1   4  -7 3124.63 210.191  34
   1   4  -6 19932.5 623.986  34
   1   4  -6 21836.2 656.462  33
   1   4  -6 19667.3 578.182  32
   1   4  -6 22834.5 973.290  17
  -1   4   6 17864.4 725.593  16
   1   4  -6 19628.1 612.514  27
   1   4  -6 19391.3 791.845   5
  -1   4   6 19258.6 870.402  12
  -1   4   6 19565.3 868.988   1
  -1   4   6 19300.7 833.554   3
  -1   4   6 20587.8 599.527  25
  -1   4   5 16592.5 510.749  39
   1   4  -5 16808.0 506.987  32
   1   4  -5 17080.2 521.628  34
   1   4  -5 16933.6 539.456  33
   1   4  -5 17113.9 826.812  17
  -1   4   5 15390.8 609.609  16
   1   4  -5 17163.9 520.859  27
  -1   4   5 15298.2 462.682  26
   1   4  -5 17213.2 745.548   5
   1   4  -5 18008.6 897.574   6
  -1   4   5 17207.2 685.493   3
  -1   4   5 16771.6 754.286   1
  -1   4   5 16005.5 729.825  12
   1   4  -5 15969.8 527.395  22
  -1   4   5 17615.5 527.509  25
  -1   4   4 12469.3 406.789  39
   1   4  -4 13139.2 672.187  17
   1   4  -4 12825.9 544.029  13
  -1   4   4 11753.1 626.720  14
  -1   4   4 11647.4 477.836  16
  -1   4   4 12272.4 595.843  12
   1   4  -4 14242.1 433.253  32
   1   4  -4 13006.0 410.489  34
   1   4  -4 12617.3 424.420  33
   1   4  -4 13860.2 665.096   5
  -1   4   4 13300.1 641.289   1
  -1   4   4 12191.5 498.459   3
   1   4  -4 12900.7 422.588  22
  -1   4   3 109043. 2463.18  39
   1   4  -3 113509. 2852.16   5
   1   4  -3 111746. 2483.20  33
   1   4  -3 107134. 2449.17  34
  -1   4   3 105170. 2719.63  12
  -1   4   3 105137. 2806.89  13
   1   4  -3 116434. 2699.45  13
  -1   4   3 107453. 2842.33  14
   1   4  -3 118166. 2884.28  17
  -1   4   3 105367. 2494.69   3
  -1   4   3 113096. 2747.21   1
  -1   4   2 122814. 2684.36  39
   1   4  -2 125558. 2913.18  13
   1   4  -2 123492. 3051.53  17
  -1   4   2 124788. 3118.87  14
   1   4  -2 118245. 2680.09  32
   1   4  -2 119967. 2685.78  33
  -1   4   2 119346. 2672.13  32
   1   4  -2 124840. 3044.61   5
  -1   4   2 122195. 2820.44   1
  -1   4   2 117441. 2657.99   2
  -1   4   2 120278. 3013.09  13
  -1   4   2 112945. 2899.97  12
  -1   4   1 7873.29 267.907  32
   1   4  -1 7790.48 263.966  32
   1   4  -1 7515.92 265.175  33
  -1   4   1 8304.51 396.533  12
  -1   4   1 7519.18 430.698  13
   1   4  -1 8091.78 425.350   4
  -1   4   1 8022.45 424.440  14
   1   4  -1 7889.76 394.417  13
   1   4   0 67631.4 1550.25  32
  -1   4   0 68015.1 1566.40  32
   1   4   0 72181.0 1805.91  13
  -1   4   0 64036.1 1581.24  12
   1   4   0 72090.3 1766.49  12
  -1   4   0 71247.8 1841.92  13
   1   4   0 72732.2 1880.62   5
   1   4   0 68682.2 1828.35   4
   1   4   1 12010.8 506.093  12
   1   4   1 13094.8 550.974  13
  -1   4  -1 11729.0 449.906  13
   1   4   1 12022.5 347.897  39
   1   4   1 11754.4 342.258  32
   1   4   2 4113.90 330.145   4
   1   4   2 4800.20 190.860  39
  -1   4  -2 4765.12 204.629  32
   1   4   2 4433.64 172.616  32
   1   4   2 5180.79 346.613  13
   1   4   2 4884.59 322.240  12
   1   4   3 14939.0 690.985   4
   1   4   3 14068.4 635.907  12
   1   4   3 14891.9 433.185  39
  -1   4  -3 14478.5 451.841  33
  -1   4  -3 13919.0 448.143  32
  -1   4  -4 833.070 102.173  27
  -1   4  -4 812.795 106.315  22
   1   4   4 840.986 178.326  12
   1   4   4 700.211 175.946   4
  -1   4  -4 1010.77 111.935  32
  -1   4  -4 765.780 102.395  33
  -1   4  -4 815.046 105.680  34
   1   4   5 517.984 163.011  13
   1   4   5 643.285 176.879  12
   1   4   5 505.879 93.2711  39
  -1   4  -5 517.149 96.8877  33
  -1   4  -5 436.054 80.0056  32
  -1   4  -5 596.361 101.623  34
  -1   4  -5 570.401 99.1390  27
  -1   4  -6 1968.50 171.842  27
  -1   4  -6 1907.54 131.562  32
  -1   4  -6 2116.21 178.921  33
  -1   4  -6 2108.84 178.828  34
   1   4   6 2385.72 171.660  39
   1   4   6 2062.01 281.266  12
   1   4   6 1721.27 262.947  14
   1   4   7 28806.2 1127.90  16
   1   4   7 27967.6 1180.37  14
  -1   4  -7 26876.8 739.296  32
  -1   4  -7 31109.9 870.670  33
  -1   4  -7 31306.8 892.230  34
   1   4   7 27848.8 1175.39  12
   1   4   7 30018.5 827.217  39
   1   4   7 30350.7 1150.00   1
  -1   4  -8 4572.68 271.637  34
  -1   4  -8 4765.55 264.657  33
   1   4   8 4576.71 249.700  39
   1   4   8 4360.73 417.327   1
   1   4   8 4311.95 398.923  16
   1   4   9 1898.75 152.859  39
  -1   4  -9 1883.25 159.418  33
  -1   4  -9 2123.88 182.810  34
  -1   4 -10 3422.98 207.857  34
  -1   4 -10 3184.50 184.061  33
   1   4  10 2830.30 175.296  39
   1   4  11 527.102 74.0702  23
  -1   4 -11 444.565 75.2001  29
   1   4  12 1457.71 86.9638  23
  -1   4 -12 1391.74 87.7645  29
  -1   5  12 6.84739 23.0714  23
   1   5 -12-13.7700 23.3281  29
  -1   5  11 375.146 63.0559  23
  -1   5  10 3751.70 198.738   2
   1   5 -10 3796.42 203.808  33
  -1   5  10 3607.67 196.811  23
  -1   5  10 3977.20 207.850  39
  -1   5   9 1254.13 131.957  23
  -1   5   9 1161.32 126.660   2
  -1   5   9 962.523 120.925  39
  -1   5   8 12685.2 737.356   1
  -1   5   8 14326.9 496.689   2
   1   5  -8 13094.0 425.869  32
   1   5  -8 12553.9 476.963  34
  -1   5   8 13272.4 483.417  23
  -1   5   8 13447.3 444.237  22
  -1   5   7 4595.08 426.272   1
  -1   5   7 5084.45 239.644  25
  -1   5   7 4274.60 249.883  39
  -1   5   7 4360.05 419.778  12
  -1   5   7 5338.77 281.514  23
  -1   5   7 5024.65 253.344  22
   1   5  -7 4722.16 234.917  32
   1   5  -7 5176.73 278.809  34
   1   5  -7 4758.69 281.807  33
   1   5  -6 5289.89 400.184   5
   1   5  -6 5424.79 294.387  33
   1   5  -6 5073.64 247.170  32
   1   5  -6 5117.00 267.860  34
   1   5  -6 4525.24 437.249  17
  -1   5   6 5015.71 222.984  26
   1   5  -6 5018.93 273.661  27
  -1   5   6 5450.06 260.963  25
  -1   5   6 4838.29 254.264  39
  -1   5   6 4443.77 406.858  12
  -1   5   6 4460.79 416.131   1
  -1   5   6 5229.94 254.138  22
  -1   5   6 5048.80 271.196  23
   1   5  -5 6045.46 448.805   5
   1   5  -5 5879.93 269.889  32
   1   5  -5 5768.97 292.221  33
   1   5  -5 5062.54 464.591  17
  -1   5   5 5449.14 239.941  26
  -1   5   5 6181.34 285.127  25
   1   5  -5 6280.43 290.590  27
  -1   5   5 5899.20 270.228  39
  -1   5   5 5179.00 406.013  12
  -1   5   5 5749.14 443.213   1
  -1   5   5 5817.35 276.371  23
   1   5  -5 5723.34 287.797  22
  -1   5   5 5855.17 263.397  22
   1   5  -4 19475.1 877.552   5
   1   5  -4 19018.6 573.223  32
   1   5  -4 18906.7 586.420  33
   1   5  -4 17014.4 858.945  17
  -1   5   4 16533.3 524.882  26
  -1   5   4 19342.7 572.420  25
   1   5  -4 18088.3 565.568  27
  -1   5   4 17052.2 536.351  39
  -1   5   4 16943.8 757.745  12
  -1   5   4 18749.5 556.296   2
  -1   5   4 18557.4 796.462   1
  -1   5   4 17499.5 536.956  22
  -1   5   4 18798.7 556.685  23
   1   5  -4 17482.6 568.249  22
  -1   5   3 906.509 99.5592  23
  -1   5   3 685.972 99.4552  25
  -1   5   3 764.985 146.790  12
   1   5  -3 669.045 124.280  13
   1   5  -3 577.235 90.2312  33
  -1   5   3 893.821 195.968  14
  -1   5   3 731.217 97.3039  26
  -1   5   3 669.097 89.4020  22
   1   5  -3 895.807 198.307   5
  -1   5   3 610.029 80.3830   2
  -1   5   3 760.440 136.369   1
   1   5  -3 735.409 143.058   4
  -1   5   3 651.452 90.3037  39
  -1   5   2 16042.8 488.822  39
   1   5  -2 17662.6 804.479   5
   1   5  -2 17176.1 509.351  32
  -1   5   2 16691.9 500.178  32
  -1   5   2 17602.4 786.763  14
  -1   5   2 16616.8 516.381  26
  -1   5   2 16733.4 477.665   2
   1   5  -2 16917.4 732.725   4
   1   5  -2 17215.9 674.445  13
  -1   5   2 16896.2 693.383  12
   1   5  -2 17601.5 624.607  12
  -1   5   2 15154.9 721.954  13
  -1   5   1 2547.97 153.398  32
   1   5  -1 2510.51 148.629  32
  -1   5   1 2162.00 137.565  39
   1   5  -1 2821.54 253.109  13
   1   5  -1 2401.32 211.338  12
  -1   5   1 1791.37 230.260  13
   1   5  -1 1875.19 142.831  22
   1   5  -1 2387.05 126.581  39
   1   5  -1 1845.93 238.958   4
  -1   5   1 2249.89 122.952   2
   1   5   0 18996.4 811.656   4
  -1   5   0 19729.8 556.508  26
   1   5   0 18695.9 559.495  22
  -1   5   0 19205.4 753.328  13
   1   5   0 18984.5 703.219  12
   1   5   0 19885.0 777.356  13
   1   5   0 19035.7 522.901  39
  -1   5   0 19354.4 558.420  32
   1   5   0 19156.9 540.947  32
   1   5   1 4679.82 386.267   4
   1   5   1 5129.95 247.764  26
  -1   5  -1 4998.88 216.126  26
   1   5   1 4530.54 225.775  22
   1   5   1 5474.56 349.738  12
   1   5   1 4936.68 366.403  13
   1   5   1 4646.95 204.794  32
  -1   5  -1 5082.00 230.799  32
   1   5   1 5130.78 211.357  39
   1   5   2 69129.0 2012.81  14
   1   5   2 70278.0 1685.84  26
  -1   5  -2 70574.6 1614.93  26
   1   5   2 67870.7 1647.58  22
  -1   5  -2 69183.4 1646.99  22
   1   5   2 68236.3 1914.62  12
   1   5   2 66854.8 1975.66  13
   1   5   2 70990.2 1624.62  39
   1   5   2 67553.6 1595.65  32
   1   5   3 13303.3 402.161  32
  -1   5  -3 14484.5 477.037  32
   1   5   3 13772.2 702.441  14
   1   5   3 13484.5 452.319  26
  -1   5  -3 13574.4 465.006  27
  -1   5  -3 13764.5 461.848  22
   1   5   3 13902.8 461.184  22
   1   5   3 13493.2 713.315  13
   1   5   3 13493.3 677.890  12
   1   5   3 13954.2 446.425  39
   1   5   3 14827.5 763.275   4
   1   5   4 1069.30 221.180  14
  -1   5  -4 1256.82 137.578  27
   1   5   4 1051.91 112.485  26
  -1   5  -4 1015.10 125.825  22
   1   5   4 1083.87 122.007  22
   1   5   4 1240.19 227.397  12
   1   5   4 965.096 212.016  13
  -1   5  -4 1155.83 133.103  32
  -1   5  -4 1122.61 132.985  33
   1   5   4 1150.52 122.591  39
  -1   5  -5 41267.8 1117.19  27
   1   5   5 42177.8 1107.30  22
   1   5   5 39892.8 1449.09  12
  -1   5  -5 39866.9 1066.11  32
  -1   5  -5 44691.0 1141.33  33
   1   5   5 39263.8 1446.61  14
   1   5   6 3991.57 409.049  12
  -1   5  -6 4114.61 257.792  27
   1   5   6 3942.11 363.300   1
  -1   5  -6 4208.44 212.204  32
  -1   5  -6 4461.97 268.011  33
   1   5   7 12379.9 734.438  12
   1   5   7 12186.3 679.347   1
  -1   5  -7 13354.3 499.228  33
  -1   5  -7 12396.9 405.679  32
   1   5   7 12644.0 458.640  39
   1   5   8 5022.82 460.735  12
   1   5   8 5793.89 281.937  39
   1   5   8 5139.46 443.552   1
  -1   5  -8 5880.77 293.477  33
   1   5   9 4169.98 219.757  22
   1   5   9 3830.12 206.935  23
   1   5   9 3871.65 214.062  39
   1   5  10 1089.19 100.302  22
   1   5  10 1215.03 104.538  23
   1   5  10 1183.04 110.376  39
   1   5  11 420.607 55.9175   2
   1   5  11 354.929 52.8306  23
  -1   6  11 1743.54 83.8543  23
   1   6 -11 1570.85 82.4003  29
  -1   6  10 362.999 61.0217   2
  -1   6  10 528.687 69.7721  23
   1   6 -10 504.836 66.6226  29
  -1   6   9 3555.41 189.748   2
  -1   6   9 3554.28 190.248  23
  -1   6   8 2076.45 158.444  39
   1   6  -8 2126.54 139.706  32
  -1   6   8 2139.74 159.854   2
  -1   6   8 2141.65 165.205  23
  -1   6   7 2567.75 180.058  39
  -1   6   7 2386.23 186.264  23
   1   6  -7 2526.81 203.732  33
   1   6  -7 2503.96 166.390  32
  -1   6   7 2138.22 174.430   2
  -1   6   6 7539.12 330.969  39
   1   6  -6 8184.16 362.419  27
  -1   6   6 7721.00 304.925  26
  -1   6   6 8121.75 350.733  23
  -1   6   6 8156.84 331.676  22
  -1   6   6 8459.70 355.310   2
   1   6  -6 8552.85 383.316  33
   1   6  -6 8087.31 333.710  32
   1   6  -5 360.019 89.9218  32
  -1   6   5 183.350 77.0725  39
   1   6  -5 341.687 98.7532  27
  -1   6   5 336.233 85.5349  26
  -1   6   5 155.724 70.2029  23
  -1   6   5 260.449 119.121  12
  -1   6   5 269.256 83.3038   2
  -1   6   5 285.287 78.9367  22
  -1   6   4 52.9443 70.6554  26
   1   6  -4 27.4303 75.8921  27
  -1   6   4 81.8659 67.1988  39
  -1   6   4 94.2705 64.6616  23
  -1   6   4 44.8405 53.1248   2
  -1   6   4-7.71970 68.2143  22
  -1   6   3 10649.9 371.051   2
  -1   6   3 10498.5 379.647  23
  -1   6   3 11577.7 400.397  22
   1   6  -3 11354.3 426.126  27
  -1   6   3 11045.2 408.764  26
  -1   6   3 10660.1 379.372  39
   1   6  -3 11205.8 420.279  32
  -1   6   2 5137.11 219.120   2
   1   6  -2 4978.42 400.423   4
  -1   6   2 5479.03 269.147  26
  -1   6   2 5348.53 249.385  22
   1   6  -2 5269.23 268.099  22
  -1   6   2 5299.41 235.319  23
  -1   6   2 4761.72 228.305  39
   1   6  -2 5181.28 257.820  32
   1   6  -1 8176.23 548.926   4
  -1   6   1 8140.12 319.074  22
   1   6  -1 7609.83 332.629  22
   1   6  -1 7724.92 472.316  13
   1   6  -1 7416.21 274.746  39
  -1   6   1 7875.80 324.460  32
   1   6  -1 8191.16 322.031  32
  -1   6   0 13297.0 467.801  32
   1   6   0 13973.9 458.636  32
   1   6   0 12210.9 605.205  14
  -1   6   0 15275.4 483.406  26
   1   6   0 13487.9 476.449  22
  -1   6   0 14117.1 465.010  22
   1   6   0 13253.3 670.975  13
   1   6   0 13764.3 427.152  39
   1   6   0 13627.5 752.662   4
   1   6   1 17191.3 521.060  32
  -1   6  -1 17415.1 554.782  32
   1   6   1 16059.8 755.380  14
  -1   6  -1 18107.7 544.029  26
   1   6   1 17043.0 557.937  22
  -1   6  -1 16914.1 542.655  22
   1   6   1 16025.8 705.175  12
   1   6   1 16221.7 789.657  13
   1   6   1 17340.6 516.044  39
   1   6   1 17260.8 870.922   4
   1   6   2 5851.42 446.688  14
  -1   6  -2 7512.69 300.639  26
  -1   6  -2 6979.71 310.255  22
   1   6   2 6668.01 309.854  22
   1   6   2 6723.50 463.300  12
   1   6   2 6060.25 483.155  13
   1   6   2 6659.03 275.343  32
   1   6   2 7154.65 293.657  39
   1   6   3 13199.5 718.580  14
  -1   6  -3 15127.8 525.085  27
   1   6   3 15187.8 511.139  22
  -1   6  -3 14593.9 511.178  22
   1   6   3 14125.2 793.365  13
   1   6   3 14256.9 723.656  12
   1   6   3 13974.7 483.764  39
  -1   6  -3 14724.1 522.463  32
  -1   6  -4 20407.4 655.045  32
   1   6   4 17982.6 896.541  14
  -1   6  -4 21472.6 671.417  27
   1   6   4 20768.4 651.114  22
  -1   6  -4 20959.3 662.178  22
   1   6   4 18257.8 867.347  12
   1   6   4 20263.0 1006.77  13
   1   6   4 20741.6 639.549  39
   1   6   4 20040.5 575.444   2
  -1   6  -5 2234.50 171.616  32
   1   6   5 1676.54 282.871  14
  -1   6  -5 2018.86 181.684  27
   1   6   5 1824.76 140.070  23
   1   6   5 1830.59 165.863  22
   1   6   5 1581.26 258.262  12
   1   6   5 1602.91 153.827  39
   1   6   5 1923.50 141.618   2
   1   6   6 11847.6 719.290  14
  -1   6  -6 13008.9 486.790  27
   1   6   6 10933.0 673.674  12
   1   6   6 12445.8 464.200  22
   1   6   6 11853.6 419.582  23
   1   6   6 11824.1 440.184  39
  -1   6  -6 11514.5 415.886  32
   1   6   7 3181.68 210.202  22
   1   6   7 3232.99 192.139  23
   1   6   7 3465.74 195.748   2
  -1   6  -7 2741.11 165.905  32
   1   6   8 2291.04 162.031  22
   1   6   8 1972.16 142.039  23
  -1   6  -8 1992.07 150.605  29
   1   6   8 2246.70 161.961  39
   1   6   8 2094.43 147.177   2
   1   6   9 2370.77 140.802  22
   1   6   9 2146.07 132.143  23
  -1   6  -9 2242.57 147.080  29
   1   6   9 2536.91 154.335  39
   1   6   9 1989.97 129.172   2
   1   6  10 159.138 49.7588  39
   1   6  10 168.624 41.6652  23
  -1   6 -10 171.996 52.3436  29
  -1   7   9 386.736 57.9068  23
  -1   7   8 81.5039 53.6774  23
   1   7  -8 18.3351 40.8000  32
  -1   7   8-5.81162 51.7272  39
  -1   7   7 2503.78 160.284   2
  -1   7   7 2744.10 168.284  39
  -1   7   7 2893.71 174.580  23
   1   7  -7 2461.52 157.282  32
  -1   7   6 6784.09 287.157   2
  -1   7   6 6771.28 291.947  39
   1   7  -6 6434.65 312.250  27
  -1   7   6 7242.96 301.701  23
   1   7  -6 7046.95 300.990  32
  -1   7   5 3943.26 208.000   2
  -1   7   5 3922.81 216.188  39
   1   7  -5 4582.32 258.568  27
  -1   7   5 4304.22 225.844  26
  -1   7   5 3612.70 209.179  23
   1   7  -5 4072.23 236.158  32
  -1   7   4 12237.7 426.924  39
   1   7  -4 13408.0 482.407  27
  -1   7   4 12270.6 445.193  26
  -1   7   4 12783.8 430.925  23
   1   7  -4 12190.7 480.697  22
  -1   7   4 12841.6 442.033  22
  -1   7   4 12280.6 410.482   2
   1   7  -3 3984.55 246.686  27
  -1   7   3 3555.18 230.305  26
   1   7  -3 3814.89 238.524  32
  -1   7   3 3881.92 217.949  22
   1   7  -3 3762.54 247.984  22
  -1   7   3 3568.49 199.269  39
  -1   7   2 3141.82 218.693  26
   1   7  -2 3125.37 210.368  32
   1   7  -2 3367.81 222.151  22
  -1   7   2 3049.54 197.714  22
   1   7  -1 14931.9 512.458  32
   1   7  -1 14594.4 524.404  22
  -1   7   1 14749.1 499.785  22
  -1   7   0 8019.41 349.244  26
   1   7   0 7381.79 289.873  39
   1   7   0 7328.32 321.032  32
  -1   7   0 7903.65 347.326  32
  -1   7   0 7348.06 329.054  22
   1   7   0 7679.08 348.119  22
   1   7   1 3875.90 208.956  39
   1   7   1 3802.52 379.486  13
   1   7   1 4136.08 223.881  32
  -1   7  -1 3875.77 238.100  32
   1   7   1 4026.87 243.337  22
  -1   7  -1 4021.68 235.681  22
   1   7   2 2889.95 349.286  13
   1   7   2 3857.05 213.057  39
  -1   7  -2 3511.13 239.986  27
   1   7   2 3706.06 231.736  22
  -1   7  -2 3587.10 225.762  22
   1   7   3 4719.43 431.478  14
  -1   7  -3 5382.82 298.368  27
   1   7   3 4936.07 254.731  39
   1   7   3 4795.85 452.934  13
   1   7   3 5598.48 287.832  22
  -1   7  -3 5525.30 289.197  22
  -1   7  -3 5279.06 296.187  32
  -1   7  -4 1073.45 150.652  27
  -1   7  -4 1128.08 140.735  32
   1   7   4 1347.10 133.437  39
   1   7   4 1428.63 149.095  22
   1   7   4 1249.91 232.035  14
  -1   7  -5 970.434 121.638  32
   1   7   5 969.723 115.388  39
   1   7   5 982.953 124.531  22
  -1   7  -5 849.789 136.732  27
  -1   7  -6 1777.84 141.376  32
   1   7   6 2023.79 156.075  39
   1   7   6 1930.19 162.987  22
  -1   7  -6 2180.08 182.269  27
   1   7   7 849.068 101.006  39
   1   7   7 779.834 99.7892  22
   1   7   8 378.647 71.0473  39
   1   8  -7 1674.20 106.875  32
   1   8  -6 1475.19 119.242  32
   1   8  -5 2206.30 158.091  32
   1   8  -5 2063.26 161.161  27
   1   8  -4 2094.54 168.467  32
   1   8  -4 2114.17 175.521  22
   1   8  -4 2093.70 169.132  27
   1   8  -3 2753.82 193.714  32
   1   8  -3 3098.53 214.362  22
   1   8  -3 2968.86 208.596  27
   1   8  -2 1914.70 165.704  32
   1   8  -2 1869.41 172.236  22
   1   8  -2 1878.25 173.391  27
   1   8  -1 182.539 80.7535  32
   1   8  -1 258.384 96.8130  22
  -1   8   1 148.012 75.6867  22
   1   8   0 4180.31 227.681  32
  -1   8   0 3850.76 223.639  22
   1   8   0 3955.60 241.440  22
   1   8   1 6362.10 307.762  22
  -1   8  -1 6534.48 299.417  22
  -1   8  -1 6183.87 321.197  27
  -1   8  -2 3997.37 244.561  32
  -1   8  -2 3906.42 229.394  22
   1   8   2 4425.03 245.521  22
  -1   8  -2 4106.29 256.466  27
   1   8   3 552.697 83.2180  39
   1   8   3 618.527 107.350  22
  -1   8  -3 792.856 133.717  27
  -1   8  -4 4915.32 252.657  32
   1   8   4 4065.55 206.553  39
   1   8   4 4956.47 248.683  22
  -1   8  -4 4774.11 263.047  27
   1   8   5 144.997 61.2940  39
  -1   8  -5 175.526 92.2633  27
   1   8   5 162.097 70.1065  22
   1   8   6 1719.51 119.465  39
   1   8   7 744.467 76.3271  39
   1   9  -4 233.657 64.0181  32
   1   9  -4 335.022 74.9524  27
   1   9  -3 468.182 87.8822  22
   1   9  -3 366.029 75.9380  32
   1   9  -3 504.538 89.2372  27
   1   9  -2 767.713 104.989  22
   1   9  -2 832.728 109.961  27
   1   9  -1 42.8194 67.9648  22
   1   9  -1-7.53734 72.2342  27
   1   9   0 940.075 112.635  22
   1   9   0 980.836 119.923  27
  -1   9  -1 151.349 81.8929  27
   1   9   1 74.4404 63.2491  22
  -1   9  -2 4321.70 229.167  27
   1   9   2 4376.90 211.790  22
  -1   9  -3 3899.82 208.307  27
   1   9   3 3799.91 186.531  22
  -1   9  -4 1112.92 114.641  27
  -1  10   3 1793.48 94.4166  27
   1  10  -2 1808.17 95.6678  27
  -1  10   2 1637.79 102.357  27
   1  10  -1 611.542 65.0193  27
   1  10   0 2239.37 119.549  27
   1  10   1 3721.11 157.769  27
  -1  10  -1 3870.53 164.080  27
   1  10   2 1119.48 81.4689  27
  -1  10  -2 1141.71 84.6231  27
  -2  -9   5 5.15623 44.1974  35
  -2  -9   4 46.5758 56.6288  35
  -2  -9   4 164.494 58.2009  36
  -2  -9   3 2276.00 147.236  36
  -2  -9   2 2489.51 152.666  36
  -2  -9   2 2493.07 174.055  35
  -2  -9   1 971.169 118.021  35
  -2  -9   1 771.363 90.9604  36
  -2  -9   0 7307.17 313.680  35
  -2  -9  -1 958.903 113.705  35
   2  -9   1 860.934 93.9921  35
  -2  -9  -2 4691.82 232.033  35
   2  -9   2 4536.44 211.657  35
  -2  -9  -3 4643.54 217.112  35
  -2  -9  -4 655.214 81.5955  43
  -2  -9  -4 747.576 82.5196  35
  -2  -8   7 2164.02 131.602  37
   2  -8  -7 2120.71 122.913  43
  -2  -8   7 2176.56 142.895  36
  -2  -8   6 79.2194 66.8541  36
  -2  -8   6 74.8090 55.5180  37
  -2  -8   5 624.177 104.281  36
  -2  -8   5 693.336 103.559  37
  -2  -8   4 196.753 84.0383  36
  -2  -8   4 97.5822 66.4174  37
  -2  -8   3 2907.24 192.291  37
  -2  -8   3 2918.08 206.893  36
  -2  -8   2 3388.71 222.661  36
  -2  -8   2 3675.34 215.995  37
  -2  -8   1 1740.10 170.461  35
   2  -8  -1 1665.04 143.156  35
  -2  -8   1 1755.11 157.434  36
  -2  -8   1 1367.97 138.078  37
  -2  -8   0 510.396 91.2104  37
  -2  -8   0 397.107 90.5212  36
   2  -8   0 404.082 90.1227  35
  -2  -8   0 374.408 102.269  35
  -2  -8  -1 7164.46 303.890  36
  -2  -8  -1 6518.88 288.029  37
  -2  -8  -2 3662.33 197.151  36
  -2  -8  -2 3831.40 242.137  35
  -2  -8  -3 963.334 130.796  35
  -2  -8  -4 5094.11 262.012  35
  -2  -8  -5 3441.61 204.241  43
  -2  -8  -5 3270.84 190.762  35
  -2  -8  -6 1294.53 108.124  35
  -2  -8  -7 370.164 60.4594  43
  -2  -7   9 2004.79 123.646  37
  -2  -7   9 2013.67 128.242  36
  -2  -7   8 922.522 97.5629  38
  -2  -7   8 1211.59 118.539  37
   2  -7  -8 1033.91 90.9930  43
  -2  -7   7 355.730 82.6389  38
  -2  -7   7 357.567 92.1528  36
  -2  -7   7 340.908 89.4512  37
  -2  -7   6 8768.10 381.397  37
  -2  -7   6 8314.49 346.937  38
  -2  -7   6 9029.08 399.878  36
  -2  -7   5 593.790 100.928  38
  -2  -7   5 705.145 122.471  36
  -2  -7   5 463.437 105.970  37
  -2  -7   4 4030.99 496.975  10
   2  -7  -4 3150.70 437.682   8
  -2  -7   4 3095.17 219.147  37
  -2  -7   4 3325.34 202.234  38
  -2  -7   4 3634.28 428.421  18
  -2  -7   4 3761.00 250.637  36
  -2  -7   3 2949.09 423.084  10
   2  -7  -3 2749.01 413.022   8
  -2  -7   3 2607.70 172.763  38
  -2  -7   3 2768.93 203.516  37
  -2  -7   3 2727.16 213.311  36
  -2  -7   3 2721.38 370.456  18
  -2  -7   2 388.342 169.435  18
   2  -7  -2 492.528 201.754   8
  -2  -7   2 582.443 204.496   8
   2  -7  -2 441.679 90.7352  35
  -2  -7   2 481.715 106.875  36
  -2  -7   2 436.382 100.657  37
  -2  -7   2 386.738 200.918  10
  -2  -7   1 138.558 153.165  18
  -2  -7   1 286.758 175.691   8
   2  -7  -1 203.113 174.222   8
  -2  -7   1 383.646 90.4663  37
  -2  -7   1 340.109 96.6807  36
  -2  -7   1 251.868 196.160  10
  -2  -7   0 4724.73 470.444  18
  -2  -7   0 5675.73 568.629   7
   2  -7   0 5155.91 544.360   8
  -2  -7   0 4994.57 533.937   8
  -2  -7   0 6246.39 295.331  37
  -2  -7   0 5595.16 289.778  36
  -2  -7   0 5732.15 314.314  35
  -2  -7   0 6037.56 581.213  10
  -2  -7  -1 1248.75 267.224  18
  -2  -7  -1 1372.35 140.271  37
  -2  -7  -1 1464.18 146.057  36
  -2  -7  -1 1356.63 161.471  35
   2  -7   1 1059.74 274.183   8
  -2  -7  -1 1132.13 268.541   8
  -2  -7  -1 1348.73 294.022   7
  -2  -7  -1 1171.52 275.198  10
  -2  -7  -2 2684.75 406.889   7
   2  -7   2 3088.08 423.209   8
  -2  -7  -2 3575.84 442.035   8
  -2  -7  -2 2919.44 192.756  36
  -2  -7  -2 3003.99 197.050  37
  -2  -7  -2 2871.42 223.913  35
  -2  -7  -3 981.228 256.738   8
  -2  -7  -3 789.486 245.221   7
  -2  -7  -3 1360.33 156.488  35
  -2  -7  -3 1308.47 129.717  36
  -2  -7  -4 2696.14 393.896   8
  -2  -7  -4 1927.91 175.549  35
  -2  -7  -5 1012.04 130.321  35
  -2  -7  -6 4370.77 245.029  35
  -2  -7  -6 5075.52 269.073  43
  -2  -7  -7 3039.72 177.219  35
  -2  -7  -7 3126.71 191.841  43
  -2  -7  -8 1111.82 90.1205  35
  -2  -7  -8 1187.66 107.729  43
  -2  -6  10 382.604 66.8782  38
  -2  -6  10 456.204 69.3088  36
  -2  -6  10 468.243 73.3451  37
  -2  -6   9 2299.96 164.654  37
  -2  -6   9 1749.78 144.823  38
  -2  -6   9 2057.12 153.799  36
  -2  -6   8 2206.49 180.707  37
  -2  -6   8 2254.51 177.215  38
  -2  -6   7 10.5908 77.7950  38
  -2  -6   7-23.0118 88.0400  37
  -2  -6   6 9860.83 418.822  38
  -2  -6   6 10856.1 449.161  37
   2  -6  -6 9300.09 755.664   8
  -2  -6   6 10827.0 833.999  24
  -2  -6   6 8958.04 710.771  11
  -2  -6   5 6202.83 565.713  11
   2  -6  -5 6190.58 604.508   8
  -2  -6   5 6557.16 316.419  38
  -2  -6   5 6482.89 332.584  37
  -2  -6   4 3210.82 448.071  10
   2  -6  -4 3115.02 425.280   8
  -2  -6   4 3582.22 233.148  37
  -2  -6   4 3285.50 214.000  38
  -2  -6   3 17793.5 597.138  37
  -2  -6   3 17240.3 558.934  38
   2  -6  -3 18992.0 1008.72   8
  -2  -6   3 18305.6 613.976  36
   2  -6  -3 17684.5 537.839  35
  -2  -6   3 18039.6 1012.97  10
  -2  -6   2 12996.7 843.428  10
   2  -6  -2 13868.4 853.277   8
   2  -6  -2 13386.6 726.872   7
  -2  -6   2 13809.0 461.008  38
  -2  -6   2 14683.0 503.912  37
  -2  -6   2 13941.3 812.872  18
  -2  -6   2 14172.4 508.644  36
   2  -6  -2 14341.5 461.119  35
  -2  -6   1 35538.5 1498.15  10
   2  -6  -1 37876.4 1496.99   8
  -2  -6   1 37873.3 1007.00  37
  -2  -6   1 36503.0 953.598  38
  -2  -6   1 38432.4 1467.76  18
  -2  -6   1 37303.5 1017.03  36
   2  -6   0 2069.72 268.735  10
  -2  -6   0 1984.90 330.877  10
   2  -6   0 2086.99 336.066   8
  -2  -6   0 1387.82 286.318   8
  -2  -6   0 2089.03 161.244  37
  -2  -6   0 2068.69 163.719  36
  -2  -6   0 2176.45 314.503  18
  -2  -6  -1 31411.2 1283.12  18
  -2  -6  -1 33328.5 1391.76   7
  -2  -6  -1 31753.7 1340.55   8
   2  -6   1 31638.7 1212.70  10
  -2  -6  -1 29958.0 1327.77  10
  -2  -6  -1 31671.9 879.652  36
  -2  -6  -1 31470.0 875.114  37
  -2  -6  -1 31913.1 912.500  35
  -2  -6  -2 25482.1 1131.25  18
   2  -6   2 24901.8 1078.26  10
  -2  -6  -2 27746.2 1228.21  10
  -2  -6  -2 27310.6 1219.83   8
  -2  -6  -2 25775.7 1219.56   7
  -2  -6  -2 25951.5 780.464  35
  -2  -6  -2 24448.6 732.065  36
  -2  -6  -2 25451.9 737.918  37
   2  -6   3 10118.2 665.022  10
  -2  -6  -3 9204.09 689.232   8
  -2  -6  -3 9115.31 708.781   7
  -2  -6  -3 10120.6 415.259  35
  -2  -6  -3 10011.2 384.534  37
  -2  -6  -3 9827.25 376.260  36
   2  -6   4 10331.6 704.711  10
  -2  -6  -4 9507.24 722.929   8
  -2  -6  -4 10718.9 757.854   7
  -2  -6  -4 10218.0 429.315  35
  -2  -6  -4 10292.7 383.069  36
   2  -6   5 4634.53 487.168  10
  -2  -6  -5 4089.93 258.616  35
  -2  -6  -5 4469.11 226.061  36
  -2  -6  -5 4465.35 504.407   8
   2  -6   6 7814.84 321.022  37
   2  -6   6 7262.55 627.930  10
  -2  -6  -6 8114.78 365.828  35
  -2  -6  -6 7741.63 670.701   8
   2  -6   7 3109.32 190.711  37
  -2  -6  -7 3771.97 225.565  35
  -2  -6  -7 3845.18 241.474  43
  -2  -6  -8 296.757 72.5418  35
   2  -6   8 86.1780 54.9063  37
  -2  -6  -8 204.281 77.9019  43
  -2  -6  -9 672.364 88.7953  43
  -2  -5  11 1077.69 94.9322  38
   2  -5 -11 1070.55 85.7580  34
  -2  -5  10 3478.81 204.550  37
  -2  -5  10 4155.19 217.962  38
  -2  -5   9 1564.40 158.012  37
  -2  -5   9 1597.54 157.300  38
  -2  -5   8 1356.57 156.571  38
  -2  -5   8 1671.61 171.151  37
   2  -5  -8 724.936 239.150   9
   2  -5  -8 1611.85 330.072   8
  -2  -5   8 1134.81 286.265  24
  -2  -5   8 1275.38 303.513  11
  -2  -5   8 1568.42 326.915  10
  -2  -5   7 2208.39 198.813  38
  -2  -5   7 2084.45 202.665  37
   2  -5  -7 1978.49 368.426   9
   2  -5  -7 2542.95 402.510   8
  -2  -5   7 1849.60 374.044  24
  -2  -5   7 2668.08 411.935  11
  -2  -5   7 1836.27 368.920  10
  -2  -5   6 8014.06 376.067  37
  -2  -5   6 7450.71 364.079  38
   2  -5  -6 8708.15 706.655   8
  -2  -5   6 8193.94 700.120  10
  -2  -5   6 8309.57 687.302  11
  -2  -5   5 12928.3 491.378  37
  -2  -5   5 13084.9 480.500  38
   2  -5  -5 12448.7 816.726   8
  -2  -5   4 15493.6 521.988  37
  -2  -5   4 15224.6 506.027  38
   2  -5  -4 13936.0 830.231   8
  -2  -5   4 13502.9 796.446  11
  -2  -5   3 6616.79 292.370  37
  -2  -5   3 6083.77 274.243  38
  -2  -5   3 6198.20 483.337  11
   2  -5  -3 5874.72 418.221   7
   2  -5  -3 6780.55 538.110   8
  -2  -5   2 4850.53 226.805  38
  -2  -5   2 5075.64 244.515  37
  -2  -5   2 5101.97 248.308  36
   2  -5  -2 4340.47 337.113  10
  -2  -5   2 5055.31 457.515  10
   2  -5  -2 5599.51 460.963   8
  -2  -5   1 12465.4 714.013  10
   2  -5  -1 11462.0 567.434  10
  -2  -5   1 12256.5 417.275  36
  -2  -5   1 12064.1 413.035  37
  -2  -5   1 11540.1 382.173  38
  -2  -5   1 12015.8 678.708  18
   2  -5  -1 12054.1 681.190   8
   2  -5   0 45584.6 1394.31  10
  -2  -5   0 45704.3 1566.34  10
  -2  -5   0 43239.0 1122.13  36
  -2  -5   0 45411.6 1121.71  37
  -2  -5   0 44312.8 1081.55  38
  -2  -5   0 43495.5 1491.37  18
  -2  -5   0 41858.9 1495.61   8
   2  -5   1 3986.23 342.331  10
  -2  -5  -1 3489.54 372.352  10
  -2  -5  -1 4185.12 211.320  36
  -2  -5  -1 4016.73 182.986  38
  -2  -5  -1 3774.30 203.065  37
  -2  -5  -1 3818.66 392.119   7
  -2  -5  -1 3517.29 364.961   8
  -2  -5  -1 3854.90 370.069  18
  -2  -5  -2 62498.6 1937.33  18
  -2  -5  -2 62751.7 1534.24  35
  -2  -5  -2 60978.8 1498.70  36
  -2  -5  -2 61974.4 1499.93  37
  -2  -5  -2 60767.6 1988.53  10
   2  -5   2 65273.3 1887.83  10
  -2  -5  -2 63216.7 2035.31   7
  -2  -5  -2 60544.5 1967.04   8
  -2  -5  -3 15444.4 524.535  35
  -2  -5  -3 15225.5 486.988  36
  -2  -5  -3 15423.8 490.259  37
   2  -5   3 15381.4 779.138  10
  -2  -5  -3 14163.9 826.747   7
  -2  -5  -3 14040.3 805.775   8
  -2  -5  -4 235.312 93.0976  35
  -2  -5  -4 243.403 66.2867  36
   2  -5   4 177.348 59.0690  37
  -2  -5  -4 139.116 139.508   8
  -2  -5  -4 502.978 188.640   7
   2  -5   4 281.392 146.098  10
  -2  -5  -5 33552.0 886.254  21
  -2  -5  -5 33952.3 1458.55   8
  -2  -5  -5 33825.1 906.957  36
  -2  -5  -5 33750.7 960.840  35
   2  -5   5 35800.8 1429.89  10
  -2  -5  -6 14197.5 913.394   8
   2  -5   6 13882.0 869.276  10
  -2  -5  -6 13512.9 507.765  35
  -2  -5  -7 496.797 114.330  43
  -2  -5  -7 364.051 173.600   8
   2  -5   7 611.661 214.235  10
  -2  -5  -7 354.380 103.888  35
  -2  -5  -8 1187.92 130.996  35
  -2  -5  -8 1271.43 143.429  43
  -2  -5  -9 1510.15 138.158  43
   2  -5   9 1415.08 126.395  37
  -2  -5 -10 2400.32 142.956  43
   2  -5  10 2580.82 143.676  38
   2  -5  10 2615.92 147.105  37
  -2  -4  12-12.9112 34.8153  38
   2  -4 -11 1773.47 130.459  34
   2  -4 -11 1968.33 127.847  33
  -2  -4  11 1853.19 140.110  37
  -2  -4  10 986.099 124.736  38
  -2  -4  10 975.035 101.144  40
  -2  -4   9 11586.3 800.293  16
  -2  -4   9 9823.20 760.032  10
  -2  -4   9 10432.2 777.080  11
  -2  -4   9 10589.2 431.507  38
  -2  -4   9 11130.4 777.088  24
   2  -4  -9 9503.26 732.158   9
   2  -4  -9 10977.3 769.401   8
  -2  -4   9 10442.8 379.630  40
  -2  -4   8 9833.14 755.122  16
  -2  -4   8 9757.89 763.014  10
  -2  -4   8 9929.96 761.186  11
  -2  -4   8 9393.01 414.829  38
  -2  -4   8 9153.44 727.395  24
   2  -4  -8 9306.74 740.718   9
   2  -4  -8 9602.55 734.288   8
  -2  -4   8 9244.40 360.056  40
  -2  -4   7 41904.6 1685.28  16
  -2  -4   7 40322.1 1705.00  10
  -2  -4   7 42644.8 1723.21  11
  -2  -4   7 37948.2 1089.00  38
  -2  -4   7 37994.5 1096.56  37
  -2  -4   7 37363.0 1600.59  24
   2  -4  -7 37999.2 1632.67   9
   2  -4  -7 37603.5 1585.09   8
  -2  -4   7 38311.5 1013.43  40
  -2  -4   6 4503.15 484.064  10
  -2  -4   6 4216.01 481.683  11
   2  -4  -6 4344.41 475.777   8
  -2  -4   6 3484.37 233.942  37
  -2  -4   6 3983.30 249.895  38
  -2  -4   6 3616.61 424.201  16
  -2  -4   6 4585.40 513.723  24
  -2  -4   5 24125.7 1113.51  10
  -2  -4   5 23786.5 1097.17  11
  -2  -4   5 22338.4 1054.30  16
   2  -4  -5 24948.5 1108.94   8
  -2  -4   5 23074.0 702.900  37
  -2  -4   5 23387.9 699.820  38
  -2  -4   4 1386.59 237.503  11
  -2  -4   4 1820.42 261.480  16
   2  -4  -4 1914.13 273.088   8
   2  -4  -4 1725.00 206.446   7
  -2  -4   4 1649.38 138.985  37
  -2  -4   4 1654.11 136.002  38
  -2  -4   3 22297.4 639.808  37
  -2  -4   3 22377.9 626.352  38
   2  -4  -3 22751.0 808.403   7
   2  -4  -3 22093.8 937.722   8
  -2  -4   3 23538.1 938.745  11
  -2  -4   2 11388.2 375.184  37
  -2  -4   2 10848.6 361.067  38
   2  -4  -2 12125.6 509.890  10
  -2  -4   2 11597.8 582.524  11
   2  -4  -2 11477.9 605.311   8
  -2  -4   1 26682.3 696.827  38
  -2  -4   1 26806.6 713.357  37
  -2  -4   1 27576.2 719.505  36
  -2  -4   1 25092.6 994.883  10
   2  -4  -1 28528.3 881.895  10
   2  -4  -1 27613.9 1007.23   8
  -2  -4   0 26714.9 693.021  38
  -2  -4   0 27601.8 716.047  37
  -2  -4   0 28198.5 1016.54  18
  -2  -4   0 27243.3 720.004  36
   2  -4   0 26921.9 888.029  10
  -2  -4   0 28415.1 1036.22  10
   2  -4   1 1830.08 204.042  10
  -2  -4  -1 1571.22 229.082  10
  -2  -4  -1 1809.93 124.744  36
  -2  -4  -1 1698.11 121.832  37
  -2  -4  -1 1655.18 106.734  38
  -2  -4  -1 2015.06 235.662  18
  -2  -4  -1 1469.23 214.383   8
   2  -4   2 10921.4 547.712  10
  -2  -4  -2 11908.4 626.944  10
  -2  -4  -2 10663.1 371.588  35
  -2  -4  -2 10942.5 357.110  37
  -2  -4  -2 10588.5 356.097  36
  -2  -4  -2 10084.4 324.960  38
  -2  -4  -2 11671.1 635.132   7
  -2  -4  -2 11245.4 601.537   8
  -2  -4  -2 10084.0 560.639  18
  -2  -4  -2 11025.9 325.397  19
  -2  -4  -3 5752.13 434.682  18
  -2  -4  -3 5982.17 220.414  19
  -2  -4  -3 5852.97 267.608  35
  -2  -4  -3 6046.84 250.336  36
  -2  -4  -3 6343.25 257.162  37
  -2  -4  -3 5987.33 451.861   8
  -2  -4  -3 7023.54 509.218   7
   2  -4   3 6163.35 436.642  10
   2  -4   4 24894.3 1040.70  10
  -2  -4  -4 25547.7 697.583  36
  -2  -4  -4 25481.3 729.727  35
  -2  -4  -4 24984.1 655.132  19
  -2  -4  -4 24625.1 1077.03   8
  -2  -4  -4 24929.7 1097.83   7
   2  -4   4 24031.7 865.001  16
   2  -4   5 24050.9 1092.69  10
  -2  -4  -5 23200.8 673.325  36
  -2  -4  -5 23803.3 715.159  35
  -2  -4  -5 24424.9 652.275  19
  -2  -4  -5 23478.6 664.228  21
  -2  -4  -5 25785.8 1137.38   8
   2  -4   5 23303.9 913.457  16
   2  -4   6 8243.42 546.666  16
   2  -4   6 8736.93 655.387  10
  -2  -4  -6 8801.67 374.550  35
  -2  -4  -6 8762.79 331.308  21
  -2  -4  -6 9389.78 692.391   8
  -2  -4  -6 7183.27 508.112  42
   2  -4   7 9798.13 634.181  16
   2  -4   7 11564.2 784.589  10
  -2  -4  -7 10139.1 633.904  42
  -2  -4  -7 10298.5 433.375  43
  -2  -4  -7 11586.4 443.617  35
  -2  -4  -7 9574.71 723.638   8
  -2  -4  -7 11082.5 377.047  21
  -2  -4  -8 2449.00 378.864  41
  -2  -4  -8 2783.67 340.445  42
  -2  -4  -8 3053.56 217.376  43
   2  -4   8 2926.06 162.270  40
   2  -4   8 2950.77 410.012  10
  -2  -4  -8 2855.36 169.376  34
  -2  -4  -8 3108.23 208.016  35
  -2  -4  -8 2795.88 385.550   8
  -2  -4  -9 4402.30 246.375  43
   2  -4   9 4305.69 200.044  40
  -2  -4 -10 4674.77 222.382  43
   2  -4  10 4632.92 193.367  40
   2  -4  11 866.879 87.4874  37
   2  -3 -12 248.205 51.5305  33
  -2  -3  12 236.611 51.5297  40
  -2  -3  12 314.370 61.5045  37
  -2  -3  12 301.421 62.0701  38
  -2  -3  11 1461.95 124.191  40
   2  -3 -11 1427.75 124.765  33
  -2  -3  11 1406.37 131.546  38
  -2  -3  11 1417.90 135.028  37
  -2  -3  10 750.776 105.019  40
  -2  -3  10 771.358 119.988  38
   2  -3 -10 781.291 117.470  33
   2  -3  -9 1740.37 319.883   9
  -2  -3   9 1369.52 290.847  10
  -2  -3   9 1168.76 242.599   3
  -2  -3   9 1203.86 280.503  24
  -2  -3   9 1586.91 312.587  16
  -2  -3   9 1326.40 282.692  15
  -2  -3   9 1241.96 136.178  40
   2  -3  -8 1135.28 282.214   9
   2  -3  -8 1126.79 279.947   8
  -2  -3   8 1104.67 274.452  10
  -2  -3   8 839.177 214.065   3
  -2  -3   8 1142.42 264.310  24
  -2  -3   8 983.305 257.019  15
  -2  -3   8 1102.16 277.304  16
  -2  -3   8 759.612 113.310  40
   2  -3  -7 4632.26 483.726   8
   2  -3  -7 4163.75 475.143   9
  -2  -3   7 4334.83 483.833  10
  -2  -3   7 3937.58 412.198   3
  -2  -3   7 3602.87 442.752  24
  -2  -3   7 4658.25 480.487  15
  -2  -3   7 5202.28 527.467  16
  -2  -3   7 4411.26 237.995  40
   2  -3  -6 10720.6 703.127   8
  -2  -3   6 10777.9 709.841  10
  -2  -3   6 10283.2 626.120   3
  -2  -3   6 11494.2 734.740  24
  -2  -3   6 10515.9 668.407  15
  -2  -3   6 10563.5 702.953  16
  -2  -3   6 10760.3 393.287  40
  -2  -3   5 7119.11 523.511  10
  -2  -3   5 7079.47 267.868  40
  -2  -3   5 6440.71 428.288   3
  -2  -3   5 6465.57 498.723  16
  -2  -3   5 6337.30 463.399  15
   2  -3  -5 7115.14 530.814   8
   2  -3  -4 213547. 5152.87   8
  -2  -3   4 220948. 5198.91  10
  -2  -3   4 229552. 5195.91  11
  -2  -3   4 211855. 4680.20  40
  -2  -3   4 213970. 4965.23   3
  -2  -3   4 215158. 5150.95  16
  -2  -3   4 217147. 4730.78  38
   2  -3  -3 65867.8 1849.20   8
   2  -3  -3 62968.2 1661.32   7
  -2  -3   3 65389.3 1677.59   3
  -2  -3   3 67781.5 1873.48  10
  -2  -3   3 68475.8 1858.17  11
  -2  -3   3 68723.1 1860.09  16
  -2  -3   3 65648.4 1525.40  38
  -2  -3   3 65325.4 1532.45  37
   2  -3  -2 34698.3 951.981  10
  -2  -3   2 36557.5 1111.13  11
  -2  -3   2 33268.6 849.216  37
  -2  -3   2 35034.0 846.495  38
   2  -3  -2 34055.5 1088.38   8
  -2  -3   2 35447.7 944.724   3
  -2  -3   1 30300.7 823.321   3
   2  -3  -1 31918.2 990.128   8
  -2  -3   1 31798.3 992.445  11
   2  -3  -1 32029.3 871.482  10
  -2  -3   0 27432.3 718.061   3
   2  -3   0 26939.0 788.664  10
   2  -3   1 1385.64 149.093  10
  -2  -3  -1 1220.30 91.9221  37
  -2  -3  -1 991.389 70.6614  42
  -2  -3  -1 1219.29 165.438  18
  -2  -3  -1 1239.93 162.645   8
  -2  -3  -2 1262.51 192.284   7
  -2  -3  -2 1197.11 177.026   8
  -2  -3  -2 1253.13 181.540  18
  -2  -3  -2 1394.89 193.945  10
   2  -3   2 1392.80 164.911  10
  -2  -3  -2 1247.59 96.1938  36
  -2  -3  -2 1142.78 94.0775  37
   2  -3   2 1283.91 116.188  16
  -2  -3  -3 67257.6 1904.46   8
  -2  -3  -3 70854.5 1961.52   7
  -2  -3  -3 66200.6 1556.79  36
  -2  -3  -3 67835.5 1579.04  35
  -2  -3  -3 66297.9 1557.65  37
   2  -3   3 66170.7 1703.28  16
  -2  -3  -3 65527.1 1883.12  18
  -2  -3  -3 67972.9 1530.12  19
  -2  -3  -4 96687.9 2562.75   8
  -2  -3  -4 92193.1 2141.24  35
  -2  -3  -4 91148.5 2110.06  36
   2  -3   4 90228.7 2347.95  16
  -2  -3  -4 93591.2 2088.27  19
  -2  -3  -5 1708.13 277.744   8
  -2  -3  -5 1532.29 120.352  19
  -2  -3  -5 1562.58 124.715  21
  -2  -3  -5 1587.51 142.592  35
  -2  -3  -5 1735.41 132.436  36
   2  -3   5 1341.75 205.185  16
  -2  -3  -6 19659.8 986.650   8
  -2  -3  -6 18975.2 844.927   9
  -2  -3  -6 19361.8 615.036  43
  -2  -3  -6 19598.5 619.921  35
   2  -3   6 17271.5 813.688  16
  -2  -3  -6 19375.3 574.575  21
  -2  -3  -7 7148.19 291.577  21
  -2  -3  -7 7260.93 330.085  35
  -2  -3  -7 7161.48 333.314  43
  -2  -3  -7 6679.78 519.301  42
   2  -3   7 5966.95 481.673  16
  -2  -3  -7 7131.35 593.933   8
  -2  -3  -8 12963.7 420.684  21
  -2  -3  -8 12949.9 824.595   8
   2  -3   8 12125.8 725.569  16
  -2  -3  -8 13350.2 477.831  35
  -2  -3  -8 12755.3 431.107  34
  -2  -3  -8 11930.7 742.888  42
  -2  -3  -8 11827.1 799.583  41
  -2  -3  -8 12609.3 477.065  43
   2  -3   9 9515.01 608.831  15
   2  -3   9 7974.03 603.430  16
  -2  -3  -9 8488.36 631.526  42
  -2  -3  -9 9616.35 729.981  41
  -2  -3  -9 9889.79 394.350  43
  -2  -3  -9 9991.72 357.020  34
  -2  -3 -10 2784.59 178.598  43
   2  -3  10 2901.55 166.927  40
   2  -3  11 6663.78 244.501  40
  -2  -3 -11 6217.67 223.284  30
  -2  -2  12 2190.70 140.822  37
  -2  -2  12 2094.09 135.834  38
   2  -2 -12 2056.02 129.493  33
  -2  -2  12 2053.73 136.453  40
  -2  -2  11 1697.02 142.390  38
   2  -2 -11 1706.14 142.679  33
   2  -2 -11 1470.65 141.615  34
  -2  -2  11 1529.86 139.296  40
   2  -2 -10 2756.55 194.333  34
   2  -2 -10 2674.05 193.317  33
  -2  -2  10 2888.09 390.781  15
   2  -2 -10 2763.07 368.019  17
  -2  -2  10 2425.70 347.075   3
  -2  -2  10 2805.14 378.932  11
  -2  -2  10 2392.37 355.161  10
  -2  -2  10 2569.11 184.039  40
   2  -2 -10 2869.60 396.277   9
   2  -2  -9 9296.02 692.231  17
  -2  -2   9 8907.84 681.195  15
  -2  -2   9 10007.8 724.034  10
  -2  -2   9 8725.31 648.467   3
  -2  -2   9 10395.2 394.872  40
   2  -2  -9 9253.55 715.358   9
  -2  -2   8 50208.3 1801.93  15
  -2  -2   8 48696.2 1794.06  24
  -2  -2   8 44502.5 1686.46   3
  -2  -2   8 48622.5 1246.31  40
   2  -2  -8 51651.3 1853.96   9
  -2  -2   7 60440.6 1975.95  15
  -2  -2   7 52885.9 1926.41  16
  -2  -2   7 55365.0 1917.55  24
  -2  -2   7 57049.5 1874.84   3
  -2  -2   7 55122.2 1390.65  40
   2  -2  -7 58497.4 1918.03   8
   2  -2  -7 54110.8 1914.38   9
  -2  -2   6 7118.87 545.268  15
  -2  -2   6 6989.36 548.109  16
  -2  -2   6 6478.54 521.329  24
  -2  -2   6 7609.41 561.158   3
  -2  -2   6 7177.41 312.217  40
   2  -2  -6 6796.98 512.210   8
  -2  -2   5 1627.02 243.824  16
  -2  -2   5 1206.61 216.098  15
  -2  -2   5 1642.05 229.533   3
  -2  -2   5 1225.14 228.999  24
   2  -2  -5 1651.61 267.677   9
   2  -2  -5 1343.09 228.695   8
  -2  -2   5 1507.32 124.102  40
  -2  -2   4 15312.3 657.133  10
   2  -2  -4 14223.8 652.787   8
  -2  -2   4 14007.2 641.832  16
  -2  -2   4 14532.9 640.489  15
  -2  -2   4 14269.9 601.887   3
  -2  -2   3 31619.2 964.809  10
   2  -2  -3 28672.0 940.881   8
  -2  -2   3 31522.3 974.861  16
  -2  -2   3 26778.8 915.445  15
  -2  -2   3 28905.4 883.317   3
  -2  -2   2 145957. 3307.21  10
  -2  -2   2 140134. 3309.75  11
  -2  -2   2 139758. 3209.98   3
   2  -2  -2 141052. 3277.21   8
  -2  -2   2 135439. 3302.17  16
  -2  -2   1 20554.9 608.302   3
  -2  -2   1 19955.8 535.601  41
  -2  -2   1 22350.7 701.996  11
  -2  -2   1 22135.4 694.842  10
   2  -2  -1 20863.2 545.375  10
   2  -2  -1 20775.7 651.601   8
  -2  -2   0 76213.4 1973.91  10
   2  -2   0 79621.2 1838.95  10
  -2  -2  -1 413795. 8759.85   3
  -2  -2  -1 404535. 8828.67   8
  -2  -2  -1 402811. 8688.46  42
   2  -2   1 400340. 8667.64  16
  -2  -2  -2 13888.1 539.201   8
  -2  -2  -2 14380.2 505.225  42
   2  -2   2 13974.4 465.670  16
  -2  -2  -3 2446.76 235.452   8
  -2  -2  -3 2661.28 142.892  35
  -2  -2  -3 2425.85 130.041  37
   2  -2   3 2534.12 202.482  16
  -2  -2  -4 11222.7 349.331  21
  -2  -2  -4 10842.9 335.855  19
   2  -2   4 10776.2 493.498  16
  -2  -2  -4 11212.7 368.827  35
  -2  -2  -4 11076.7 353.909  36
  -2  -2  -4 10778.9 578.206   8
  -2  -2  -5 5757.14 236.066  19
  -2  -2  -5 5517.93 234.963  21
   2  -2   5 5964.09 387.885  16
  -2  -2  -5 4937.47 346.691   9
  -2  -2  -5 5847.57 258.807  43
  -2  -2  -5 6034.88 449.663   8
  -2  -2  -5 5740.24 257.197  35
   2  -2   6 45505.1 1464.41  16
   2  -2   6 43217.9 1276.72   1
  -2  -2  -6 46103.7 1172.18  43
  -2  -2  -6 43727.1 1532.81  42
  -2  -2  -6 45202.2 1172.00  35
  -2  -2  -6 44863.3 1581.99   8
  -2  -2  -6 45219.0 1390.85   9
  -2  -2  -6 47653.9 1148.50  21
  -2  -2  -7 2337.57 156.433  21
  -2  -2  -7 2375.12 177.525  43
  -2  -2  -7 2102.16 321.349  41
  -2  -2  -7 2152.74 309.321  42
  -2  -2  -7 1981.05 166.119  35
  -2  -2  -7 2386.39 157.240  34
  -2  -2  -7 2168.62 312.609   8
   2  -2   7 2352.96 296.894  16
  -2  -2  -8 98.0976 63.7263  21
  -2  -2  -8 66.7331 118.583  42
  -2  -2  -8 37.1034 143.347  41
  -2  -2  -8 158.635 83.0684  43
   2  -2   8 29.8839 110.930  16
  -2  -2  -8 60.8965 62.1364  34
  -2  -2  -8 64.5177 72.5882  35
  -2  -2  -9 8400.31 338.319  34
  -2  -2  -9 8610.25 357.384  43
  -2  -2  -9 8221.08 655.841  41
  -2  -2  -9 7624.34 618.788  42
   2  -2   9 7317.09 569.735  16
   2  -2  10 1288.68 117.485  40
  -2  -2 -10 1171.40 121.591  43
  -2  -2 -10 1249.45 122.470  34
   2  -2  11 625.042 84.6897  40
  -2  -2 -12 7.42566 34.4516  30
   2  -2  12-12.7002 43.2698  40
   2  -1 -13 1297.41 92.4291  34
  -2  -1  13 1172.72 89.4977  40
   2  -1 -12 1794.13 127.995  33
   2  -1 -12 1609.62 127.812  34
  -2  -1  12 1692.51 123.361  37
  -2  -1  12 1665.48 117.999  38
  -2  -1  12 1573.16 128.761  40
   2  -1 -11 1548.27 142.883  33
   2  -1 -11 1553.21 145.962  34
  -2  -1  11 1449.75 143.069  40
  -2  -1  11 1167.45 118.401  38
   2  -1 -10 10438.0 414.993  34
   2  -1 -10 10993.7 423.668  33
   2  -1 -10 9943.15 685.310  17
  -2  -1  10 9034.29 682.291  15
  -2  -1  10 10364.9 722.358  16
   2  -1 -10 10332.1 740.295   9
  -2  -1  10 10064.3 403.702  40
  -2  -1  10 10350.2 705.772   3
   2  -1  -9 5166.85 281.817  33
  -2  -1   9 4371.82 478.196  15
  -2  -1   9 4800.44 491.736  16
   2  -1  -9 5011.94 492.114  17
   2  -1  -9 4818.32 511.696   9
  -2  -1   9 4597.72 253.764  40
  -2  -1   9 5100.78 485.972   3
  -2  -1   8 11309.1 722.152  15
  -2  -1   8 8763.28 641.713  16
   2  -1  -8 9462.14 667.859  17
  -2  -1   8 10723.5 683.175   3
   2  -1  -8 12008.2 768.078   9
  -2  -1   8 10221.2 393.257  40
  -2  -1   7 7238.22 556.696  15
  -2  -1   7 6961.07 536.484  16
   2  -1  -7 6201.95 530.070   9
  -2  -1   7 7114.33 305.121  40
  -2  -1   7 6449.78 528.293  24
  -2  -1   6 72234.2 2176.80  15
  -2  -1   6 68994.6 1653.14  40
  -2  -1   6 66641.0 2047.90  24
  -2  -1   5 30405.6 1114.01  15
  -2  -1   5 27403.4 1071.79  24
   2  -1  -5 28203.3 1047.29   8
  -2  -1   5 30048.4 800.654  40
  -2  -1   4 46122.5 1319.85  15
  -2  -1   4 45397.1 1302.96   3
   2  -1  -4 39030.5 1333.80   9
   2  -1  -4 42892.5 1305.02   8
  -2  -1   4 41669.9 1344.70  24
   2  -1  -3 45680.4 1361.47   9
   2  -1  -3 45470.3 1280.80   8
  -2  -1   3 46272.7 1247.11   3
  -2  -1   3 45299.9 1264.54  15
  -2  -1   2 41122.1 1060.15  10
   2  -1  -2 40996.3 1076.61   8
  -2  -1   2 40000.1 1076.57   3
  -2  -1   2 39954.7 1096.24  15
  -2  -1   1 58013.6 1409.10  10
  -2  -1   1 58136.1 1416.32   3
   2  -1  -1 57955.5 1369.18   8
  -2  -1   0 129278. 2974.29   3
  -2  -1   0 133600. 2990.42  10
  -2  -1   0 131651. 2963.88  41
  -2  -1   0 133832. 2997.20   7
  -2  -1  -1 127849. 3058.09  18
  -2  -1  -1 136482. 3036.77   3
  -2  -1  -1 134901. 3002.74   8
  -2  -1  -1 137069. 3104.05   7
  -2  -1  -1 138928. 3083.62  10
  -2  -1  -1 131559. 2994.13  42
   2  -1   2 85632.1 1891.38  13
   2  -1   2 89540.5 1956.96  12
  -2  -1  -2 81522.5 2093.04  18
  -2  -1  -2 86736.7 2074.63   8
  -2  -1  -2 88139.5 2076.94  42
  -2  -1  -3 174398. 4039.14  42
   2  -1   3 171734. 3821.31  12
  -2  -1  -3 164802. 3968.52   8
  -2  -1  -4 65949.3 1548.23  35
   2  -1   4 67032.6 1765.85  16
   2  -1   4 70023.2 1611.72  14
   2  -1   4 65666.5 1645.92  12
  -2  -1  -4 65043.5 1544.70  43
   2  -1   4 66112.7 1646.11  24
  -2  -1  -4 62854.4 1653.09   9
  -2  -1  -4 65452.6 1822.20   8
  -2  -1  -4 66661.8 1518.14  19
  -2  -1  -4 64489.4 1524.19  21
  -2  -1  -5 27031.9 731.206  35
  -2  -1  -5 26685.9 699.454  34
   2  -1   5 24869.7 750.876  14
   2  -1   5 27218.9 946.399  16
   2  -1   5 26780.6 843.131  12
  -2  -1  -5 27155.2 1079.23  42
  -2  -1  -5 27520.9 1053.17  41
  -2  -1  -5 27529.4 730.919  43
   2  -1   5 25221.1 811.763  24
  -2  -1  -5 27707.2 863.410   9
  -2  -1  -5 26035.4 1004.71   8
  -2  -1  -5 28592.0 721.271  19
  -2  -1  -5 27178.7 716.667  21
  -2  -1  -6 53898.6 1307.50  21
   2  -1   6 54958.9 1639.73  16
   2  -1   6 51437.1 1482.23  12
  -2  -1  -6 54505.3 1749.87  42
  -2  -1  -6 53878.4 1758.66  41
  -2  -1  -6 54580.4 1331.24  43
  -2  -1  -6 52649.9 1297.30  34
  -2  -1  -6 54950.5 1334.24  35
  -2  -1  -6 52047.1 1499.51   9
  -2  -1  -6 55090.7 1729.67   8
   2  -1   7 5381.63 431.132  16
   2  -1   7 4683.27 341.440  12
  -2  -1  -7 5016.66 458.102  42
  -2  -1  -7 5194.22 262.740  43
  -2  -1  -7 5686.39 490.373  41
  -2  -1  -7 5339.35 243.137  21
  -2  -1  -7 5441.55 247.253  34
  -2  -1  -7 5540.71 268.632  35
   2  -1   7 4882.94 351.146   1
   2  -1   8 4002.80 348.240   1
  -2  -1  -8 4832.49 232.154  21
  -2  -1  -8 3801.97 426.009  42
  -2  -1  -8 4097.33 446.747  41
  -2  -1  -8 4635.44 247.622  43
   2  -1   8 4638.23 434.415  16
  -2  -1  -8 4495.82 236.246  34
  -2  -1  -9 21509.2 655.272  34
   2  -1   9 21184.2 1020.85  16
  -2  -1  -9 20259.8 1059.68  42
  -2  -1  -9 21450.2 1086.28  41
  -2  -1  -9 21515.0 656.843  43
  -2  -1 -10 6572.64 293.904  34
   2  -1  10 6436.44 533.991  16
  -2  -1 -10 5968.25 547.619  42
  -2  -1 -10 6277.45 277.148  43
   2  -1  11 2231.17 148.557  40
  -2  -1 -11 2236.45 150.550  34
   2  -1  12 3318.87 160.392  40
  -2  -1 -12 3280.34 162.946  30
   2   0 -13 766.753 74.7328  34
   2   0 -12 1571.90 130.300  34
   2   0 -12 1327.17 116.981  33
   2   0 -11 475.251 92.5720  34
   2   0 -11 507.971 95.2862  33
  -2   0  11 362.624 72.7152  38
   2   0 -10 444.650 97.5581  34
   2   0 -10 426.911 100.946  33
   2   0 -10 486.752 188.340   9
   2   0 -10 327.779 137.507   6
  -2   0  10 373.369 174.599  16
   2   0 -10 277.859 140.573  17
  -2   0  10 247.758 142.122  15
  -2   0  10 390.971 170.499   3
  -2   0   9 46917.4 1721.94   3
  -2   0   9 49210.4 1745.12  15
  -2   0   9 46449.9 1686.80  16
   2   0  -9 48114.4 1723.70  17
   2   0  -9 48142.3 1259.54  33
   2   0  -9 48524.4 1817.45   9
   2   0  -9 47059.6 1246.76  34
  -2   0   8 87051.2 2649.85  15
  -2   0   8 87526.6 2597.71  16
   2   0  -8 89236.8 2651.77  17
  -2   0   8 93905.2 2679.49   3
   2   0  -8 90539.9 2730.98   9
  -2   0   7 37640.8 1379.19  16
   2   0  -7 37737.1 1424.26  17
   2   0  -7 41689.7 1495.29   9
  -2   0   6 7247.87 499.225  16
   2   0  -6 6998.50 492.773  17
  -2   0   6 7545.10 522.698   1
  -2   0   5 126950. 3157.65   1
  -2   0   5 116844. 2667.89  39
  -2   0   5 122328. 3101.12  16
  -2   0   4 4334.09 298.970  16
   2   0  -4 3789.22 320.053   9
  -2   0   4 4488.92 338.891  24
  -2   0   4 4616.67 324.851   1
  -2   0   3 329875. 7308.15  16
  -2   0   3 336552. 7353.87   3
   2   0  -3 348835. 7377.02   8
   2   0  -3 327299. 7444.99   9
  -2   0   3 314863. 7449.56  24
  -2   0   2 875886. 19127.7  11
  -2   0   2 891663. 19129.0  16
   2   0  -2 944474. 19277.5   9
  -2   0   2 882956. 19171.5   3
  -2   0   1 66917.7 1577.58  11
  -2   0   1 65722.0 1487.47  10
  -2   0   1 66708.5 1607.83   3
  -2   0   1 66612.0 1563.78  16
   2   0  -1 66861.7 1608.01   9
  -2   0   1 69806.8 1631.28  24
   2   0   0 3274.32 139.518   9
   2   0   0 3320.60 162.310  17
  -2   0   0 3198.62 181.052   3
  -2   0  -1 372738. 7912.46   3
  -2   0  -1 367134. 7864.49  18
   2   0   1 369858. 7853.80  13
   2   0   1 357741. 7770.55  17
   2   0   2 600.518 86.3319  12
  -2   0  -2 536.979 98.3095  42
  -2   0  -2 482.608 113.336  41
  -2   0  -2 655.803 95.6679   3
   2   0   2 522.147 35.4633   5
  -2   0  -2 641.259 97.9772   8
   2   0   2 751.250 80.4635  13
   2   0   3 139188. 3066.65   4
  -2   0  -3 141428. 3393.92  41
  -2   0  -3 135577. 3066.99   9
   2   0   3 142611. 3188.51  12
   2   0   3 141637. 3138.58  13
   2   0   4 228.660 72.5187  13
   2   0   4 319.480 93.3558  12
  -2   0  -4 304.629 57.4204  19
  -2   0  -4 285.055 60.8452  21
  -2   0  -4 386.367 136.245  41
  -2   0  -4 228.178 43.5765  17
   2   0   5 253705. 5486.15  14
   2   0   5 242248. 5520.72  12
  -2   0  -5 237874. 5276.00  35
  -2   0  -5 241750. 5270.97  34
  -2   0  -5 247153. 5744.66  41
  -2   0  -5 238513. 5275.56  43
  -2   0  -5 239103. 5415.67   9
  -2   0  -5 241005. 5260.25  21
  -2   0  -6 1668.49 131.477  34
  -2   0  -6 1563.74 109.334  33
   2   0   6 1721.19 207.410  12
   2   0   6 2011.45 196.552  14
   2   0   6 1907.64 248.891  16
  -2   0  -6 1529.70 257.975  41
  -2   0  -6 1461.70 127.813  43
  -2   0  -6 1671.91 126.219  21
  -2   0  -6 1919.12 195.289   9
   2   0   7 3267.39 344.388  16
   2   0   7 3156.35 264.338  14
   2   0   7 3363.68 308.646  12
  -2   0  -7 3838.12 399.139  41
  -2   0  -7 3905.88 211.234  43
  -2   0  -7 3755.00 197.743  21
  -2   0  -7 3654.21 207.742  34
  -2   0  -7 3658.12 178.151  33
  -2   0  -8 4154.97 219.018  29
   2   0   8 3594.67 348.920  12
   2   0   8 4132.65 367.101   1
  -2   0  -8 3331.93 393.030  41
  -2   0  -8 4511.62 235.809  43
  -2   0  -8 4404.40 240.270  34
   2   0   8 4565.03 425.645  16
  -2   0  -9 2156.55 156.149  29
   2   0   9 1840.54 266.393   1
  -2   0  -9 2428.53 171.250  43
  -2   0  -9 2442.12 184.269  34
   2   0   9 2241.10 324.415  16
  -2   0 -10 57138.2 1417.06  29
   2   0  10 55846.9 1824.71   1
  -2   0 -10 62381.9 1486.16  34
   2   0  10 59241.3 1962.62  16
  -2   0 -10 53440.5 2002.47  42
  -2   0 -10 59801.6 1428.32  43
  -2   0 -11 174.362 66.6107  34
  -2   0 -12 763.875 81.3833  34
  -2   0 -12 863.438 91.1467  30
  -2   0 -13 452.556 51.4226  30
   2   1 -13 1521.87 98.9109  34
  -2   1  12 1486.16 105.692   2
   2   1 -12 1510.91 124.374  33
   2   1 -12 1737.20 133.587  34
  -2   1  12 1556.86 124.059  40
  -2   1  11 1762.28 134.577   2
   2   1 -11 1812.21 153.038  33
   2   1 -11 1905.18 160.413  34
  -2   1  11 1818.58 155.429  40
  -2   1  10 9610.60 386.320  40
   2   1 -10 9703.59 651.675  42
  -2   1  10 9114.16 668.979   3
   2   1 -10 10377.2 408.312  33
   2   1 -10 10199.0 406.616  34
  -2   1  10 9282.90 669.893  15
  -2   1  10 10191.1 669.395  16
   2   1 -10 10635.6 731.783   9
   2   1 -10 8818.30 595.088   6
  -2   1   9 5241.33 263.126  40
   2   1  -9 3654.11 401.697  42
  -2   1   9 5034.63 479.465   3
   2   1  -9 4529.06 439.052   6
   2   1  -9 5352.96 518.418   9
   2   1  -9 5373.80 274.315  34
  -2   1   9 5584.04 495.350  15
  -2   1   9 4548.21 440.803  16
   2   1  -9 4431.63 443.827  17
  -2   1   8 10810.4 674.201  15
  -2   1   8 9509.18 603.686  16
   2   1  -8 9916.85 652.172  17
  -2   1   8 9670.16 376.181  40
  -2   1   8 9747.46 655.391   1
  -2   1   8 8827.08 629.605   3
   2   1  -8 10316.0 393.032  34
  -2   1   8 10028.2 382.093  39
   2   1  -8 9491.49 696.331   9
   2   1  -7 6504.75 282.001  34
  -2   1   7 7631.71 540.045  15
  -2   1   7 6498.99 471.338  16
   2   1  -7 7343.54 535.993  17
  -2   1   7 7039.24 300.559  40
  -2   1   7 6558.00 506.769   1
   2   1  -7 6259.17 292.927  33
  -2   1   7 6643.47 285.953  39
   2   1  -7 7277.08 562.163   9
  -2   1   6 66405.2 2004.57  15
  -2   1   6 59691.1 1786.63  16
   2   1  -6 60875.2 1863.57  17
  -2   1   6 63800.6 1492.20  40
  -2   1   6 62743.7 1907.79   1
   2   1  -6 58541.5 1444.55  33
  -2   1   6 57545.8 1422.82  39
   2   1  -6 57808.8 1419.59  34
  -2   1   5 28347.2 775.049  39
  -2   1   5 34076.4 1142.13  16
   2   1  -5 31594.8 1125.50  17
  -2   1   5 31790.7 813.127  40
   2   1  -5 29269.9 788.119  33
  -2   1   4 57274.1 1485.66  15
  -2   1   4 52855.1 1399.41  16
   2   1  -4 52203.6 1513.86   9
  -2   1   4 55315.1 1439.44   3
  -2   1   3 49793.3 1342.78   3
  -2   1   3 52594.3 1331.38  15
  -2   1   3 51097.2 1286.80  16
  -2   1   2 45861.2 1078.37  11
   2   1  -2 45444.4 1239.80   9
  -2   1   2 44693.3 1181.88   3
  -2   1   2 46014.8 1144.20  15
  -2   1   2 43578.5 1086.25  16
   2   1  -2 47476.3 1260.90  17
   2   1  -1 54357.0 1326.94   9
  -2   1   1 52047.4 1310.16   3
   2   1  -1 52285.4 1344.86  17
   2   1   0 114549. 2594.30   9
  -2   1   0 114685. 2636.85   3
   2   1   0 118343. 2635.31  17
  -2   1  -1 131425. 2992.85   3
   2   1   1 129291. 2944.36  17
   2   1   1 137187. 3013.46  13
   2   1   2 88593.1 1988.43   5
   2   1   2 86686.4 2103.24  12
   2   1   2 87750.1 2078.48  13
   2   1   3 165550. 3791.28  12
   2   1   3 161195. 3753.61  13
   2   1   3 165695. 3705.82   4
  -2   1  -3 169534. 3902.89  42
  -2   1  -4 68310.4 1885.54  41
  -2   1  -4 65470.2 1900.78  42
  -2   1  -4 63720.3 1541.90  43
   2   1   4 68906.8 1647.94   4
  -2   1  -4 66426.3 1533.87  34
   2   1   4 66297.4 1754.81  12
   2   1   4 65791.1 1712.25  13
  -2   1  -4 66688.5 1623.54   9
  -2   1  -5 35839.9 1297.07  42
  -2   1  -5 31484.8 1172.26  41
  -2   1  -5 31367.3 843.023  43
   2   1   5 32055.5 1043.65  13
   2   1   5 33598.2 1109.19  12
  -2   1  -5 33683.2 870.353  34
   2   1   5 33481.0 808.313  39
  -2   1  -5 32889.4 991.760   9
  -2   1  -5 32591.6 833.818  21
  -2   1  -6 53020.6 1271.47  21
  -2   1  -6 52343.1 1261.96  33
  -2   1  -6 52852.1 1306.72  34
   2   1   6 51328.0 1582.17  12
   2   1   6 53361.3 1542.71  14
  -2   1  -6 50529.0 1455.22   9
   2   1   6 52692.3 1235.30  39
  -2   1  -6 50427.1 1279.44  43
  -2   1  -6 51916.1 1795.78  42
   2   1   7 3908.30 326.552  14
   2   1   7 3810.02 382.804  16
  -2   1  -7 4345.17 237.148  34
  -2   1  -7 4118.23 204.946  33
   2   1   7 3871.76 360.550  12
   2   1   7 4434.35 197.866  39
  -2   1  -7 4327.85 222.939  43
  -2   1  -7 4238.44 450.479  42
   2   1   8 4227.48 358.233  14
   2   1   8 4698.97 410.806  12
   2   1   8 4830.94 216.232  39
  -2   1  -8 5280.05 271.788  34
  -2   1  -8 4706.26 222.713  33
  -2   1  -8 5228.04 251.161  43
  -2   1  -8 5072.29 513.366  42
  -2   1  -9 21129.8 643.272  29
   2   1   9 21406.7 960.125   1
  -2   1  -9 21833.9 679.914  34
  -2   1  -9 20934.3 601.085  33
  -2   1  -9 21918.8 634.803  43
  -2   1  -9 20755.1 1099.17  42
   2   1   9 20697.7 950.394  12
  -2   1 -10 6433.60 307.308  34
  -2   1 -10 6578.33 288.443  29
   2   1  11 1928.46 134.524  40
  -2   1 -11 1949.87 150.604  34
  -2   1 -11 1712.00 126.879  29
   2   1  12 3866.68 170.531  40
  -2   1 -12 3499.27 172.452  34
  -2   2  12 1962.93 124.236  23
   2   2 -12 2462.47 147.256  33
   2   2 -12 2335.02 147.494  34
  -2   2  12 2028.12 131.813  40
  -2   2  12 2256.80 132.108   2
  -2   2  11 1396.96 122.296  23
   2   2 -11 1470.94 136.807  34
   2   2 -11 1619.56 144.180  33
  -2   2  11 1447.24 127.643  40
  -2   2  11 1527.71 129.021   2
  -2   2  10 2428.74 323.165  15
  -2   2  10 2117.22 285.519  16
  -2   2  10 2338.74 334.341   3
   2   2 -10 2663.54 199.318  33
   2   2 -10 2786.28 195.825  34
  -2   2  10 2390.34 151.722  25
   2   2 -10 2823.52 372.441   9
   2   2 -10 2603.73 316.295   6
  -2   2  10 2544.33 178.431  40
   2   2  -9 8874.38 371.950  34
  -2   2   9 8817.88 355.866  40
   2   2  -9 8307.72 579.535  42
  -2   2   9 7646.03 605.169   3
   2   2  -9 8831.35 605.212  17
  -2   2   9 6972.81 549.721  15
  -2   2   9 8011.26 550.114  16
  -2   2   9 8977.43 371.074  39
   2   2  -9 9700.50 635.057   6
   2   2  -9 8479.76 658.752   9
   2   2  -8 51120.1 1295.31  34
  -2   2   8 49490.3 1281.54  40
   2   2  -8 47646.1 1616.80  42
  -2   2   8 51255.5 1768.73   3
  -2   2   8 48399.9 1686.01  15
  -2   2   8 50917.0 1651.10  16
   2   2  -8 51945.9 1744.58  17
  -2   2   8 51201.1 1292.62  39
   2   2  -8 52227.8 1860.54   9
   2   2  -8 51681.5 1755.12   6
   2   2  -7 56761.1 1381.60  34
   2   2  -7 57401.0 1402.51  33
  -2   2   7 56334.1 1392.95  40
   2   2  -7 51966.4 1665.41  42
  -2   2   7 54583.8 1839.38   3
  -2   2   7 56593.1 1794.16  15
  -2   2   7 54731.4 1702.33  16
   2   2  -7 54575.3 1816.13  17
  -2   2   7 54526.4 1371.70  39
   2   2  -7 55027.2 1814.64   6
   2   2  -7 57198.1 1945.73   9
   2   2  -6 5648.69 261.043  33
   2   2  -6 5372.71 241.579  34
  -2   2   6 6153.71 478.157  15
  -2   2   6 5543.32 405.786  16
   2   2  -6 5611.61 455.429  17
  -2   2   6 5918.34 274.601  40
  -2   2   6 5874.09 482.490   1
  -2   2   6 6260.58 513.409   3
   2   2  -6 5810.28 488.466   9
  -2   2   6 5525.60 246.369  39
  -2   2   5 1541.32 217.105  16
   2   2  -5 1510.13 240.593  17
  -2   2   5 1230.95 219.727  15
  -2   2   5 1083.90 199.991  12
  -2   2   5 1372.53 110.343  40
  -2   2   5 1325.23 278.274   1
  -2   2   5 1042.01 190.327   3
   2   2  -5 1190.55 112.402  33
   2   2  -5 1084.26 104.400  34
   2   2  -4 12842.3 399.278  33
  -2   2   4 13725.1 570.136  15
  -2   2   4 15423.1 618.562  16
   2   2  -4 11957.1 606.435  17
  -2   2   4 12554.9 401.038  39
  -2   2   4 15447.0 743.699   1
  -2   2   4 13636.9 579.961   3
   2   2  -4 12627.7 640.291   9
  -2   2   4 14028.2 679.410  12
  -2   2   3 26374.9 744.854  15
  -2   2   3 27852.8 729.950  16
  -2   2   3 22224.1 581.321  11
  -2   2   3 28856.9 918.866  12
  -2   2   3 28526.6 884.060   1
  -2   2   3 24877.2 785.865   3
   2   2  -3 25821.7 897.124   9
  -2   2   2 139288. 3073.39  16
   2   2  -2 149314. 3386.66  17
  -2   2   2 149852. 3263.01   3
   2   2  -2 146779. 3376.47   9
   2   2  -2 149665. 3371.44   6
   2   2  -2 138399. 3075.17  42
   2   2  -1 28654.9 850.129  17
   2   2  -1 26783.9 820.921   9
   2   2  -1 28038.1 824.632   6
  -2   2   1 26441.7 759.010   3
   2   2   0 83701.2 2032.96  17
   2   2   0 85273.6 1993.49   6
  -2   2   0 82527.8 1959.70   3
   2   2   1 440401. 9536.66  17
   2   2   1 444789. 9587.03  13
  -2   2  -1 433022. 9485.96   3
   2   2   1 438420. 9528.84   5
   2   2   2 19326.3 588.733   5
   2   2   2 17807.0 632.872  13
   2   2   2 18624.0 643.968  12
   2   2   3 4287.98 262.266   4
   2   2   3 3930.45 269.806  12
   2   2   3 3531.38 253.439  13
   2   2   4 14305.8 403.111  39
   2   2   4 14257.0 615.311  12
   2   2   4 13643.4 588.353  13
  -2   2  -4 14338.1 418.097  21
  -2   2  -4 14439.2 433.976  43
  -2   2  -4 13681.5 430.277  34
   2   2   4 14266.1 566.009   4
   2   2   5 6685.10 248.292  39
  -2   2  -5 6356.02 258.072  33
  -2   2  -5 6089.49 272.990  34
  -2   2  -5 6710.16 269.478  43
  -2   2  -5 6127.08 480.796  42
   2   2   5 6756.89 426.769  13
   2   2   6 47483.7 1568.65  12
   2   2   6 47312.1 1531.99  13
  -2   2  -6 49410.9 1218.53  33
  -2   2  -6 49417.6 1260.23  34
   2   2   6 49444.4 1189.92  39
   2   2   6 48909.9 1545.20  14
  -2   2  -6 45549.2 1195.98  43
  -2   2  -6 50427.9 1771.33  42
   2   2   7 2333.15 292.838  12
  -2   2  -7 2462.29 165.992  33
  -2   2  -7 2358.54 185.622  34
   2   2   7 2362.09 154.238  39
   2   2   7 2497.29 285.739  14
   2   2   7 2575.69 316.423  16
  -2   2  -7 2677.60 370.144  42
   2   2   8 164.137 67.7198  39
  -2   2  -8 272.040 90.4426  34
  -2   2  -8 332.539 78.5212  33
   2   2   8 120.122 111.560  16
   2   2   8 99.9859 103.834  14
   2   2   8 429.943 171.055  12
   2   2   9 8274.67 578.545  12
   2   2   9 8692.01 585.449   1
   2   2   9 8019.69 310.302  39
  -2   2  -9 8109.67 363.416  34
  -2   2  -9 7949.59 310.356  33
   2   2   9 8057.91 587.069  16
  -2   2 -10 1352.78 135.665  29
  -2   2 -10 1410.99 144.720  34
   2   2  10 1590.70 127.105  40
   2   2  10 1394.66 112.980  39
  -2   2 -11 663.962 87.3645  29
   2   2  11 646.437 80.6277  40
  -2   2 -11 657.737 95.7020  34
  -2   2 -12 61.5934 45.6940  30
  -2   2 -12 56.2160 39.3504  29
   2   2  12 3.67281 38.5639  40
  -2   2 -12 29.3268 44.7510  34
   2   3 -12 259.011 56.3314  34
   2   3 -12 259.977 57.8060  33
  -2   3  12 268.606 55.7492   2
  -2   3  12 250.779 55.3298  23
   2   3 -11 1295.66 124.409  33
   2   3 -11 1378.90 125.141  34
  -2   3  11 1158.92 112.808  23
  -2   3  11 1449.85 123.335   2
  -2   3  10 1185.81 126.647  23
   2   3 -10 1157.57 127.133  34
  -2   3  10 1004.60 111.131  40
   2   3  -9 1237.86 268.595   9
   2   3  -9 1968.77 298.405   6
  -2   3   9 1357.53 235.010  15
   2   3  -9 1705.99 264.969  17
  -2   3   9 1569.31 154.297  39
   2   3  -9 1548.50 117.472  32
   2   3  -9 1701.05 152.309  34
  -2   3   9 1485.96 129.501  25
  -2   3   9 1681.10 279.032   3
  -2   3   9 1430.31 138.670  40
   2   3  -8 832.990 237.122   9
   2   3  -8 722.923 205.951   6
   2   3  -8 729.045 201.305  17
  -2   3   8 665.278 176.527  15
  -2   3   8 860.522 120.975  39
   2   3  -8 762.934 92.3207  32
   2   3  -8 782.168 114.344  34
   2   3  -8 744.515 121.250  33
  -2   3   8 776.263 102.794  25
  -2   3   8 985.796 234.118   1
  -2   3   8 609.625 192.111   3
  -2   3   8 802.436 107.271  40
   2   3  -7 5232.88 509.509   9
   2   3  -7 4525.23 456.054   6
   2   3  -7 5175.44 273.757  33
   2   3  -7 4930.46 252.980  34
   2   3  -7 4966.11 451.705  17
  -2   3   7 4688.74 407.748  15
  -2   3   7 4524.01 358.424  16
  -2   3   7 5361.82 261.680  39
  -2   3   7 5082.27 247.931  25
  -2   3   7 4920.18 452.886   3
  -2   3   7 5226.46 468.456   1
  -2   3   7 5163.28 254.032  40
  -2   3   6 10227.0 593.618  15
  -2   3   6 9254.88 500.453  16
   2   3  -6 10102.6 637.082  17
  -2   3   6 9862.38 602.170  12
   2   3  -6 10463.2 690.361   9
   2   3  -6 9886.99 642.550   6
  -2   3   6 9552.24 631.440   1
  -2   3   6 9779.68 616.831   3
   2   3  -6 10115.8 370.710  34
   2   3  -6 9895.70 388.691  33
  -2   3   6 9805.61 356.441  40
  -2   3   5 6661.66 415.169  15
  -2   3   5 7373.63 422.906  16
   2   3  -5 6231.58 483.443  17
  -2   3   5 7559.89 501.451  12
  -2   3   5 7146.02 552.332   1
  -2   3   5 6647.21 444.928   3
  -2   3   5 6688.35 273.046  39
  -2   3   5 7069.44 257.702  40
   2   3  -5 6532.77 357.259  42
   2   3  -5 6204.37 276.150  33
   2   3  -5 6364.68 259.182  34
  -2   3   4 210166. 4680.52  15
  -2   3   4 229216. 4758.07  16
   2   3  -4 209032. 4971.20  17
  -2   3   4 224101. 5090.53  12
   2   3  -4 206183. 5009.44   9
  -2   3   4 200089. 4524.66  39
  -2   3   4 230514. 5056.64   1
  -2   3   4 208549. 4786.18   3
   2   3  -4 197069. 4486.17  34
   2   3  -4 202565. 4522.82  33
  -2   3   3 63101.1 1523.00  16
  -2   3   3 64057.3 1569.99  15
   2   3  -3 64129.6 1864.52   6
   2   3  -3 66534.9 1886.03   9
  -2   3   3 68244.7 1562.46  39
   2   3  -3 65456.2 1525.74  33
  -2   3   3 70452.6 1797.76   1
  -2   3   3 66222.7 1704.49   3
  -2   3   2 33404.4 823.396   2
  -2   3   2 32981.3 936.486   3
   2   3  -2 35690.7 1108.99   6
  -2   3   2 36908.1 1030.21  12
   2   3  -2 33487.8 1054.72  13
  -2   3   1 28666.7 799.145   3
   2   3  -1 29769.7 967.590  17
   2   3  -1 30130.1 944.994  13
   2   3  -1 30415.1 950.292   6
  -2   3   0 26127.4 707.848   3
   2   3   0 26508.0 865.197  17
   2   3   0 24984.7 847.032  13
   2   3   0 26756.7 857.000   5
   2   3   1 1760.00 181.310   5
   2   3   1 1428.59 168.334  12
   2   3   2 1752.28 182.637   5
   2   3   2 1778.95 190.319  12
   2   3   2 1658.76 189.675  13
   2   3   3 67088.9 1581.23  39
  -2   3  -3 66228.8 1595.09  33
   2   3   3 68816.0 1851.19   4
   2   3   3 67805.7 1873.40  13
   2   3   4 100331. 2298.92  39
  -2   3  -4 98921.1 2315.58  33
  -2   3  -4 107923. 2363.41  32
   2   3   4 103321. 2618.40   4
   2   3   4 101430. 2651.29  13
   2   3   5 1533.13 125.801  39
  -2   3  -5 1705.15 138.359  33
  -2   3  -5 1412.26 111.511  32
   2   3   5 1345.91 215.201   4
   2   3   5 1459.46 241.009  12
   2   3   5 1627.19 241.038  13
   2   3   6 19715.6 585.336  39
  -2   3  -6 19917.9 614.822  33
   2   3   6 17899.5 888.607  12
   2   3   6 17490.0 871.586  13
   2   3   6 17811.5 855.638  14
   2   3   7 6613.84 292.567  39
  -2   3  -7 6923.95 309.385  33
   2   3   7 7041.07 527.554  12
   2   3   7 6198.27 483.792  14
   2   3   8 12168.1 427.002  39
  -2   3  -8 12313.2 436.921  33
   2   3   8 12618.5 747.435  12
   2   3   8 11056.7 692.305  16
   2   3   8 11689.5 695.616  14
   2   3   9 10189.4 646.382   1
  -2   3  -9 9912.65 366.888  33
  -2   3  -9 10073.2 417.168  34
   2   3   9 9389.68 638.350  12
   2   3   9 10168.5 347.405  40
   2   3   9 10051.7 368.905  39
   2   3   9 10294.2 647.093  16
  -2   3  -9 10006.4 397.265  29
  -2   3 -10 2818.54 194.219  34
   2   3  10 2612.77 150.642  40
   2   3  10 2527.26 156.435  39
  -2   3 -11 6795.55 272.444  29
  -2   3 -11 6453.73 259.666  30
  -2   3 -11 7179.04 287.338  34
  -2   3 -12 1005.84 78.0604  29
  -2   3 -12 987.514 73.8173  30
  -2   4  12 14.7988 34.5593  23
   2   4 -11 1856.91 129.147  34
  -2   4  11 2061.82 138.595   2
   2   4 -10 1012.43 112.972  34
  -2   4  10 1225.87 127.849   2
  -2   4   9 11319.1 436.864   2
  -2   4   9 11942.4 441.117  39
  -2   4   9 11285.5 383.982  25
   2   4  -9 10837.1 364.961  32
   2   4  -9 11400.4 445.896  33
   2   4  -9 11652.3 427.995  34
   2   4  -8 9632.53 687.852   6
   2   4  -8 9611.94 351.801  32
   2   4  -8 10394.5 421.928  33
   2   4  -8 10664.4 403.492  34
  -2   4   8 10168.2 413.373  23
  -2   4   8 9623.75 368.550  25
   2   4  -8 9277.24 625.767  17
   2   4  -7 34935.0 1388.60  17
   2   4  -7 35426.4 945.327  32
   2   4  -7 36496.3 1025.81  33
   2   4  -7 36935.5 995.657  34
   2   4  -7 35404.7 1239.59   5
   2   4  -7 37774.9 1484.23   6
  -2   4   7 35414.4 1399.65   1
  -2   4   7 35656.9 1349.87   3
  -2   4   7 36316.9 973.588  25
  -2   4   7 38483.2 1039.94  23
  -2   4   6 2974.45 192.067  39
   2   4  -6 2955.45 179.743  32
   2   4  -6 2868.50 203.076  33
   2   4  -6 2850.35 184.051  34
   2   4  -6 3163.27 370.678  17
   2   4  -6 2674.37 285.303  13
   2   4  -6 2651.71 183.122  27
  -2   4   6 2744.99 153.642  26
   2   4  -6 3037.28 382.120   6
   2   4  -6 3371.88 332.238   5
  -2   4   6 3423.31 378.885   1
  -2   4   6 3001.22 313.418   3
  -2   4   6 2859.84 189.494  25
  -2   4   6 3197.05 215.517  23
   2   4  -6 2966.74 200.935  22
  -2   4   5 20169.8 603.816  39
   2   4  -5 21387.7 628.503  33
   2   4  -5 20265.6 584.915  34
   2   4  -5 21355.0 977.252  17
   2   4  -5 20181.3 834.624  13
   2   4  -5 19549.5 587.725  27
  -2   4   5 19397.6 560.188  26
   2   4  -5 20693.6 895.706   5
  -2   4   5 20890.1 912.457  12
  -2   4   5 19417.4 788.381   3
  -2   4   5 23254.2 1051.96   1
  -2   4   5 20538.1 621.204  23
   2   4  -5 19794.7 607.929  22
  -2   4   5 20672.0 615.179  25
  -2   4   4 1927.46 144.243  39
   2   4  -4 1595.41 117.009  34
   2   4  -4 1772.03 137.801  33
   2   4  -4 2013.46 279.174  17
   2   4  -4 2149.00 238.827  13
  -2   4   4 1576.21 120.669  26
   2   4  -4 1533.22 257.910   6
   2   4  -4 1649.59 245.290   5
  -2   4   4 1616.30 132.879   2
  -2   4   4 1913.93 195.859   3
  -2   4   4 2070.74 256.332   1
  -2   4   4 1598.11 250.409  12
   2   4  -4 1847.38 138.695  22
  -2   4   4 2082.18 147.568  25
  -2   4   4 1684.29 137.096  23
   2   4  -3 21945.1 909.232   6
   2   4  -3 19522.1 841.266   5
  -2   4   3 21322.1 603.576  39
   2   4  -3 20334.8 883.083  17
   2   4  -3 21090.7 808.728  13
   2   4  -3 19911.9 570.072  33
  -2   4   3 19672.2 648.055   3
  -2   4   3 19286.2 561.791   2
  -2   4   3 21147.8 850.517  12
   2   4  -2 10093.4 515.688  13
  -2   4   2 10016.7 443.628  12
   2   4  -2 9412.79 321.109  33
   2   4  -2 9920.30 327.026  32
  -2   4   2 9271.13 315.516   2
  -2   4   2 9198.80 338.026   3
   2   4  -1 27453.3 940.053  13
   2   4  -1 26846.9 995.308  17
   2   4  -1 28493.9 992.129   5
  -2   4   1 27171.3 704.639  32
   2   4  -1 27493.4 689.797  32
   2   4  -1 25761.9 678.053  33
  -2   4   1 26316.4 678.925   2
   2   4   0 28656.9 954.617  13
   2   4   0 27387.9 674.098  32
   2   4   0 27279.0 960.997   5
  -2   4   0 25651.9 667.260   2
   2   4   1 2277.32 237.888  13
   2   4   1 2899.64 255.854  12
  -2   4  -1 2367.19 122.964   2
  -2   4  -1 2463.79 147.118  32
   2   4   1 2355.10 118.258  32
   2   4   1 2400.63 254.247   5
  -2   4  -2 8585.57 276.561   2
   2   4   2 8809.65 490.875   4
   2   4   2 9272.21 496.468  12
   2   4   2 8896.68 297.646  39
  -2   4  -2 9485.29 334.368  32
   2   4   3 6465.18 423.638  12
  -2   4  -3 6927.16 300.144  32
  -2   4  -3 6827.29 284.420  27
   2   4   3 7081.13 462.660   4
  -2   4  -4 24323.5 714.284  27
  -2   4  -4 25265.2 718.547  33
  -2   4  -4 25572.6 727.566  32
   2   4   4 25906.3 1008.05   4
   2   4   4 23847.0 987.107  12
   2   4   4 25143.6 1019.86  13
   2   4   4 25270.7 692.937  39
   2   4   5 23708.6 670.662  39
  -2   4  -5 21591.1 635.693  30
  -2   4  -5 23452.6 705.953  34
  -2   4  -5 23092.1 693.316  33
  -2   4  -5 22598.0 636.658  32
   2   4   5 23675.8 1033.77  14
   2   4   5 22377.8 998.671  13
   2   4   5 22653.6 1003.02  12
  -2   4  -6 7370.24 281.403  32
  -2   4  -6 8578.53 371.678  33
  -2   4  -6 8190.23 376.180  34
   2   4   6 9256.53 363.313  39
   2   4   6 7074.49 557.690  14
   2   4   6 7406.59 580.294  13
  -2   4  -7 9222.71 385.283  33
   2   4   7 9192.37 618.793  14
   2   4   7 8942.32 366.720  39
   2   4   8 1860.78 270.330   1
  -2   4  -8 2451.06 172.345  30
  -2   4  -8 2170.04 170.315  33
   2   4   8 1968.54 303.164  12
   2   4   8 2417.35 175.058  39
   2   4   8 2120.72 294.422  16
   2   4   8 2036.52 297.880  14
   2   4   9 4485.28 227.332  39
  -2   4  -9 4233.27 238.274  29
  -2   4  -9 4466.06 224.955  30
   2   4  10 5111.04 223.619  39
  -2   4 -10 5318.14 250.297  29
  -2   4 -11 817.049 86.3684  29
   2   4  11 679.195 78.1444  22
  -2   4 -12 464.844 46.4248  29
   2   4  12 393.348 40.9685  23
  -2   5  11 1330.49 99.7749  23
  -2   5  11 1448.88 102.445   2
  -2   5  10 3748.38 196.692  23
   2   5 -10 3515.64 197.549  33
   2   5  -9 1372.32 110.255  32
   2   5  -9 1442.35 143.871  33
  -2   5   9 1479.22 114.002  25
  -2   5   9 1592.21 149.394  23
  -2   5   8 1410.25 130.988  25
   2   5  -8 1500.34 131.034  32
   2   5  -8 1644.10 167.836  33
  -2   5   8 1578.21 156.039   2
  -2   5   8 1626.34 156.176  39
  -2   5   8 1620.34 162.039  23
   2   5  -7 1913.44 295.569  17
  -2   5   7 1904.99 133.108  26
   2   5  -7 2094.40 158.238  32
   2   5  -7 2237.63 193.236  33
  -2   5   7 2440.45 200.056   2
  -2   5   7 2200.58 176.521  39
  -2   5   7 2444.55 200.372  23
  -2   5   7 2193.31 167.854  25
  -2   5   6 7145.09 312.993  39
   2   5  -6 6731.75 566.650  17
  -2   5   6 6559.71 271.391  26
   2   5  -6 7089.68 319.985  27
   2   5  -6 6735.82 297.760  32
   2   5  -6 7402.73 347.568  33
   2   5  -6 6406.26 484.861   5
  -2   5   6 7897.40 354.277   2
  -2   5   6 6778.96 314.310  25
   2   5  -6 7213.83 337.422  22
  -2   5   6 7052.28 336.721  23
  -2   5   5 10502.6 403.995  39
   2   5  -5 12202.7 752.958  17
   2   5  -5 11417.9 418.508  27
  -2   5   5 10416.0 379.521  26
   2   5  -5 11400.0 415.748  32
   2   5  -5 11669.8 444.372  33
   2   5  -5 12340.5 694.142   5
  -2   5   5 12612.6 445.523   2
   2   5  -5 11588.7 437.855  22
  -2   5   5 11031.4 426.214  23
  -2   5   5 12242.4 440.390  25
  -2   5   4 14809.9 482.942  39
   2   5  -4 13813.2 663.803  13
   2   5  -4 16336.7 859.910  17
   2   5  -4 14419.7 482.283  27
  -2   5   4 14188.7 465.304  26
   2   5  -4 15060.1 504.401  33
   2   5  -4 13882.6 626.613   4
   2   5  -4 15576.5 811.397   5
  -2   5   4 15859.0 499.481   2
  -2   5   4 15153.4 495.620  23
   2   5  -4 14175.6 498.413  22
  -2   5   4 15522.5 505.482  25
  -2   5   3 7695.99 319.962  39
   2   5  -3 7543.15 556.954  17
   2   5  -3 7981.38 479.059  13
  -2   5   3 8256.05 320.645  26
   2   5  -3 8394.85 329.215  32
   2   5  -3 8706.02 332.863  33
   2   5  -3 8497.01 569.285   5
  -2   5   3 8413.32 316.589   2
  -2   5   3 8322.10 320.609  23
  -2   5   3 8392.52 332.161  25
   2   5  -3 7455.99 319.617  22
  -2   5   2 5598.30 252.289  39
   2   5  -2 5015.06 389.271   4
   2   5  -2 4452.21 404.416   5
   2   5  -2 5133.97 378.957  13
  -2   5   2 5087.25 240.909  26
  -2   5   2 5447.14 247.880  25
   2   5  -2 5432.99 237.451  32
  -2   5   2 5273.25 227.796   2
   2   5  -2 5042.03 242.214  22
  -2   5   2 4748.69 225.452  23
   2   5  -1 12505.9 626.479   4
   2   5  -1 11606.2 644.968   5
   2   5  -1 12360.4 608.459  13
  -2   5   1 11860.9 403.322  26
  -2   5   1 11554.0 375.642   2
   2   5  -1 13547.8 599.535  12
   2   5  -1 11852.3 410.509  22
  -2   5   1 11490.7 387.042  23
   2   5  -1 12809.4 399.292  32
  -2   5   1 13022.2 417.051  32
  -2   5   0 49789.1 1223.53  32
   2   5   0 48827.4 1183.74  32
  -2   5   0 48269.4 1168.84   2
   2   5   0 51639.6 1572.99   4
  -2   5   0 50309.5 1206.12  26
   2   5   0 50590.3 1483.66  12
   2   5   0 50662.4 1542.07  13
   2   5   0 50259.0 1597.57   5
   2   5   0 47216.9 1220.25  22
   2   5   1 5435.25 225.866  39
  -2   5  -1 5541.73 231.006  26
   2   5   1 5011.27 366.696  12
   2   5   1 5476.24 404.660  13
   2   5   1 4605.97 391.455   4
  -2   5  -1 5087.44 203.171   2
   2   5   1 5328.81 213.788  32
  -2   5  -2 65097.4 1486.78  26
  -2   5  -2 63707.4 1519.08  22
   2   5   2 63386.9 1848.05  12
   2   5   2 65898.4 1912.46  13
   2   5   2 62950.0 1504.59  39
  -2   5  -2 65554.0 1561.10  32
   2   5   2 59863.0 1454.65  32
  -2   5  -3 14983.3 522.386  32
  -2   5  -3 14356.3 466.144  29
  -2   5  -3 15051.8 513.923  27
  -2   5  -3 15832.1 448.973  26
   2   5   3 14400.1 735.843  12
   2   5   3 14989.5 775.825  13
   2   5   3 14456.4 771.910   4
  -2   5  -3 15360.3 497.356  22
   2   5   3 15703.2 485.680  39
   2   5   4 418.891 163.650  14
   2   5   4 139.710 116.209  12
   2   5   4 439.182 93.9198  22
   2   5   4 507.692 194.790   4
  -2   5  -4 387.996 99.3670  32
   2   5   5 36453.7 991.403  22
   2   5   5 33885.5 949.187  39
   2   5   5 34782.6 1348.07  14
  -2   5  -5 34318.3 929.205  32
   2   5   5 37775.4 1414.00  12
   2   5   5 34773.2 1390.12  13
   2   5   6 13739.6 479.320  39
  -2   5  -6 11925.0 407.417  32
   2   5   6 12301.4 747.957  12
   2   5   6 13326.2 798.620  13
  -2   5  -7 403.162 98.7365  29
   2   5   7 335.866 127.094   1
   2   5   7 400.622 143.295  16
   2   5   7 216.456 148.374  14
   2   5   7 310.684 152.745  12
   2   5   7 434.156 102.213  39
   2   5   8 1018.03 121.473  39
  -2   5  -8 983.701 123.801  29
   2   5   9 1872.25 140.649  39
  -2   5  -9 1673.25 142.857  29
   2   5   9 1806.85 145.421  22
   2   5  10 2973.37 152.279  39
   2   5  10 2995.51 159.609  22
   2   5  10 2889.38 148.090  23
   2   5  11 16.8489 30.6845  22
   2   5  11 2.67166 27.4573  23
  -2   6  11 1266.29 71.6152  23
  -2   6  10 413.168 62.9039   2
  -2   6  10 460.763 66.9968  23
  -2   6   9 2205.87 150.152   2
  -2   6   9 2142.99 150.023  23
  -2   6   8 2188.41 170.543  23
   2   6  -8 2253.74 146.408  32
   2   6  -8 2171.79 175.397  33
  -2   6   8 2158.28 168.825   2
  -2   6   8 2066.66 158.910  39
  -2   6   7 63.2271 56.1234  26
  -2   6   7 70.1841 79.6810  23
   2   6  -7 41.0297 80.0219  33
   2   6  -7 52.2373 55.9854  32
  -2   6   7 87.6682 74.5463   2
  -2   6   7 65.3375 66.6569  39
   2   6  -6 10065.5 396.838  27
  -2   6   6 9582.96 356.883  26
   2   6  -6 10296.7 426.441  22
  -2   6   6 10213.2 414.403  23
   2   6  -6 10498.4 392.076  32
   2   6  -6 10145.8 426.721  33
  -2   6   6 10798.7 423.593   2
  -2   6   6 9702.57 383.387  39
  -2   6   5 6849.86 294.903  26
   2   6  -5 7210.41 326.510  27
  -2   6   5 7512.97 342.506  25
   2   6  -5 7197.73 342.780  22
  -2   6   5 7365.36 334.266  23
   2   6  -5 7254.71 340.307  33
  -2   6   5 7383.31 331.567   2
  -2   6   5 6612.13 301.076  39
   2   6  -4 2703.96 370.398   5
  -2   6   4 3472.06 203.565  26
   2   6  -4 3083.42 206.274  27
   2   6  -4 3614.79 231.070  22
  -2   6   4 3149.05 205.712  23
   2   6  -4 3516.42 218.508  32
  -2   6   4 3300.61 204.704   2
  -2   6   4 3212.25 200.369  39
   2   6  -3 17438.9 919.660   5
   2   6  -3 17670.3 572.692  32
  -2   6   3 17703.8 563.788  39
   2   6  -3 17212.3 563.969  27
  -2   6   3 17496.3 564.681  26
  -2   6   3 18034.2 548.790   2
   2   6  -3 17478.1 780.456   4
  -2   6   3 17107.2 554.008  23
   2   6  -3 17890.1 588.803  22
   2   6  -2 13068.1 410.144  39
  -2   6   2 12925.7 444.000  23
   2   6  -2 12601.2 471.763  22
   2   6  -2 13564.0 669.494  13
  -2   6   2 13635.9 469.057  26
   2   6  -2 13242.6 455.035  32
  -2   6   2 13883.7 437.484   2
   2   6  -2 13338.7 712.110   4
   2   6  -1 36236.8 920.326  39
  -2   6   1 35521.8 967.275  26
  -2   6   1 36171.3 941.314  23
   2   6  -1 35852.5 1181.24  12
   2   6  -1 35193.4 1260.10  13
  -2   6   1 36663.3 921.103   2
   2   6  -1 34495.6 1321.64   4
   2   6  -1 37336.9 959.350  32
   2   6   0 2516.61 333.637   4
  -2   6   0 2285.57 170.391  26
  -2   6   0 2256.84 150.298  23
  -2   6   0 2387.25 161.108  22
   2   6   0 2432.25 260.977  12
   2   6   0 2669.03 306.324  13
   2   6   0 2250.60 151.828  39
  -2   6   0 2138.24 172.619  32
   2   6   0 2371.61 156.488  32
   2   6   1 30293.6 811.639  32
   2   6   1 30812.7 1197.84  14
  -2   6  -1 32170.6 843.270  26
  -2   6  -1 29849.0 831.329  22
   2   6   1 29233.0 1098.27  12
   2   6   1 31134.8 1204.30  13
   2   6   1 31013.8 827.769  39
   2   6   1 33069.8 1274.46   4
   2   6   2 22710.5 1011.13  14
  -2   6  -2 23888.7 738.254  27
  -2   6  -2 25360.4 686.852  26
  -2   6  -2 24560.0 709.403  22
   2   6   2 23407.7 726.517  22
   2   6   2 23640.2 986.335  12
   2   6   2 24948.5 1063.94  13
   2   6   2 24291.2 698.683  39
   2   6   2 23453.2 652.998  32
  -2   6  -2 24531.5 745.552  32
  -2   6  -3 12684.2 483.964  32
   2   6   3 11309.2 696.605  14
  -2   6  -3 11726.8 469.942  27
   2   6   3 12519.3 705.594  12
   2   6   3 12484.1 748.863  13
   2   6   3 12298.7 775.832   4
   2   6   3 12793.7 443.985  39
  -2   6  -3 12470.4 450.062  22
   2   6   3 11605.9 458.362  22
  -2   6  -4 11256.3 415.300  29
   2   6   4 12665.0 471.878  22
   2   6   4 12613.8 740.517  12
   2   6   4 12360.2 766.433  13
   2   6   4 13004.6 456.112  39
  -2   6  -4 11497.8 452.290  32
   2   6   4 11532.1 704.013  14
  -2   6  -5 4027.80 236.161  29
   2   6   5 3954.21 253.276  22
   2   6   5 4290.14 415.930  12
   2   6   5 3790.04 441.829  13
   2   6   5 4425.45 252.424  39
  -2   6  -5 3675.64 217.564  32
   2   6   5 4028.08 419.120  14
  -2   6  -6 8274.50 350.069  29
   2   6   6 8129.69 368.578  22
   2   6   6 7679.81 567.893  12
   2   6   6 7663.86 564.698  14
  -2   6  -6 7659.86 306.710  32
   2   6   7 4400.22 234.693  39
  -2   6  -7 4021.34 226.846  29
   2   6   7 3984.36 201.344  23
   2   6   7 4519.31 250.358  22
   2   6   8 271.116 60.2955  23
  -2   6  -8 225.371 70.2248  29
   2   6   8 413.898 79.8216  39
   2   6   8 225.280 74.4112  22
   2   6   9 722.202 85.8137  22
   2   6   9 646.157 67.9880  23
  -2   6  -9 717.505 84.1131  29
   2   6   9 761.070 85.5016  39
   2   6  10 1086.20 73.6034  22
  -2   6 -10 822.835 72.9376  29
  -2   7   9 1724.76 104.551  23
  -2   7   8 1016.91 94.9070   2
  -2   7   8 1063.92 100.408  23
   2   7  -8 1013.89 91.5801  32
  -2   7   7 277.589 72.8183   2
  -2   7   7 347.724 74.6459  39
  -2   7   7 424.021 88.3214  23
   2   7  -7 319.407 69.8249  32
  -2   7   6 8751.84 341.667   2
  -2   7   6 7999.00 321.158  39
   2   7  -6 8490.87 342.454  27
  -2   7   6 8415.40 317.508  26
  -2   7   6 8776.97 350.400  23
   2   7  -6 8534.50 338.485  32
  -2   7   5 358.703 78.9093  39
  -2   7   5 323.907 87.5474  26
   2   7  -5 378.039 93.8259  27
  -2   7   5 509.635 101.249  23
   2   7  -5 560.897 116.402  22
  -2   7   5 415.723 84.9635   2
  -2   7   4 3388.61 196.929   2
  -2   7   4 3238.02 193.552  39
   2   7  -4 3790.46 243.715  22
  -2   7   4 3670.46 213.709  23
   2   7  -4 3615.83 229.163  32
  -2   7   4 3275.75 208.677  26
   2   7  -4 3688.70 224.470  27
  -2   7   3 1961.51 143.318   2
   2   7  -3 1885.00 179.129  22
  -2   7   3 2312.50 163.797  23
   2   7  -3 2271.96 179.329  32
   2   7  -3 2243.42 181.853  27
  -2   7   3 2243.45 181.976  26
   2   7  -2 269.678 126.058   4
  -2   7   2 278.111 96.4435  26
  -2   7   2 269.287 74.9790  23
   2   7  -2 184.078 83.6412  32
  -2   7   1 829.360 121.017  26
   2   7  -1 786.620 91.8081  39
   2   7  -1 876.643 215.443   4
   2   7  -1 732.382 105.695  32
   2   7   0 6235.10 532.236   4
  -2   7   0 6351.00 299.735  26
   2   7   0 6073.33 264.915  39
   2   7   0 5515.60 460.650  13
  -2   7   0 6115.43 278.517  22
   2   7   0 6452.79 284.877  32
   2   7   1 1215.40 256.759   4
  -2   7  -1 1657.95 156.612  26
   2   7   1 1382.05 131.142  39
   2   7   1 1309.20 243.234  13
   2   7   1 1395.93 128.031  32
   2   7   1 1531.61 159.263  22
  -2   7  -1 1165.78 129.679  22
   2   7   2 2657.48 320.278  14
  -2   7  -2 3184.22 226.783  27
   2   7   2 2746.15 347.832  13
  -2   7  -2 2881.63 195.433  22
   2   7   2 3314.62 225.310  22
   2   7   2 3007.47 172.209  32
   2   7   2 2949.33 194.541  39
   2   7   3 1612.14 147.464  39
   2   7   3 1464.53 244.275  14
   2   7   3 1210.60 259.670  13
  -2   7  -3 1494.45 160.862  32
   2   7   3 1657.31 161.353  22
   2   7   4 3126.12 201.896  39
   2   7   4 2382.78 303.708  14
   2   7   4 2742.48 354.839  13
  -2   7  -4 2739.62 201.044  32
   2   7   4 2768.23 206.360  22
   2   7   5 587.119 99.9022  39
   2   7   5 688.262 115.741  22
   2   7   6 4263.75 222.959  39
   2   7   6 4504.53 245.715  22
   2   7   7 2875.32 176.163  22
   2   7   8 1254.53 100.171  22
  -2   8   7 2090.20 107.237  23
   2   8  -7 2206.51 123.503  32
  -2   8   6 126.045 50.0740  23
   2   8  -6 92.1873 54.2220  32
   2   8  -5 963.051 107.692  27
  -2   8   5 1047.87 95.6897  23
   2   8  -4 136.035 73.3578  27
   2   8  -4 73.1219 66.9005  32
  -2   8   3 3011.99 201.459  26
   2   8  -3 2701.94 189.012  27
   2   8  -3 3165.29 197.631  32
   2   8  -2 3673.13 223.444  27
   2   8  -2 3758.41 217.071  32
   2   8  -1 2096.69 163.480  32
   2   8  -1 2258.09 185.280  22
   2   8   0 191.665 82.2460  22
   2   8   0 162.068 67.1006  32
  -2   8   0 272.855 103.938  27
  -2   8  -1 7475.87 349.923  27
   2   8   1 7871.42 345.575  22
   2   8   2 3809.02 230.548  22
  -2   8  -2 3484.33 234.857  27
   2   8   2 3040.63 178.290  39
   2   8   3 819.599 99.6832  39
   2   8   3 936.381 125.732  22
   2   8   4 5251.82 234.696  39
   2   8   4 5746.98 274.100  22
   2   8   5 3140.46 173.044  39
   2   8   5 3991.32 207.562  22
   2   8   6 1019.82 92.1332  39
   2   8   6 1226.23 105.687  22
   2   8   7 478.144 55.9368  22
   2   9  -5 41.8959 36.4792  32
   2   9  -4 57.7685 43.6173  32
   2   9  -4 111.221 56.1590  27
   2   9  -3 2323.52 143.832  32
   2   9  -3 1926.56 133.666  27
   2   9  -3 2157.35 152.230  22
   2   9  -2 2760.61 160.564  32
   2   9  -2 3169.30 186.478  22
  -2   9   2 2802.69 177.995  27
   2   9  -2 2881.63 169.815  27
   2   9  -1 674.485 98.4157  22
  -2   9   1 849.667 115.991  27
   2   9  -1 757.151 100.905  27
   2   9   0 7058.75 292.386  27
  -2   9   0 7136.87 304.862  27
   2   9   0 7621.73 304.358  22
  -2   9  -1 805.143 108.774  27
   2   9   1 1019.37 114.426  22
  -2   9  -2 4252.17 224.606  27
   2   9   2 4672.46 219.647  22
   2   9   3 4338.48 204.579  22
   2   9   4 819.659 84.0573  22
  -2  10   1 652.351 62.1654  27
  -2  10   0 240.909 48.1589  27
   2  10   0 178.804 40.1707  22
  -2  10  -1 3349.70 139.419  27
  -3  -9   4 912.389 95.8976  35
  -3  -9   4 855.924 88.4446  36
  -3  -9   3 1184.86 115.256  35
  -3  -9   3 1203.45 105.634  36
  -3  -9   2 2231.11 155.750  35
  -3  -9   2 2044.39 136.864  36
  -3  -9   2 1881.97 120.503  37
  -3  -9   1 871.820 83.3118  37
  -3  -9   1 1061.40 99.8764  36
  -3  -9   0 6990.38 257.989  36
  -3  -9  -1 1046.27 112.018  35
  -3  -9  -2 2572.69 160.723  35
  -3  -9  -3 1456.43 113.226  35
  -3  -8   7 43.3101 48.1922  36
  -3  -8   7 43.9558 43.7918  37
  -3  -8   6 133.781 69.0004  36
  -3  -8   6 95.2961 56.7642  35
  -3  -8   6 94.6034 58.4148  37
  -3  -8   5 1549.14 137.754  37
  -3  -8   5 1428.85 140.686  35
  -3  -8   5 1536.61 144.501  36
  -3  -8   4 3053.62 196.842  37
  -3  -8   4 2850.81 203.219  36
  -3  -8   4 3143.74 210.599  35
  -3  -8   3 472.127 92.9158  37
  -3  -8   3 340.554 97.0494  35
  -3  -8   3 543.232 108.480  36
  -3  -8   2 3922.51 252.148  35
  -3  -8   2 4027.32 239.910  36
  -3  -8   2 3910.27 231.954  37
  -3  -8   1 6401.85 306.180  36
  -3  -8   1 6389.26 298.742  37
  -3  -8   0 692.801 103.867  37
  -3  -8   0 863.939 118.647  36
  -3  -8  -1 2883.46 188.213  36
  -3  -8  -1 2602.02 206.665  35
  -3  -8  -1 2990.11 187.341  37
  -3  -8  -2 6238.98 313.719  35
  -3  -8  -2 6163.27 271.672  36
  -3  -8  -3 1882.42 161.928  35
  -3  -8  -3 1831.31 130.845  36
  -3  -8  -4 568.469 97.9603  35
  -3  -8  -4 519.457 94.0796  43
  -3  -8  -5 2147.43 152.255  35
  -3  -8  -5 1889.82 142.370  43
  -3  -8  -6 196.590 53.8377  35
  -3  -8  -6 162.978 55.0363  43
  -3  -7   8 1447.85 125.270  36
  -3  -7   8 1642.42 131.159  37
  -3  -7   8 1370.98 113.502  38
  -3  -7   7 1845.92 160.324  37
  -3  -7   7 2090.49 157.797  38
  -3  -7   6 4057.66 266.488  36
  -3  -7   6 4213.06 236.376  38
  -3  -7   6 4501.48 262.036  37
  -3  -7   5 428.015 111.062  36
  -3  -7   5 338.973 96.5390  37
  -3  -7   5 239.347 82.5283  38
  -3  -7   4 162.736 87.2112  36
  -3  -7   4 42.9154 72.7390  37
  -3  -7   4 131.033 71.3176  38
  -3  -7   3 4369.72 503.776   8
   3  -7  -3 4549.36 490.904   8
  -3  -7   3 4623.76 269.698  37
  -3  -7   3 4491.38 238.972  38
  -3  -7   3 3850.95 453.751  18
  -3  -7   3 3931.72 259.129  36
  -3  -7   2 1852.18 346.649  10
  -3  -7   2 1859.68 333.877   8
   3  -7  -2 2393.34 360.747   8
  -3  -7   2 1870.79 150.872  38
  -3  -7   2 2162.25 184.306  37
  -3  -7   2 2368.47 354.698  18
  -3  -7   2 2033.88 185.795  36
  -3  -7   1 2863.44 417.300  10
   3  -7  -1 2325.27 360.843   8
  -3  -7   1 3047.90 418.585   8
  -3  -7   1 2954.97 420.545   7
  -3  -7   1 2899.04 207.414  37
  -3  -7   1 2670.48 208.596  36
  -3  -7   1 2883.57 221.025  35
  -3  -7   1 2329.97 360.403  18
  -3  -7   0 6482.73 572.202  18
   3  -7   0 6520.94 587.842   8
  -3  -7   0 6882.04 611.505   8
  -3  -7   0 7389.45 346.094  36
  -3  -7   0 6931.50 327.714  37
  -3  -7   0 7506.47 658.433  10
  -3  -7  -1 5779.34 539.723  18
  -3  -7  -1 5814.37 298.299  36
  -3  -7  -1 5902.57 296.572  37
  -3  -7  -1 5720.62 576.303  10
   3  -7   1 6111.02 560.910   8
  -3  -7  -1 5505.44 545.640   8
   3  -7   2 684.303 223.578   8
  -3  -7  -2 346.714 185.165   8
  -3  -7  -2 520.487 218.462   7
  -3  -7  -2 753.346 116.389  37
  -3  -7  -2 767.513 132.170  35
  -3  -7  -2 738.695 112.872  36
   3  -7   3 8152.85 653.655   8
  -3  -7  -3 7457.78 635.474   8
  -3  -7  -3 8062.95 686.652   7
  -3  -7  -3 8698.59 396.655  35
  -3  -7  -3 8911.25 357.141  36
  -3  -7  -4 12069.1 467.084  35
  -3  -7  -4 11163.2 405.268  36
  -3  -7  -5 443.149 102.161  35
  -3  -7  -5 512.265 105.133  43
  -3  -7  -6 6152.50 287.136  35
  -3  -7  -7 2861.05 164.850  35
  -3  -7  -7 2663.72 170.092  43
  -3  -7  -8 721.467 79.4806  43
  -3  -6  10 121.328 45.9962  38
  -3  -6   9 1166.39 115.385  36
  -3  -6   9 1076.55 115.294  38
  -3  -6   9 1144.07 116.721  37
  -3  -6   8 2042.41 169.914  36
  -3  -6   8 2009.51 174.897  37
  -3  -6   8 1906.21 163.959  38
  -3  -6   7 925.006 140.226  36
  -3  -6   7 859.423 138.296  37
  -3  -6   7 867.920 134.602  38
   3  -6  -6 5263.20 595.799   9
  -3  -6   6 6209.75 628.561  10
   3  -6  -6 5133.85 542.308   8
  -3  -6   6 5490.37 315.969  37
  -3  -6   6 5377.09 305.636  38
  -3  -6   5 1758.62 352.961  10
   3  -6  -5 1722.33 334.190   8
  -3  -6   5 1937.61 179.134  38
  -3  -6   5 1993.97 194.280  37
  -3  -6   4 1468.94 154.505  38
  -3  -6   4 1407.49 162.505  37
   3  -6  -4 1758.58 323.218   8
  -3  -6   4 1605.16 180.842  36
  -3  -6   4 1594.92 330.432  10
   3  -6  -3 9840.11 704.449   8
  -3  -6   3 8699.16 686.566  18
  -3  -6   3 9280.20 408.499  36
  -3  -6   3 8690.43 372.134  38
  -3  -6   3 9371.47 403.655  37
   3  -6  -2 11947.4 775.215   8
  -3  -6   2 12329.1 803.713  18
  -3  -6   2 12672.8 486.291  36
  -3  -6   2 12476.7 474.375  37
  -3  -6   2 12523.2 446.654  38
  -3  -6   1 31226.3 1341.57   8
   3  -6  -1 31384.8 1333.95   8
  -3  -6   1 32076.2 874.391  38
  -3  -6   1 31669.6 914.489  37
  -3  -6   1 33837.1 1393.12  18
  -3  -6   1 32369.3 926.014  36
  -3  -6   0 2504.16 373.511  10
   3  -6   0 2382.69 349.470   8
  -3  -6   0 2596.06 357.195   8
  -3  -6   0 2515.06 377.464   7
  -3  -6   0 2274.39 160.785  38
  -3  -6   0 2067.58 174.664  37
  -3  -6   0 1835.41 324.649  18
  -3  -6   0 2641.65 200.558  36
  -3  -6   0 2396.23 195.401  35
  -3  -6  -1 19405.9 1045.44  10
  -3  -6  -1 19069.1 564.212  38
  -3  -6  -1 19642.2 628.572  36
  -3  -6  -1 18866.1 613.935  37
  -3  -6  -1 17840.6 968.371  18
   3  -6   1 20278.4 1009.03   8
  -3  -6  -1 19740.6 1002.29   8
  -3  -6  -2 7505.83 361.992  35
  -3  -6  -2 7910.95 345.362  37
  -3  -6  -2 7819.87 346.268  36
  -3  -6  -2 7361.36 599.995  18
  -3  -6  -2 7421.91 653.336   7
  -3  -6  -2 7963.49 629.316   8
  -3  -6  -3 10492.2 438.801  35
  -3  -6  -3 10434.9 407.037  36
  -3  -6  -3 9923.48 399.620  37
  -3  -6  -3 10621.4 739.174   8
  -3  -6  -3 9936.21 762.461   7
  -3  -6  -4 5503.86 309.607  35
  -3  -6  -4 5383.23 272.387  36
  -3  -6  -4 5407.56 260.238  21
  -3  -6  -4 6008.36 559.952   8
  -3  -6  -5 1139.00 114.210  21
  -3  -6  -5 788.323 236.068   8
  -3  -6  -5 1023.06 149.624  35
  -3  -6  -5 1006.18 121.675  36
  -3  -6  -5 905.454 143.503  43
  -3  -6  -5 687.660 202.581  41
  -3  -6  -6 103.673 80.8975  35
  -3  -6  -7 688.791 109.601  35
  -3  -6  -7 748.490 113.906  43
  -3  -6  -8 235.995 69.6723  35
  -3  -6  -8 178.961 72.0413  43
  -3  -6  -9 2821.47 153.342  43
  -3  -5  11 1076.68 90.4916  38
  -3  -5  11 917.065 84.5899  37
   3  -5 -11 892.342 78.6303  34
  -3  -5  10 35.9290 52.8417  38
  -3  -5  10 185.063 58.5098  36
  -3  -5  10 157.055 62.6585  37
  -3  -5   9 1125.26 134.539  38
  -3  -5   9 1067.25 121.862  36
  -3  -5   8 3980.57 257.746  38
  -3  -5   7 964.833 154.583  38
   3  -5  -7 798.599 257.305   9
   3  -5  -7 841.209 239.672   8
  -3  -5   7 1054.87 303.483  24
  -3  -5   7 545.671 232.406  11
  -3  -5   7 975.598 282.056  10
  -3  -5   6 3495.68 252.662  37
  -3  -5   6 3461.23 246.837  38
   3  -5  -6 3324.44 478.739   9
   3  -5  -6 3058.95 433.329   8
  -3  -5   6 4058.33 500.438  11
  -3  -5   6 3289.24 459.768  10
  -3  -5   5 1857.51 179.850  37
  -3  -5   5 2084.62 185.516  38
   3  -5  -5 1690.48 326.452   8
  -3  -5   5 1404.60 294.206  11
  -3  -5   5 1634.81 319.949  10
  -3  -5   4 9149.61 384.958  38
  -3  -5   4 9329.51 398.208  37
  -3  -5   4 10170.0 697.720  11
  -3  -5   4 9540.63 703.735  10
   3  -5  -4 8461.89 642.631   8
  -3  -5   3 42388.9 1125.47  37
  -3  -5   3 42042.7 1105.64  38
  -3  -5   3 41378.1 1125.18  36
  -3  -5   3 44220.7 1643.23  10
   3  -5  -3 42281.8 1550.24   8
  -3  -5   2 8734.57 353.765  37
  -3  -5   2 8840.76 341.507  38
  -3  -5   2 7931.37 347.857  36
  -3  -5   2 7322.75 581.820  10
   3  -5  -2 8522.47 583.479   8
  -3  -5   1 3892.31 223.923  36
  -3  -5   1 3129.11 373.501  18
   3  -5  -1 3655.76 385.031   8
  -3  -5   1 3465.66 210.715  37
  -3  -5   1 3781.10 201.187  38
  -3  -5   0 47723.2 1213.85  36
  -3  -5   0 44576.9 1633.90  18
  -3  -5   0 47736.2 1697.64   7
   3  -5   0 48278.0 1604.14   8
  -3  -5   0 47626.6 1607.51   8
  -3  -5   0 45775.4 1167.87  38
  -3  -5   0 48088.7 1209.86  37
  -3  -5  -1 4674.00 245.920  36
  -3  -5  -1 4600.56 237.436  37
  -3  -5  -1 4525.51 214.698  38
  -3  -5  -1 4639.00 422.865   8
  -3  -5  -1 3820.12 404.381  18
  -3  -5  -1 4443.27 205.858  19
  -3  -5  -2 32756.8 1290.71  18
  -3  -5  -2 32452.6 830.440  19
  -3  -5  -2 33283.7 898.413  36
  -3  -5  -2 31354.9 878.433  37
  -3  -5  -2 31721.7 1269.46   8
  -3  -5  -2 32069.9 1326.39  10
   3  -5   2 31621.5 1133.78  10
  -3  -5  -3 23055.2 618.180  19
  -3  -5  -3 22217.1 707.602  35
  -3  -5  -3 22128.7 672.631  37
  -3  -5  -3 22007.2 670.047  36
  -3  -5  -3 22105.4 1049.16   8
  -3  -5  -3 21550.8 1104.58   7
   3  -5   3 21717.7 944.557  10
  -3  -5  -4 14389.4 443.600  19
  -3  -5  -4 14813.0 539.345  35
  -3  -5  -4 13997.8 491.449  36
  -3  -5  -4 14489.5 851.853   8
   3  -5   4 14584.5 787.166  10
  -3  -5  -5 4591.91 238.781  21
  -3  -5  -5 4773.62 281.225  35
  -3  -5  -5 4811.79 252.436  36
  -3  -5  -5 4682.07 505.067   8
   3  -5   5 4581.59 457.450  10
   3  -5   6 4484.36 482.632  10
  -3  -5  -6 4185.45 222.095  21
  -3  -5  -6 4377.22 486.373   8
  -3  -5  -6 3943.33 454.409  41
  -3  -5  -6 3805.84 258.810  43
  -3  -5  -6 4028.51 263.404  35
  -3  -5  -7 5631.00 245.016  21
  -3  -5  -7 5914.08 309.271  35
  -3  -5  -7 5717.04 306.683  43
  -3  -5  -7 5104.02 533.847  41
  -3  -5  -8 649.005 101.368  35
   3  -5   8 566.138 84.1502  37
  -3  -5  -8 497.265 100.246  43
   3  -5   9 196.659 55.6589  37
  -3  -5  -9 189.790 70.5107  43
  -3  -5 -10 5562.20 215.615  43
   3  -4 -11 1545.57 118.444  33
  -3  -4  11 1444.38 119.077  37
  -3  -4  11 1397.13 120.527  38
  -3  -4  10 1533.43 143.975  37
  -3  -4  10 1412.19 114.774  40
  -3  -4   9 4839.56 271.567  37
  -3  -4   9 3999.54 219.027  40
  -3  -4   8 6549.03 648.898  16
  -3  -4   8 7870.74 682.294  10
  -3  -4   8 5983.90 626.041  11
  -3  -4   8 7161.93 358.489  37
  -3  -4   8 6467.37 348.862  38
  -3  -4   8 7033.76 654.333  24
   3  -4  -8 6894.83 603.506   8
  -3  -4   8 6684.77 301.257  40
  -3  -4   7 2687.79 440.174  16
  -3  -4   7 2937.58 472.712  11
  -3  -4   7 3211.09 458.566  10
  -3  -4   7 3134.46 245.960  37
  -3  -4   7 3099.60 244.548  38
  -3  -4   7 2557.51 421.934  24
   3  -4  -7 2627.08 419.348   9
   3  -4  -7 2803.98 395.421   8
  -3  -4   7 2948.38 195.744  40
  -3  -4   6 10110.9 764.172  16
   3  -4  -6 12380.9 794.584   8
  -3  -4   6 11804.9 818.756  24
  -3  -4   6 11167.2 464.138  38
  -3  -4   6 11198.0 392.077  40
  -3  -4   6 11925.6 838.995  11
  -3  -4   6 9508.15 740.991  10
   3  -4  -6 11415.8 824.362   9
  -3  -4   5 53974.0 1379.65  38
   3  -4  -5 51456.3 1825.38   8
  -3  -4   5 52870.5 1891.62  10
  -3  -4   5 52725.9 1906.12  11
  -3  -4   4 11077.2 408.480  38
   3  -4  -4 10804.2 656.615   8
  -3  -4   4 11529.3 713.563  11
  -3  -4   4 10431.7 673.198  10
  -3  -4   3 5967.01 275.610  37
  -3  -4   3 6642.93 280.026  38
  -3  -4   3 6725.10 497.513  11
  -3  -4   3 6725.83 503.920  10
   3  -4  -3 6294.76 469.109   8
  -3  -4   2 3423.06 192.016  37
  -3  -4   2 3632.49 191.389  38
  -3  -4   2 3423.37 165.603  20
  -3  -4   2 3751.91 365.920  10
   3  -4  -2 3654.39 331.234   8
  -3  -4   1 15290.3 752.894  10
  -3  -4   1 15458.6 480.028  36
  -3  -4   1 14615.3 426.882  20
   3  -4  -1 15996.4 706.166   8
  -3  -4   1 15455.9 476.884  37
  -3  -4   1 14701.0 457.054  38
  -3  -4   0 23244.7 645.459  36
  -3  -4   0 21581.4 631.601  37
  -3  -4   0 22128.5 617.979  38
  -3  -4   0 23018.2 590.447  20
  -3  -4   0 22311.8 935.571  18
   3  -4   0 22862.8 881.078   8
  -3  -4   0 22319.2 884.248   8
   3  -4   1 2245.49 213.356  10
  -3  -4  -1 2313.74 160.126  35
  -3  -4  -1 2231.93 152.150  36
  -3  -4  -1 2197.32 138.334  38
  -3  -4  -1 2186.07 146.830  37
  -3  -4  -1 2259.51 126.799  20
  -3  -4  -1 2395.25 275.863  18
  -3  -4  -1 2878.06 323.698   7
  -3  -4  -1 2744.03 286.928   8
   3  -4   2 25373.8 915.744  10
  -3  -4  -2 25522.6 715.443  36
  -3  -4  -2 24921.1 703.245  37
  -3  -4  -2 25565.7 681.271  38
  -3  -4  -2 24863.4 1000.08   8
  -3  -4  -2 24196.3 1008.41  18
  -3  -4  -2 26171.7 661.754  20
  -3  -4  -2 25280.4 671.625  19
  -3  -4  -3 29959.6 770.718  19
  -3  -4  -3 30419.3 1173.80  18
  -3  -4  -3 28988.6 810.310  36
  -3  -4  -3 29520.9 810.436  37
  -3  -4  -3 29796.8 1154.53   8
   3  -4   3 31236.1 1100.67  10
  -3  -4  -4 3982.10 192.262  19
  -3  -4  -4 3666.06 228.103  35
  -3  -4  -4 3863.11 214.436  36
  -3  -4  -4 3271.53 375.235   8
   3  -4   4 3318.07 347.848  10
  -3  -4  -5 44184.7 1097.42  19
  -3  -4  -5 43504.2 1123.22  21
  -3  -4  -5 42309.0 1173.36  35
  -3  -4  -5 43615.5 1134.90  36
  -3  -4  -5 43189.3 1631.36   8
   3  -4   5 44353.5 1586.71  10
   3  -4   6 808.346 223.436  10
  -3  -4  -6 888.083 245.424  41
  -3  -4  -6 806.022 138.405  43
  -3  -4  -6 873.998 113.868  21
  -3  -4  -6 904.604 245.868   8
  -3  -4  -6 864.007 130.123  35
   3  -4   7 22269.3 1114.35  10
  -3  -4  -7 21492.6 718.179  43
  -3  -4  -7 23190.7 662.299  21
  -3  -4  -7 22079.7 1086.91   8
  -3  -4  -7 21844.6 710.072  35
  -3  -4  -8 11063.4 373.706  21
  -3  -4  -8 10819.8 427.084  35
  -3  -4  -8 10858.5 440.556  43
   3  -4   8 10775.8 744.226  10
  -3  -4  -9 269.236 91.2731  43
   3  -4   9 173.741 55.4342  40
  -3  -4 -10 2928.04 169.209  43
  -3  -3  12 1153.54 89.2128  37
  -3  -3  12 1193.91 94.4429  38
   3  -3 -12 1360.46 96.7342  33
   3  -3 -12 1137.48 94.7840  34
  -3  -3  11 2974.07 177.700  37
  -3  -3  11 3056.92 182.184  38
  -3  -3  11 3213.95 175.828  40
   3  -3 -11 2830.38 175.683  33
   3  -3 -11 2938.54 176.154  34
   3  -3 -10 2078.78 172.384  33
  -3  -3  10 2114.82 172.732  37
  -3  -3  10 1866.54 165.097  38
  -3  -3  10 2181.12 163.422  40
   3  -3  -9 2823.48 399.471  17
  -3  -3   9 2706.04 407.807  16
   3  -3  -9 3276.59 438.620   9
  -3  -3   9 2153.92 356.804  11
  -3  -3   9 2733.71 388.952  10
  -3  -3   9 2482.23 357.913   3
  -3  -3   9 2707.18 207.775  38
  -3  -3   9 2793.61 210.968  37
  -3  -3   9 2602.68 189.383  40
  -3  -3   8 16060.5 1010.24  16
   3  -3  -8 16239.3 926.968   8
  -3  -3   8 16725.1 996.684  10
  -3  -3   8 16283.3 1014.52  11
  -3  -3   8 17483.6 959.416   3
  -3  -3   8 16361.9 992.435  24
  -3  -3   8 16477.2 595.760  38
  -3  -3   8 16138.7 587.692  37
  -3  -3   8 16259.1 562.647  40
  -3  -3   7 16718.6 1022.28  16
   3  -3  -7 15118.9 957.342   9
   3  -3  -7 16187.4 907.819   8
  -3  -3   7 15272.0 978.263  10
  -3  -3   7 17416.2 968.224   3
  -3  -3   7 15689.0 957.259  24
  -3  -3   7 16962.7 614.232  37
  -3  -3   7 17222.3 582.378  40
  -3  -3   6 13561.8 840.948  16
   3  -3  -6 13800.0 870.574   9
   3  -3  -6 12930.8 769.623   8
  -3  -3   6 13605.1 821.302  10
  -3  -3   6 12722.8 737.742   3
  -3  -3   6 15509.2 898.292  24
  -3  -3   6 14076.8 477.007  40
  -3  -3   6 13448.2 501.797  37
   3  -3  -5 49337.3 1689.49   8
   3  -3  -5 49010.1 1783.54   9
  -3  -3   5 53707.1 1733.33  10
  -3  -3   5 50817.5 1780.65  11
  -3  -3   5 50499.2 1231.40  40
  -3  -3   5 50720.8 1592.42   3
  -3  -3   5 51604.7 1746.43  16
  -3  -3   5 49902.2 1281.55  38
  -3  -3   5 48994.5 1272.25  37
   3  -3  -4 10983.2 607.750   8
  -3  -3   4 11207.8 614.148  10
  -3  -3   4 11381.6 641.478  11
  -3  -3   4 9857.96 327.588  40
  -3  -3   4 10334.4 530.907   3
  -3  -3   4 10920.1 629.716  16
  -3  -3   4 10055.6 365.325  38
  -3  -3   4 9735.82 358.870  37
  -3  -3   3 33412.5 1163.97  11
  -3  -3   3 32146.2 1123.48  10
  -3  -3   3 31312.7 776.742  40
  -3  -3   3 32046.2 1004.01   3
  -3  -3   3 31418.3 822.013  37
  -3  -3   3 31476.2 823.093  38
   3  -3  -3 33006.2 1104.65   8
   3  -3  -2 68392.7 1823.41   8
  -3  -3   2 63966.6 1895.55  11
  -3  -3   2 68360.1 1890.96  10
  -3  -3   2 66573.1 1729.79   3
  -3  -3   2 66925.1 1563.47  36
  -3  -3   2 66820.1 1561.19  38
   3  -3  -1 14452.4 577.162   8
  -3  -3   1 14328.8 640.407  10
  -3  -3   1 12326.7 424.742  41
  -3  -3   1 14036.9 512.175   3
  -3  -3   1 13487.2 384.240  20
  -3  -3   1 13467.5 403.101  38
  -3  -3   0 22338.5 871.728  10
   3  -3   0 23047.3 665.946  10
  -3  -3   0 24080.2 768.622  41
  -3  -3   0 24070.1 727.342   3
  -3  -3   0 23167.0 596.553  20
  -3  -3   0 23692.4 619.534  38
  -3  -3  -1 35074.3 887.051  38
  -3  -3  -1 35031.4 897.358  37
   3  -3   1 36517.2 1017.25  10
  -3  -3  -1 36486.9 1209.66  10
  -3  -3  -1 37080.0 1216.39   7
  -3  -3  -1 36497.6 1120.70   8
  -3  -3  -1 36188.7 1008.62   3
  -3  -3  -1 36175.0 869.196  20
  -3  -3  -1 36713.4 908.633  35
  -3  -3  -1 36463.6 907.457  36
  -3  -3  -2 18797.1 749.581   8
  -3  -3  -2 17897.8 811.694   7
   3  -3   2 19847.5 706.289  10
  -3  -3  -2 19680.6 557.620  35
  -3  -3  -2 19594.5 547.815  36
  -3  -3  -2 19276.3 541.048  37
  -3  -3  -2 18891.1 519.342  19
  -3  -3  -2 18915.2 511.093  20
  -3  -3  -2 18349.6 520.944  38
  -3  -3  -3 3435.79 166.192  19
  -3  -3  -3 3627.51 189.925  36
  -3  -3  -3 3438.22 183.117  37
  -3  -3  -3 3072.14 250.624  42
   3  -3   3 3479.38 228.748  16
  -3  -3  -4 58722.6 1399.78  19
  -3  -3  -4 58918.6 1434.05  36
   3  -3   4 56256.0 1613.53  16
  -3  -3  -4 59506.4 1834.08   8
  -3  -3  -5 14676.4 479.388  21
  -3  -3  -5 15301.7 470.372  19
  -3  -3  -5 14616.4 511.854  35
  -3  -3  -5 14732.9 489.089  36
  -3  -3  -5 14158.1 504.422  43
  -3  -3  -5 13743.2 819.431  41
   3  -3   5 14263.6 657.671  16
  -3  -3  -5 15230.9 806.391   8
  -3  -3  -6 20990.6 640.353  21
  -3  -3  -6 21850.8 684.354  35
  -3  -3  -6 21699.8 1049.99  42
  -3  -3  -6 21334.7 677.868  43
   3  -3   6 19343.6 862.303  16
  -3  -3  -6 22345.7 1041.87   8
  -3  -3  -7 2531.64 177.662  21
  -3  -3  -7 2728.01 202.783  35
  -3  -3  -7 2860.93 209.837  43
  -3  -3  -7 2510.16 340.245  42
  -3  -3  -7 2556.09 385.527  41
   3  -3   7 2185.14 285.518  16
  -3  -3  -7 2661.84 358.792   8
  -3  -3  -8 19478.8 577.234  21
  -3  -3  -8 19416.1 632.905  35
   3  -3   8 16800.8 859.940  16
  -3  -3  -8 18667.3 632.317  43
  -3  -3  -8 17321.3 921.025  42
  -3  -3  -8 17337.4 1020.56  41
  -3  -3  -8 19079.1 581.872  30
  -3  -3  -9 1551.13 152.250  43
  -3  -3  -9 1678.86 125.656  21
  -3  -3  -9 1342.11 120.106  30
  -3  -3 -10 464.218 71.0898  30
  -3  -3 -10 387.217 78.7635  43
   3  -3  10 308.671 62.4704  40
  -3  -3 -11 1728.44 109.296  43
   3  -3  11 1985.83 112.155  40
  -3  -3 -12 354.089 46.0519  31
  -3  -2  12 150.453 54.1148  40
  -3  -2  12 93.3989 48.3282  38
   3  -2 -12 94.9742 50.1353  34
   3  -2 -12 106.002 51.1620  33
  -3  -2  11 527.029 89.3599  37
  -3  -2  11 419.894 85.9415  38
   3  -2 -11 488.794 92.4281  34
   3  -2 -11 401.927 85.8816  33
  -3  -2  11 612.560 94.1038  40
  -3  -2  10 1603.94 149.104  40
  -3  -2  10 1650.32 306.792  16
   3  -2 -10 1316.44 150.092  33
  -3  -2  10 1600.07 150.392  37
  -3  -2  10 1681.07 150.313  38
   3  -2 -10 2024.93 341.966   9
   3  -2  -9 3100.63 433.156   9
   3  -2  -9 2561.96 381.685  17
  -3  -2   9 2801.85 406.283  16
  -3  -2   9 2427.84 383.598  15
  -3  -2   9 2453.63 364.042   3
  -3  -2   9 3062.32 391.442  10
  -3  -2   9 2923.58 402.542  11
  -3  -2   9 2594.27 193.969  38
  -3  -2   9 2784.47 203.665  40
  -3  -2   8 11384.2 815.497  15
  -3  -2   8 11315.3 807.415  16
  -3  -2   8 11738.1 781.929  10
  -3  -2   8 12057.1 828.008  11
  -3  -2   8 12643.0 818.066   3
  -3  -2   8 11349.4 457.271  38
  -3  -2   8 11503.8 456.345  40
   3  -2  -7 14416.6 840.724   8
   3  -2  -7 14055.2 869.123   9
  -3  -2   7 18528.2 1067.66  15
  -3  -2   7 18708.1 995.876  10
  -3  -2   7 17238.3 1044.84  11
  -3  -2   7 17679.1 1004.50   3
  -3  -2   7 15874.5 914.531  24
  -3  -2   7 15583.6 580.890  38
  -3  -2   7 15670.2 573.697  40
   3  -2  -6 5004.48 485.703   9
   3  -2  -6 5138.36 443.605   8
  -3  -2   6 4881.65 476.538  15
  -3  -2   6 4845.01 441.658  10
  -3  -2   6 5510.94 532.772  11
  -3  -2   6 5080.13 477.930   3
  -3  -2   6 4611.11 460.347  24
  -3  -2   6 4676.16 271.601  38
  -3  -2   6 5185.53 271.699  40
   3  -2  -5 52043.8 1837.42   9
   3  -2  -5 55124.8 1734.81   8
  -3  -2   5 55387.7 1733.60  10
  -3  -2   5 57386.5 1860.17  11
  -3  -2   5 54132.5 1783.03  15
  -3  -2   5 57527.4 1756.27   3
  -3  -2   5 57766.5 1399.85  38
  -3  -2   5 57156.8 1377.50  40
  -3  -2   4 86092.4 2001.56  40
  -3  -2   4 91100.5 2335.03   3
  -3  -2   4 89584.3 2340.44  10
   3  -2  -4 83876.4 2481.30   9
   3  -2  -4 90841.2 2374.71   8
  -3  -2   4 86731.9 2021.36  38
  -3  -2   4 90314.0 2017.73  37
  -3  -2   3 11075.5 603.299  24
  -3  -2   3 10443.0 495.633  10
  -3  -2   3 10349.9 326.307  37
  -3  -2   3 10323.8 485.216   3
   3  -2  -3 10379.9 493.543   8
  -3  -2   2 52685.4 1434.26   3
  -3  -2   2 52792.0 1518.87  11
  -3  -2   2 54409.3 1476.55  10
   3  -2  -2 53219.4 1418.20   8
  -3  -2   1 54089.9 1441.19   3
   3  -2  -1 54858.6 1398.14   8
  -3  -2   1 56619.9 1501.66  10
  -3  -2   0 29539.2 836.651   3
  -3  -2   0 29214.3 823.287  41
  -3  -2   0 26923.5 786.053   8
  -3  -2   0 27809.4 891.359   7
  -3  -2   0 28269.8 897.531  10
   3  -2   0 25564.2 665.687  10
   3  -2   1 142603. 3074.15  16
   3  -2   1 130938. 2989.98  12
  -3  -2  -1 150950. 3361.39  10
  -3  -2  -1 149326. 3355.12  41
  -3  -2  -1 147322. 3230.30   3
  -3  -2  -1 133363. 3312.55  18
  -3  -2  -1 145219. 3218.86   8
  -3  -2  -1 149992. 3385.07   7
   3  -2   2 4817.99 258.083  16
  -3  -2  -2 4836.32 194.775  38
  -3  -2  -2 5502.00 285.588  42
  -3  -2  -2 5868.17 428.782  41
  -3  -2  -2 5630.57 219.834  35
  -3  -2  -2 4998.12 208.773  36
  -3  -2  -2 5452.88 314.343   8
  -3  -2  -2 4613.22 352.432   7
  -3  -2  -2 5424.07 195.229  20
  -3  -2  -2 5229.81 342.428  18
  -3  -2  -2 5143.83 195.812  19
  -3  -2  -3 2925.38 142.313  19
  -3  -2  -3 2375.86 130.929  20
  -3  -2  -3 2622.98 165.005  43
  -3  -2  -3 2467.51 240.149  42
  -3  -2  -3 2580.82 326.263  41
  -3  -2  -3 2591.61 153.770  35
  -3  -2  -3 2614.25 149.937  36
  -3  -2  -3 2396.76 243.856   8
   3  -2   3 2647.87 209.606  16
  -3  -2  -4 19886.7 573.020  21
  -3  -2  -4 19850.7 556.831  19
  -3  -2  -4 20833.4 583.884  36
  -3  -2  -4 20668.0 848.761   8
   3  -2   4 18606.6 725.967  16
  -3  -2  -5 13362.3 451.402  21
  -3  -2  -5 14574.8 450.776  19
  -3  -2  -5 13875.4 478.827  43
  -3  -2  -5 14455.4 486.563  35
  -3  -2  -5 13547.9 709.725   8
   3  -2   5 14424.4 647.434  16
  -3  -2  -6 22313.2 644.027  21
  -3  -2  -6 21810.0 664.963  43
  -3  -2  -6 22410.4 1107.97  42
  -3  -2  -6 19986.5 1019.11  41
  -3  -2  -6 21187.2 659.034  35
  -3  -2  -6 19786.5 585.685  34
  -3  -2  -6 21287.3 960.596   8
   3  -2   6 19986.9 868.390  16
  -3  -2  -7 153.687 82.6205  35
  -3  -2  -7 113.782 146.680  41
  -3  -2  -7 217.491 94.3971  43
  -3  -2  -7 144.807 164.709  42
   3  -2   7 105.766 113.532  16
  -3  -2  -7 344.350 84.3504  21
  -3  -2  -8 12848.5 827.531  42
  -3  -2  -8 15381.6 544.034  43
  -3  -2  -8 14292.9 910.563  41
  -3  -2  -8 14607.0 469.930  34
   3  -2   8 14349.6 785.700  16
  -3  -2  -8 15625.4 499.237  21
  -3  -2  -9 7457.43 610.689  42
  -3  -2  -9 7852.11 658.616  41
  -3  -2  -9 8556.33 361.865  43
  -3  -2  -9 7756.59 304.548  34
   3  -2   9 7394.80 558.638  16
  -3  -2  -9 8779.18 326.281  21
  -3  -2 -10 105.781 58.0652  30
  -3  -2 -10 60.8368 58.2149  43
  -3  -2 -11 2333.91 136.987  30
  -3  -2 -11 2144.44 128.935  43
   3  -2  11 2434.50 137.231  40
  -3  -2 -12 968.194 75.6363  31
  -3  -2 -12 808.363 57.4763  30
   3  -1 -12 1490.15 119.400  33
   3  -1 -12 1643.25 126.681  34
  -3  -1  12 1586.91 126.145  40
  -3  -1  11 6130.84 265.636  38
  -3  -1  11 6054.89 261.881  37
   3  -1 -11 6754.76 294.862  34
  -3  -1  11 6174.63 290.221  40
   3  -1 -11 6293.52 291.395  33
   3  -1 -10 7600.86 335.311  34
   3  -1 -10 6478.93 606.634   9
  -3  -1  10 7619.39 591.383  11
  -3  -1  10 7165.74 607.722  16
   3  -1 -10 7457.74 611.162  17
  -3  -1  10 8309.67 644.885   3
  -3  -1  10 7055.56 312.144  38
  -3  -1  10 7293.92 334.115  40
   3  -1  -9 14537.6 919.372   9
  -3  -1   9 14041.9 870.482  16
   3  -1  -9 14637.3 900.822  17
  -3  -1   9 14726.6 898.781   3
  -3  -1   9 14213.2 809.006  10
  -3  -1   9 14587.6 852.774  11
  -3  -1   9 14539.1 504.005  38
  -3  -1   9 13865.4 516.452  40
  -3  -1   8 8357.40 612.456  10
  -3  -1   8 9274.63 693.882  11
  -3  -1   8 9988.51 748.718   3
   3  -1  -8 9396.23 710.332  17
  -3  -1   8 8223.51 672.200  16
  -3  -1   8 9335.58 398.671  40
  -3  -1   7 11731.1 833.415   3
  -3  -1   7 11614.1 473.072  40
  -3  -1   7 11468.1 794.247  16
  -3  -1   7 9587.88 762.668  15
   3  -1  -7 9018.17 668.683  17
  -3  -1   6 28345.9 1228.13  16
  -3  -1   6 27667.1 1248.20  15
  -3  -1   6 30414.8 1333.97   3
  -3  -1   6 27224.1 1169.89  24
  -3  -1   6 28905.5 860.516  40
   3  -1  -6 27102.4 1173.41   9
   3  -1  -5 169483. 4550.68   9
   3  -1  -5 178019. 4439.85   8
  -3  -1   5 177608. 4515.32  16
  -3  -1   5 180022. 4579.17  15
  -3  -1   5 180167. 4410.91  10
  -3  -1   5 193563. 4611.18  11
  -3  -1   5 185916. 4590.90   3
  -3  -1   5 178394. 4581.85  24
  -3  -1   5 187803. 4101.86  38
  -3  -1   5 190934. 4107.47  40
   3  -1  -4 235196. 5718.13   9
   3  -1  -4 240306. 5567.24   8
  -3  -1   4 241213. 5607.40  16
  -3  -1   4 240199. 5620.31  15
  -3  -1   4 241663. 5495.95  10
  -3  -1   4 241535. 5629.49  11
  -3  -1   4 243219. 5613.26   3
  -3  -1   4 241900. 5256.77  38
  -3  -1   4 243259. 5259.77  40
  -3  -1   3 52316.2 1508.70  16
  -3  -1   3 54655.7 1519.60   3
  -3  -1   3 55700.2 1438.32  10
  -3  -1   3 56628.5 1537.04  11
   3  -1  -3 56605.2 1493.55   8
   3  -1  -3 54497.7 1626.82   9
  -3  -1   3 54038.7 1629.48  24
  -3  -1   2 107750. 2688.30  16
  -3  -1   2 113721. 2718.09  11
   3  -1  -2 112419. 2792.85   9
  -3  -1   2 110882. 2604.75  10
   3  -1  -2 114706. 2619.06   8
  -3  -1   2 115046. 2823.17  24
  -3  -1   2 108566. 2690.86   3
  -3  -1   1 19740.8 623.125  10
   3  -1  -1 22042.5 728.383   9
  -3  -1   1 19910.3 672.826   3
  -3  -1   1 20091.8 614.768   7
   3  -1  -1 19903.1 551.673   8
  -3  -1   1 21967.5 742.351  24
  -3  -1   0 25409.1 766.896  10
   3  -1   0 27507.8 766.122   9
  -3  -1   0 27479.1 759.341  24
  -3  -1   0 26115.3 795.283   3
  -3  -1   0 25777.4 766.329  41
   3  -1   0 24913.3 611.701   8
  -3  -1   0 25779.5 641.437   8
  -3  -1   0 25959.0 787.109   7
   3  -1   1 11726.8 330.945  17
  -3  -1  -1 12097.2 469.107  18
  -3  -1  -1 12377.7 466.261   3
  -3  -1  -1 12558.7 506.569  41
  -3  -1  -1 12100.6 387.510   8
   3  -1   1 10894.9 310.723   9
   3  -1   2 25385.4 661.557  13
   3  -1   2 27243.6 722.035  12
  -3  -1  -2 25980.0 844.759  18
  -3  -1  -2 26208.7 819.460   3
  -3  -1  -2 27871.1 808.709   8
  -3  -1  -2 25702.1 817.463  42
   3  -1   3 105754. 2409.59  12
   3  -1   3 99953.8 2301.43  13
  -3  -1  -3 102266. 2330.84  35
  -3  -1  -3 104016. 2292.09  20
  -3  -1  -3 102105. 2299.63  19
  -3  -1  -3 103797. 2316.78  21
  -3  -1  -3 104972. 2545.47   8
  -3  -1  -3 109401. 2624.62  42
   3  -1   4 84563.3 2050.47  12
  -3  -1  -4 79392.8 1914.70  35
  -3  -1  -4 81991.5 1899.45  21
  -3  -1  -4 82900.8 1885.55  19
  -3  -1  -4 84065.5 2195.54   8
  -3  -1  -4 83571.9 1929.71  43
  -3  -1  -4 88229.1 2408.05  42
  -3  -1  -4 78099.3 2381.28  41
   3  -1   5 39026.3 1273.12  16
   3  -1   5 37228.5 1124.27  12
  -3  -1  -5 40205.1 1322.61   8
  -3  -1  -5 39333.5 1030.22  43
  -3  -1  -5 38167.8 1453.38  41
  -3  -1  -5 40289.2 1003.29  34
  -3  -1  -5 39461.7 1000.77  19
  -3  -1  -5 39715.7 1013.64  21
  -3  -1  -6 26049.6 725.104  21
  -3  -1  -6 25415.3 715.948  29
   3  -1   6 23580.9 843.385  12
  -3  -1  -6 25461.6 744.354  43
  -3  -1  -6 25751.6 1207.31  42
  -3  -1  -6 25704.7 1156.31  41
  -3  -1  -6 25192.6 704.400  34
  -3  -1  -6 26195.7 746.793  35
   3  -1   6 25568.7 991.926  16
   3  -1   7 24277.8 1012.90  16
  -3  -1  -7 23061.7 674.051  34
  -3  -1  -7 23508.0 722.998  43
  -3  -1  -7 22987.7 1130.34  42
  -3  -1  -7 23623.3 1144.85  41
  -3  -1  -7 24195.8 694.448  21
  -3  -1  -7 24220.5 724.027  35
   3  -1   8 6318.82 426.810   1
  -3  -1  -8 6458.67 588.775  41
  -3  -1  -8 6631.96 579.692  42
  -3  -1  -8 6758.19 320.230  43
   3  -1   8 6506.19 519.097  16
  -3  -1  -8 7002.13 302.182  21
  -3  -1  -8 6261.82 284.081  34
  -3  -1  -9 31200.4 872.614  43
  -3  -1  -9 31069.2 1365.96  41
  -3  -1  -9 29370.0 1324.20  42
  -3  -1  -9 29487.2 822.591  34
   3  -1   9 29920.4 1250.22  16
  -3  -1 -10 417.080 85.4119  43
  -3  -1 -10 517.543 80.9549  34
  -3  -1 -11 3590.31 189.616  30
  -3  -1 -11 3321.79 164.414  43
   3  -1  11 3491.36 174.189  40
  -3  -1 -12 376.206 53.6436  31
  -3  -1 -12 496.737 62.8620  30
   3  -1  12 474.495 57.8874  40
   3   0 -12 1087.78 107.452  33
   3   0 -12 1027.96 104.389  34
   3   0 -11 894.121 115.734  34
   3   0 -10 10429.9 749.460   9
  -3   0  10 10013.9 712.027  15
   3   0 -10 9291.59 674.719  17
  -3   0  10 9326.75 667.044  16
   3   0 -10 10676.2 403.569  34
  -3   0  10 9439.00 707.252   3
  -3   0  10 8739.32 340.147  38
  -3   0  10 9070.26 328.047  23
   3   0  -9 108.627 73.9142  34
   3   0  -9 150.063 97.6913  33
  -3   0   9 62.1837 105.380  11
  -3   0   9 38.5180 130.535  15
  -3   0   9 140.341 140.682  16
   3   0  -9 150.336 150.698  17
  -3   0   9 54.3920 57.7422  38
   3   0  -9 165.257 202.872   9
  -3   0   9 298.327 71.3500   2
  -3   0   9 40.0202 148.564   3
  -3   0   8 4458.30 493.523  15
  -3   0   8 3968.91 436.316  16
   3   0  -8 4365.48 469.982  17
  -3   0   8 4093.32 494.797   3
   3   0  -8 4068.87 241.753  33
  -3   0   7 25926.9 1291.01  15
  -3   0   7 25790.5 1195.52  16
   3   0  -7 24000.1 1139.00  17
  -3   0   6 85662.8 2645.30  15
  -3   0   6 79110.2 2478.68  16
  -3   0   6 79889.3 2010.78  40
  -3   0   5 6752.54 462.099  16
  -3   0   5 5982.22 469.514  15
  -3   0   5 7620.44 532.547   3
  -3   0   5 7281.52 469.428  11
  -3   0   5 6542.64 283.076  40
   3   0  -5 5356.72 448.097   9
  -3   0   4 98784.6 2646.26  15
   3   0  -4 104105. 2787.42  17
  -3   0   4 101436. 2595.72  16
  -3   0   4 109527. 2700.60   3
  -3   0   4 105473. 2594.34  11
  -3   0   4 104287. 2334.61  40
   3   0  -4 100304. 2732.29   9
  -3   0   3 155995. 3705.10  16
   3   0  -3 162608. 3912.92  17
  -3   0   3 157917. 3793.74   3
   3   0  -3 162793. 3897.52   9
  -3   0   3 163512. 3572.52  10
  -3   0   3 156378. 3703.92  11
   3   0  -2 170201. 4004.81  17
  -3   0   2 171079. 3876.74  16
  -3   0   2 172449. 3954.31   3
   3   0  -2 175559. 3987.01   9
  -3   0   2 171569. 3887.27  11
  -3   0   2 167694. 3724.29  10
   3   0  -1 19989.9 660.844  17
  -3   0   1 19141.3 512.595  10
  -3   0   1 20285.1 668.034   3
   3   0  -1 20116.3 625.192   9
   3   0   0 305202. 6663.20  17
  -3   0   0 302099. 6644.24  18
  -3   0   0 301138. 6752.42   3
   3   0   0 308798. 6593.63   9
   3   0   1 31.3272 51.0568  13
   3   0   1 39.3341 31.5606  17
  -3   0  -1 121.823 57.1180  18
  -3   0  -1 84.6187 65.1146   3
  -3   0  -2 91336.4 2258.66   3
   3   0   2 90949.6 2155.11  13
   3   0   2 95198.7 2201.13  12
  -3   0  -3 304674. 6677.13  42
  -3   0  -3 296422. 6790.68  41
   3   0   3 294852. 6425.51  13
   3   0   3 304376. 6498.74  12
  -3   0  -3 286653. 6331.49  21
  -3   0  -3 289965. 6315.56  19
   3   0   4 2190.10 138.439   4
  -3   0  -4 2323.93 147.005  35
  -3   0  -4 1891.36 263.203  42
  -3   0  -4 2331.06 306.070  41
  -3   0  -4 1992.66 144.894  43
   3   0   4 2370.00 210.762  12
   3   0   4 2280.31 181.676  13
  -3   0  -5 6340.23 271.968  34
  -3   0  -5 7241.81 576.813  42
  -3   0  -5 6830.98 516.917  41
  -3   0  -5 5708.88 268.600  43
  -3   0  -5 6133.99 260.665  21
   3   0   5 6384.93 397.843  12
   3   0   5 6035.37 330.016  13
  -3   0  -6 12937.2 464.988  43
  -3   0  -6 14195.2 864.383  42
  -3   0  -6 14067.8 804.918  41
   3   0   6 13385.7 627.283  12
  -3   0  -6 13453.4 470.282  29
  -3   0  -6 13878.5 464.043  34
  -3   0  -6 13794.8 449.973  21
   3   0   6 13943.2 710.117  16
   3   0   6 13420.6 586.219  14
  -3   0  -7 97031.9 2960.68  42
  -3   0  -7 96047.5 2894.87  41
  -3   0  -7 99345.9 2302.24  43
   3   0   7 93605.1 2565.41  12
  -3   0  -7 94755.3 2272.56  29
  -3   0  -7 96680.6 2275.74  34
  -3   0  -7 98428.3 2269.73  21
   3   0   7 100679. 2743.71  16
  -3   0  -8 630.747 109.728  43
  -3   0  -8 514.088 194.650  42
  -3   0  -8 584.217 97.3875  29
   3   0   8 698.928 164.412  12
  -3   0  -8 679.725 101.580  21
  -3   0  -8 687.900 108.533  34
   3   0   8 756.250 200.266  16
  -3   0  -9 819.204 107.276  29
  -3   0  -9 765.712 114.445  43
  -3   0  -9 906.958 243.129  42
   3   0   9 414.728 148.549   1
  -3   0  -9 620.832 102.299  34
   3   0   9 477.845 167.821  16
  -3   0 -10 12475.2 418.028  43
  -3   0 -10 11735.7 412.938  34
  -3   0 -10 11433.9 388.993  29
  -3   0 -11 1810.20 139.823  30
  -3   0 -11 1621.98 121.015  31
  -3   0 -12 1161.36 94.3885  30
  -3   1  12 1542.61 123.113  40
   3   1 -12 1628.56 125.720  33
   3   1 -12 1633.21 121.421  34
  -3   1  11 5817.97 243.410  23
   3   1 -11 6270.76 281.302  34
  -3   1  11 5940.47 279.029  40
  -3   1  11 6158.08 250.742   2
   3   1 -10 7604.63 589.430  17
  -3   1  10 6174.10 520.965  16
  -3   1  10 6744.85 576.273  15
  -3   1  10 7646.05 312.864   2
  -3   1  10 7075.91 608.600   3
   3   1 -10 8308.76 342.045  34
  -3   1  10 7283.20 301.660  23
   3   1 -10 8250.08 592.944   6
   3   1 -10 8385.48 668.013   9
  -3   1  10 7773.29 342.720  40
   3   1  -9 14959.7 533.929  33
  -3   1   9 15433.5 836.672  16
  -3   1   9 13767.9 849.479  15
   3   1  -9 14929.7 876.658  17
  -3   1   9 14769.2 527.038  40
  -3   1   9 14178.6 885.319   3
   3   1  -9 15232.7 514.837  34
   3   1  -9 13973.6 896.319   9
  -3   1   8 9650.42 701.286  15
  -3   1   8 9222.96 651.572  16
   3   1  -8 8951.54 660.569  17
  -3   1   8 9094.29 582.335  11
  -3   1   8 8934.58 396.170  40
  -3   1   8 10204.3 736.876   3
   3   1  -8 8918.96 362.640  34
   3   1  -8 9424.36 390.012  33
   3   1  -7 10137.9 402.263  33
  -3   1   7 11916.0 828.588  15
  -3   1   7 10952.7 716.332  16
   3   1  -7 10936.0 714.505  17
  -3   1   7 10678.7 657.831  11
  -3   1   7 11552.1 461.719  40
  -3   1   7 10588.0 814.198   3
  -3   1   7 11164.3 389.280  38
   3   1  -7 9976.68 378.488  34
   3   1  -6 27040.7 769.979  33
   3   1  -6 26810.5 1152.15  17
  -3   1   6 34830.9 1445.54  15
  -3   1   6 33817.0 1350.42  16
  -3   1   6 28379.3 1086.89  11
  -3   1   6 29837.9 838.151  40
  -3   1   6 29501.1 1310.44   3
   3   1  -6 27097.5 1171.81   9
   3   1  -6 25930.3 735.022  34
   3   1  -5 173644. 4100.49  33
  -3   1   5 205977. 4571.37  16
  -3   1   5 205289. 4654.45  15
  -3   1   5 189482. 4366.08  11
  -3   1   5 180043. 4127.92  39
  -3   1   5 194834. 4628.72   3
   3   1  -5 186436. 4642.67   9
  -3   1   5 190273. 4122.13  40
   3   1  -4 248698. 5800.21  17
  -3   1   4 251711. 5637.51  15
  -3   1   4 252466. 5552.75  16
  -3   1   4 242083. 5472.05  11
   3   1  -4 256863. 5806.50   9
  -3   1   4 242812. 5301.19   2
  -3   1   4 237871. 5670.89   3
   3   1  -4 245191. 5320.09  33
  -3   1   4 238616. 5305.15  40
  -3   1   3 49183.0 1180.76  11
   3   1  -3 50505.1 1418.31  17
  -3   1   3 49829.6 1196.87  16
   3   1  -3 51017.7 1397.43   9
  -3   1   2 114810. 2759.60   3
   3   1  -2 110606. 2798.89  17
   3   1  -2 117229. 2780.60   9
  -3   1   1 17710.2 632.321   3
   3   1  -1 19061.8 645.427  17
   3   1  -1 19152.4 609.473   9
  -3   1   0 22460.0 724.822   3
   3   1   0 22626.1 693.426  17
   3   1   0 22982.7 634.995   9
  -3   1  -1 12120.7 466.967   3
   3   1   1 11691.4 394.896  17
   3   1   1 11221.1 452.661  13
   3   1   1 11812.4 340.459   6
   3   1   2 27739.7 841.124  12
   3   1   2 26675.4 720.421   5
   3   1   2 27583.0 817.303  13
  -3   1  -2 26012.1 831.207   3
  -3   1  -3 110833. 2449.84  21
  -3   1  -3 108382. 2433.50  19
  -3   1  -3 110685. 2469.60  43
   3   1   3 107199. 2604.80  13
   3   1   3 108096. 2655.93  12
   3   1   4 83247.2 1847.45  39
   3   1   4 79206.4 2129.61  12
   3   1   4 81338.2 2089.58  13
  -3   1  -4 80457.3 1896.09  21
   3   1   4 82583.0 2010.97   4
  -3   1  -4 83891.9 1932.87  43
  -3   1  -4 84882.8 1899.35  34
   3   1   5 38619.7 1275.78  12
   3   1   5 38766.0 1210.45  13
  -3   1  -5 38715.4 1027.07  43
   3   1   5 39153.3 1111.25   4
   3   1   5 40931.0 959.348  39
  -3   1  -5 39866.9 1029.29  34
  -3   1  -6 23636.5 729.468  29
   3   1   6 22400.5 942.724  12
   3   1   6 22929.7 872.676  13
  -3   1  -6 24717.5 725.164  34
  -3   1  -6 23678.8 695.239  43
  -3   1  -6 24770.1 1210.37  42
   3   1   6 23415.8 630.907  39
   3   1   6 24809.7 953.106  14
  -3   1  -7 23132.2 666.118  21
  -3   1  -7 22537.9 691.637  34
  -3   1  -7 21743.1 681.453  29
  -3   1  -7 22411.5 681.098  43
  -3   1  -7 22982.0 1171.41  42
   3   1   7 21893.7 874.934  14
   3   1   7 21647.0 994.197  16
   3   1   7 21097.0 925.836  12
  -3   1  -8 6245.90 305.283  34
   3   1   8 6655.41 485.332  12
  -3   1  -8 6403.07 302.275  29
  -3   1  -8 6933.51 310.469  43
   3   1   8 6633.84 526.238  16
  -3   1  -9 33897.8 918.219  34
   3   1   9 29931.5 1185.80  12
  -3   1  -9 32956.6 894.822  43
   3   1   9 31801.6 1305.77  16
   3   1   9 32849.3 1223.35   1
  -3   1  -9 31471.0 892.821  29
  -3   1 -10 686.587 92.5390  31
  -3   1 -10 732.737 99.1114  29
  -3   1 -10 625.043 95.4925  34
  -3   1 -11 3600.81 173.445  29
  -3   1 -11 3246.40 189.307  30
  -3   1 -11 3717.40 185.831  34
   3   1  11 3519.57 173.345  40
  -3   1 -12 408.830 62.1747  30
   3   1  12 473.146 56.0703  40
  -3   2  12 170.811 51.4331  40
   3   2 -12 149.132 49.1939  34
  -3   2  12 109.575 42.7011   2
  -3   2  11 646.613 88.0257  23
  -3   2  11 675.996 76.6744  25
  -3   2  11 618.197 93.2043  40
   3   2 -11 757.729 99.0891  34
  -3   2  11 686.777 91.5762   2
  -3   2  10 1548.33 142.452  23
  -3   2  10 1572.49 133.163  25
  -3   2  10 1636.75 146.162  40
   3   2 -10 1872.28 166.200  33
   3   2 -10 1869.26 154.036  34
  -3   2  10 1827.65 149.657   2
   3   2  -9 2227.76 331.540  17
  -3   2   9 3279.07 386.059  15
  -3   2   9 3014.74 201.426   2
  -3   2   9 2963.01 391.888   3
  -3   2   9 2426.10 189.105  40
  -3   2   9 2707.74 188.639  23
   3   2  -9 3007.91 215.218  33
   3   2  -9 2602.61 186.276  34
   3   2  -9 3132.87 419.072   9
   3   2  -9 2748.12 375.254   6
  -3   2   8 11083.8 725.105  15
  -3   2   8 11240.2 667.956  16
   3   2  -8 11711.9 755.877  17
  -3   2   8 10522.6 748.401   3
  -3   2   8 10825.7 435.824  40
  -3   2   8 11118.5 432.552  23
   3   2  -8 11364.4 441.883  33
   3   2  -8 10732.9 406.603  34
   3   2  -8 10784.0 769.314   9
   3   2  -8 11006.5 726.404   6
  -3   2   7 16052.7 555.993  40
  -3   2   7 17297.5 986.205   3
   3   2  -7 14011.9 501.568  33
   3   2  -7 13838.0 471.866  34
  -3   2   7 15005.6 505.547  39
  -3   2   7 15435.4 891.049  15
  -3   2   7 15369.7 806.848  16
   3   2  -7 14547.3 836.076  17
  -3   2   6 5743.79 281.432  40
  -3   2   6 6458.58 543.964   3
   3   2  -6 5875.30 271.086  33
   3   2  -6 5687.06 248.291  34
   3   2  -6 5901.34 515.201   9
  -3   2   6 6780.80 539.486  15
  -3   2   6 6655.57 540.850  16
   3   2  -6 4954.22 457.428  17
   3   2  -5 53798.6 1293.35  34
   3   2  -5 56329.6 1340.11  33
  -3   2   5 51744.1 1346.84  39
  -3   2   5 55074.9 1658.49  15
  -3   2   5 54791.4 1586.99  16
  -3   2   5 55179.8 1322.32  40
   3   2  -5 56780.6 1825.26   9
  -3   2   5 54056.3 1716.28   3
   3   2  -4 85631.8 2034.78  33
  -3   2   4 90746.5 2274.07  15
  -3   2   4 88244.3 2156.88  16
  -3   2   4 86412.5 2019.67  40
  -3   2   4 90384.2 2366.42   3
  -3   2   4 87297.0 2036.37   2
   3   2  -4 88610.5 2467.42   9
   3   2  -3 7054.14 440.635  17
  -3   2   3 6567.43 256.843  16
  -3   2   3 6465.24 377.030   3
  -3   2   3 6105.22 233.524   2
   3   2  -3 7334.20 439.604   9
  -3   2   3 7496.61 270.921  39
   3   2  -2 51643.7 1455.58  17
  -3   2   2 47955.0 1149.24   2
  -3   2   2 50905.8 1372.79   3
   3   2  -2 50963.4 1415.30   9
   3   2  -1 55782.1 1519.81  17
  -3   2   1 56176.5 1468.92   3
   3   2  -1 55996.3 1475.94   9
   3   2  -1 53604.1 1462.51   6
   3   2   0 27160.0 839.060  17
   3   2   0 26725.9 872.655  13
  -3   2   0 25610.0 805.872   3
   3   2   0 26574.5 780.557   6
   3   2   1 153930. 3610.03  13
   3   2   1 154325. 3525.69  17
  -3   2  -1 151440. 3540.65   3
   3   2   2 6040.52 354.981  12
   3   2   2 6285.60 306.194   5
  -3   2  -2 6659.04 336.740   3
  -3   2  -2 6269.98 219.050   2
   3   2   2 5734.58 336.743  13
  -3   2  -3 2785.20 158.548  43
  -3   2  -3 3138.98 152.132  21
   3   2   3 2809.90 237.662  13
   3   2   3 2890.10 255.466  12
  -3   2  -3 2840.60 149.600  34
   3   2   4 21655.1 558.264  39
   3   2   4 21636.5 822.344  12
   3   2   4 20321.5 778.275  13
  -3   2  -4 20767.7 576.626  21
  -3   2  -4 20850.2 612.361  43
   3   2   4 21371.1 750.068   4
  -3   2  -4 20454.8 557.017  33
  -3   2  -4 20550.8 592.685  34
   3   2   5 14910.1 452.884  39
   3   2   5 16037.7 735.120  12
   3   2   5 14629.4 679.112  13
  -3   2  -5 15628.0 476.586  21
  -3   2  -5 15243.8 502.134  43
  -3   2  -5 16355.9 480.089  33
  -3   2  -5 15453.9 506.477  34
   3   2   5 15565.3 639.207   4
  -3   2  -6 21906.0 716.837  29
   3   2   6 22020.7 979.598  12
   3   2   6 20708.8 897.657  13
  -3   2  -6 23477.5 665.961  33
  -3   2  -6 21798.1 692.774  34
   3   2   6 21031.7 611.374  39
  -3   2  -6 20645.2 646.374  43
   3   2   6 22825.5 988.657  14
   3   2   7-55.8610 126.969  12
  -3   2  -7 51.4715 74.8136  34
   3   2   7 64.8829 58.5847  39
  -3   2  -7 69.8267 77.0776  29
   3   2   7 25.0313 103.877  14
   3   2   8 15157.3 793.082  12
  -3   2  -8 15087.3 534.139  34
   3   2   8 14212.3 457.086  39
   3   2   8 14264.4 724.161  14
  -3   2  -8 14437.3 519.365  29
  -3   2  -8 15434.4 485.749  31
   3   2   9 6844.47 512.789   1
  -3   2  -9 6915.97 325.219  34
  -3   2  -9 6966.56 319.211  29
   3   2   9 6999.47 520.501  12
   3   2  10 52.5106 47.2036  40
  -3   2 -10 24.2444 59.9959  34
  -3   2 -10 8.19812 60.2246  30
  -3   2 -10 61.7332 61.8772  29
   3   2  11 2336.28 129.698  40
  -3   2 -11 2351.89 150.703  30
  -3   2 -11 2236.50 141.321  29
  -3   2 -11 2291.03 145.919  34
  -3   2 -12 617.031 53.2247  29
  -3   2 -12 750.529 70.2378  30
  -3   3  12 1224.82 89.0486  23
  -3   3  12 1433.16 96.5127   2
   3   3 -11 3116.06 184.023  33
   3   3 -11 2907.41 164.569  34
  -3   3  11 3032.47 171.811   2
  -3   3  11 2978.97 168.188  23
  -3   3  11 2778.22 136.594  25
  -3   3  10 2091.64 160.182  23
  -3   3  10 2134.26 146.747  25
   3   3 -10 2471.87 181.149  33
   3   3 -10 1980.14 153.410  34
  -3   3  10 2221.60 165.930   2
  -3   3  10 2068.35 151.677  40
   3   3  -9 2608.63 343.431  17
   3   3  -9 2887.62 402.134   9
   3   3  -9 2740.46 364.642   6
  -3   3   9 3103.26 205.881  23
  -3   3   9 2824.01 183.753  25
   3   3  -9 2695.06 162.677  32
   3   3  -9 2804.90 202.305  33
   3   3  -9 2806.57 190.481  34
  -3   3   9 2676.72 360.391   3
  -3   3   9 3004.61 205.329   2
  -3   3   9 2962.14 194.191  40
  -3   3   8 15031.6 539.128  39
   3   3  -8 15923.8 553.431  33
   3   3  -8 15646.9 522.345  34
   3   3  -8 16491.8 897.310  17
   3   3  -8 15992.6 893.859   6
   3   3  -8 16996.9 983.595   9
  -3   3   8 16032.4 565.369  23
  -3   3   8 16125.9 530.020  25
  -3   3   8 15298.4 902.931   3
  -3   3   8 15622.9 564.074   2
  -3   3   8 15695.9 535.762  40
   3   3  -7 14327.7 514.594  33
   3   3  -7 14605.6 484.568  34
  -3   3   7 15401.6 828.127  15
   3   3  -7 14435.4 842.124  17
  -3   3   7 13499.2 426.453  26
   3   3  -7 14616.4 843.725   6
  -3   3   7 14770.8 558.317  23
  -3   3   7 15455.1 568.181   2
  -3   3   7 14687.1 895.161   3
  -3   3   7 15775.4 520.963  40
  -3   3   6 11805.1 440.135  39
   3   3  -6 12888.5 458.546  33
   3   3  -6 12410.0 414.625  34
  -3   3   6 12614.2 667.093  15
   3   3  -6 12559.7 772.899  17
  -3   3   6 11674.5 384.118  26
   3   3  -6 12402.0 804.000   9
  -3   3   6 12309.5 469.445  23
  -3   3   6 13616.2 755.879   3
  -3   3   6 12651.1 484.046   2
  -3   3   6 12924.1 431.515  40
  -3   3   5 50779.8 1248.29  39
   3   3  -5 47061.4 1166.67  34
   3   3  -5 48719.3 1222.10  33
  -3   3   5 49738.6 1435.43  15
   3   3  -5 53415.7 1733.88  17
  -3   3   5 46244.8 1167.02  26
   3   3  -5 46675.2 1192.57  22
   3   3  -5 51715.4 1731.84   9
   3   3  -5 50558.4 1713.75   6
  -3   3   5 50500.1 1245.17   2
  -3   3   5 49978.1 1581.34   3
  -3   3   5 48623.8 1182.63  40
  -3   3   4 11961.2 439.278  39
   3   3  -4 10767.5 367.734  33
   3   3  -4 12492.0 679.642   9
   3   3  -4 11991.3 656.533   6
  -3   3   4 11622.1 571.711   3
  -3   3   4 11138.7 378.066   2
  -3   3   4 10352.8 340.515  40
   3   3  -3 29333.7 1098.30  17
   3   3  -3 28554.2 755.525  33
  -3   3   3 28528.6 971.399   3
   3   3  -3 29661.2 1104.60   9
   3   3  -3 29483.5 1081.22   6
   3   3  -2 71635.6 1932.48   6
  -3   3   2 72091.7 1809.78   3
  -3   3   2 66917.6 1593.01   2
   3   3  -2 71542.6 1978.15  17
   3   3  -1 14000.1 585.658   6
  -3   3   1 13196.3 395.386   2
  -3   3   1 14049.9 529.672   3
   3   3  -1 14423.4 622.228  17
   3   3   0 25158.6 850.381   5
  -3   3   0 24122.7 749.719   3
  -3   3   0 23646.2 617.525   2
   3   3   0 24047.6 843.334  17
   3   3   1 36281.9 1089.71   5
  -3   3  -1 34756.6 993.111   3
  -3   3  -1 34266.3 853.611   2
   3   3   1 36773.1 1131.62  13
  -3   3  -2 22037.6 601.411   2
   3   3   2 23510.0 852.298  13
   3   3   2 22829.2 789.173   5
   3   3   3 2260.46 134.787  39
   3   3   3 2838.42 270.288  12
   3   3   3 2557.27 255.566  13
   3   3   3 2258.67 241.147   4
  -3   3  -4 59838.3 1430.54  29
  -3   3  -4 52827.7 1342.94  27
   3   3   4 54616.2 1606.67   4
   3   3   4 54343.1 1301.74  39
  -3   3  -4 53960.4 1316.44  32
  -3   3  -4 54445.3 1352.46  34
   3   3   4 53703.5 1658.78  12
   3   3   4 54091.2 1637.17  13
   3   3   5 16811.8 809.694  12
   3   3   5 16027.0 766.824  13
  -3   3  -5 18373.2 676.282  29
  -3   3  -5 14677.8 512.064  30
   3   3   5 16377.2 732.327   4
  -3   3  -5 16677.5 519.342  33
  -3   3  -5 15002.9 528.178  34
   3   3   5 16071.1 491.264  39
   3   3   6 22767.7 661.156  39
   3   3   6 21425.0 1021.78  12
   3   3   6 20987.2 968.121  13
  -3   3  -6 23455.4 703.895  33
  -3   3  -6 22511.6 725.427  34
   3   3   6 22841.4 1031.97  14
  -3   3  -7 2508.81 199.436  29
   3   3   7 2681.71 179.674  39
   3   3   7 2964.44 366.732  12
  -3   3  -7 2755.65 181.091  33
  -3   3  -7 2537.52 211.365  34
   3   3   7 2470.37 319.643  14
  -3   3  -8 19007.3 617.034  30
  -3   3  -8 18235.5 612.930  29
   3   3   8 19029.7 562.511  39
   3   3   8 18001.9 910.937  12
   3   3   8 17172.7 853.331  14
   3   3   8 16744.7 898.521  16
  -3   3  -8 18086.8 625.263  34
  -3   3  -9 1549.32 151.312  34
   3   3   9 1348.39 118.709  39
  -3   3  -9 1605.44 148.225  30
  -3   3  -9 1545.27 149.046  29
  -3   3 -10 318.076 74.4363  30
  -3   3 -10 238.651 72.5975  29
  -3   3 -11 2275.99 132.394  30
  -3   3 -11 2280.99 138.511  29
  -3   3 -12 328.954 38.6817  29
   3   3  12 430.490 48.1117  22
  -3   4  12 239.824 43.9988  23
  -3   4  11 1337.36 108.782  23
  -3   4  11 1400.06 110.918   2
   3   4 -11 1261.71 110.730  33
  -3   4  10 1678.18 119.297  25
  -3   4  10 1504.18 135.896  23
  -3   4  10 1886.06 150.674   2
   3   4 -10 1943.56 157.341  33
   3   4 -10 1581.63 123.780  34
  -3   4   9 4053.59 215.574  25
   3   4  -9 4332.71 207.525  32
   3   4  -9 4335.17 252.072  33
   3   4  -9 4182.81 219.025  34
  -3   4   9 4534.85 253.019   2
   3   4  -8 5359.05 506.456  17
   3   4  -8 6050.89 565.370   6
  -3   4   8 6088.23 282.780  25
  -3   4   8 6780.32 331.037   2
   3   4  -8 5686.63 261.574  32
   3   4  -8 5727.41 301.287  33
   3   4  -8 6102.44 279.398  34
   3   4  -7 2629.44 173.751  32
   3   4  -7 2949.52 210.389  33
   3   4  -7 2751.07 184.035  34
   3   4  -7 2383.66 355.993  17
  -3   4   7 2396.48 149.670  26
   3   4  -7 2580.63 386.460   6
   3   4  -7 2888.82 333.018   5
  -3   4   7 2732.50 192.670  25
  -3   4   7 2651.48 343.918   3
  -3   4   7 2904.02 232.319   2
  -3   4   7 2798.99 199.410  39
   3   4  -6 9221.61 387.238  33
   3   4  -6 9319.16 618.115  13
   3   4  -6 9104.71 683.619  17
  -3   4   6 8609.42 321.770  26
   3   4  -6 9115.28 595.786   5
  -3   4   6 8824.75 391.727  23
  -3   4   6 9502.06 379.839  25
   3   4  -6 9187.92 373.088  22
  -3   4   6 8392.58 560.625   3
  -3   4   6 9452.54 385.613  39
   3   4  -5 53321.3 1321.95  33
   3   4  -5 53893.0 1714.11  13
   3   4  -5 54809.1 1860.22  17
  -3   4   5 49282.7 1266.84  26
   3   4  -5 56027.8 1888.68   6
  -3   4   5 52664.6 1338.10  23
   3   4  -5 50308.9 1305.04  22
  -3   4   5 52948.1 1328.15  25
  -3   4   5 52049.9 1603.19   3
  -3   4   5 54531.4 1358.42  39
   3   4  -4 10762.1 382.702  33
  -3   4   4 10816.6 380.910  28
  -3   4   4 10794.3 371.613  26
   3   4  -4 10651.8 671.994   6
   3   4  -4 10689.6 382.083  22
  -3   4   4 9905.79 384.395  23
  -3   4   4 11018.3 397.549  25
  -3   4   4 11385.4 542.179   3
  -3   4   4 10745.3 394.296   2
   3   4  -4 10945.0 627.864  13
   3   4  -3 7592.66 284.359  33
  -3   4   3 7305.40 307.270  28
  -3   4   3 7546.77 294.161  26
  -3   4   3 6884.06 381.665   3
  -3   4   3 7149.78 295.100   2
  -3   4   3 6990.47 290.469  23
   3   4  -3 7011.10 284.058  22
   3   4  -3 7937.59 530.705   6
   3   4  -3 7952.58 506.325  13
   3   4  -2 3348.28 329.622   5
   3   4  -2 3509.15 341.094  17
   3   4  -2 3364.27 319.966  13
  -3   4   2 3593.50 205.971  28
   3   4  -2 3352.89 164.191  33
  -3   4   2 3481.37 179.922   2
  -3   4   2 3226.00 228.656   3
  -3   4   2 4021.75 193.135  39
  -3   4   2 3362.05 179.602  23
  -3   4   2 3335.24 181.159  25
   3   4  -1 16938.8 481.240  32
   3   4  -1 17613.6 773.820   5
  -3   4   1 16750.0 492.351   2
  -3   4   1 16650.9 561.037   3
   3   4  -1 18119.9 792.006  17
   3   4  -1 17514.4 767.010  13
   3   4   0 22030.5 576.734  32
   3   4   0 22944.6 885.852  13
   3   4   0 22905.8 883.867   5
  -3   4   0 21604.1 595.489   2
  -3   4  -1 2899.78 152.128   2
   3   4   1 2686.38 280.126  12
   3   4   1 2676.05 129.206  32
  -3   4  -1 3382.05 196.485  32
   3   4   1 2836.25 274.253   5
  -3   4  -2 23922.2 651.317   2
  -3   4  -2 25861.8 713.854  28
  -3   4  -2 23784.6 662.897  23
   3   4   2 24566.1 692.766  22
   3   4   2 26063.1 964.092  12
   3   4   2 22529.8 934.826  13
   3   4   2 25635.6 968.998   4
  -3   4  -2 28720.6 778.496  32
  -3   4  -3 29977.6 809.286  28
  -3   4  -3 29214.6 809.777  29
  -3   4  -3 29531.6 821.747  27
  -3   4  -3 28231.7 776.297  23
   3   4   3 29912.1 1113.67  12
   3   4   3 30198.9 1113.43  13
   3   4   3 30329.4 788.062  39
   3   4   3 29766.4 1106.43   4
  -3   4  -4 3307.28 183.809  30
  -3   4  -4 3418.33 223.725  29
  -3   4  -4 3487.68 213.700  27
  -3   4  -4 4160.94 231.559  32
   3   4   4 3290.78 342.507  13
   3   4   4 3721.65 197.821  39
   3   4   4 3958.72 360.812   4
  -3   4  -5 39548.7 1068.34  30
  -3   4  -5 42584.1 1202.75  29
  -3   4  -5 41730.8 1123.48  27
  -3   4  -5 41193.9 1044.48  32
   3   4   5 42111.7 1500.31  13
   3   4   5 42800.0 1083.85  39
   3   4   5 43017.2 1469.30   4
   3   4   6 1115.41 246.945  13
   3   4   6 989.935 243.335  12
  -3   4  -6 901.169 143.246  29
  -3   4  -6 846.492 116.094  30
   3   4   6 874.188 119.354  39
   3   4   6 764.851 229.826  14
   3   4   7 19351.6 971.621  12
  -3   4  -7 19968.4 634.131  30
  -3   4  -7 19764.0 656.046  29
   3   4   7 19258.9 609.284  39
   3   4   7 21841.3 995.548  14
   3   4   8 11072.7 704.813  12
  -3   4  -8 10756.6 409.954  30
   3   4   8 11804.0 693.800  14
   3   4   8 9903.76 656.103  16
   3   4   8 11665.0 405.608  39
  -3   4  -9 104.432 60.6527  30
  -3   4  -9 165.507 77.8438  29
   3   4   9 101.464 57.7072  39
  -3   4 -10 2574.52 162.341  29
   3   4  10 2312.61 130.145  39
  -3   4 -11 507.605 66.7919  29
   3   4  11 514.742 56.9520  23
   3   4  11 581.978 68.3940  22
  -3   5  11 1096.19 86.0373   2
   3   5 -11 1103.52 88.0596  33
  -3   5  10 134.763 57.6062   2
   3   5 -10 151.031 61.8121  33
  -3   5   9 1162.48 108.253  25
  -3   5   9 960.380 122.014  23
   3   5  -9 1048.28 99.5322  32
   3   5  -9 1289.96 132.147  33
  -3   5   8 3462.24 235.000  23
  -3   5   8 3760.32 213.455  25
   3   5  -8 3731.96 200.209  32
   3   5  -8 3761.61 235.868  33
  -3   5   8 3649.19 220.572  39
   3   5  -7 826.275 188.353   5
   3   5  -7 720.109 201.903  17
  -3   5   7 689.600 90.4397  26
   3   5  -7 850.375 110.843  32
   3   5  -7 967.680 137.520  33
  -3   5   7 736.018 132.585  23
  -3   5   7 850.769 118.510  25
  -3   5   7 610.274 130.494   2
  -3   5   7 766.462 118.857  39
   3   5  -6 2994.23 347.262   5
   3   5  -6 3171.70 201.499  32
   3   5  -6 3198.67 217.226  33
   3   5  -6 3236.96 419.294  17
  -3   5   6 2751.03 171.540  26
   3   5  -6 2995.97 218.662  22
  -3   5   6 3100.36 212.605  25
  -3   5   6 2968.06 224.140  23
  -3   5   6 2839.19 200.031  39
  -3   5   6 3732.76 245.704   2
   3   5  -5 1441.87 266.444   5
   3   5  -5 1403.06 143.292  33
   3   5  -5 1355.67 279.498  17
  -3   5   5 1385.40 130.255  26
   3   5  -5 1506.55 152.273  22
  -3   5   5 1731.22 160.720  23
  -3   5   5 1655.06 160.405  25
   3   5  -5 1483.59 235.587  13
  -3   5   5 1761.10 169.829   2
  -3   5   5 1586.82 158.377  39
   3   5  -4 9740.02 383.251  32
   3   5  -4 9644.98 374.379  33
   3   5  -4 9662.58 677.624  17
   3   5  -4 9081.70 581.218  13
  -3   5   4 9714.77 362.931  26
   3   5  -4 10082.5 666.153   5
   3   5  -4 9510.10 380.951  22
  -3   5   4 9856.91 390.115  23
  -3   5   4 10166.7 393.641  25
  -3   5   4 9300.24 380.830   2
  -3   5   4 10527.1 426.592  39
   3   5  -3 41887.0 1078.17  32
   3   5  -3 40174.3 1058.55  33
   3   5  -3 42813.1 1448.29  13
  -3   5   3 41770.3 1084.02  26
   3   5  -3 40176.2 1500.17   5
   3   5  -3 39096.1 1076.77  22
  -3   5   3 41474.0 1089.04  25
  -3   5   3 41083.1 1082.14  23
  -3   5   3 45571.3 1118.81  39
  -3   5   3 42575.0 1084.93   2
  -3   5   2 7149.61 326.446  28
   3   5  -2 8218.97 312.133  32
   3   5  -2 7830.57 320.796  22
  -3   5   2 7658.14 317.674  23
  -3   5   2 8234.56 318.159   2
   3   5  -2 8623.68 591.224  17
   3   5  -2 8343.29 531.345  13
   3   5  -1 3613.79 367.901   5
   3   5  -1 3519.86 184.045  32
  -3   5   1 3360.20 217.249  28
  -3   5   1 3675.48 200.895  25
  -3   5   1 3236.81 190.762  26
   3   5  -1 3433.31 199.401  22
  -3   5   1 3452.10 194.842  23
   3   5  -1 3423.54 338.840  13
  -3   5   1 3514.14 187.725   2
  -3   5   0 47819.1 1184.38   2
  -3   5   0 50523.5 1204.49  26
  -3   5   0 47295.9 1197.59  23
   3   5   0 48110.4 1224.80  22
   3   5   0 49969.3 1589.03  13
   3   5   0 48711.6 1541.13  12
   3   5   0 49705.4 1605.32   5
   3   5   0 47948.3 1168.32  32
  -3   5  -1 3606.62 217.727  28
  -3   5  -1 3649.55 185.697  26
  -3   5  -1 3367.22 186.121  23
   3   5   1 3503.53 207.145  22
   3   5   1 3865.48 346.996  12
   3   5   1 3122.13 336.503  13
  -3   5  -1 3355.33 176.015   2
   3   5   1 3396.62 162.895  32
  -3   5  -2 36978.4 1004.15  32
  -3   5  -2 32591.7 882.872  29
  -3   5  -2 35165.9 883.687  26
  -3   5  -2 34643.0 953.345  27
  -3   5  -2 34775.1 904.347  23
   3   5   2 35253.8 950.441  22
   3   5   2 35619.2 1258.28  12
   3   5   2 35968.2 1299.73  13
   3   5   2 35602.3 914.290  39
   3   5   2 36544.0 1311.83   4
  -3   5  -3 24276.4 701.436  29
  -3   5  -3 25062.7 745.486  27
  -3   5  -3 23941.4 679.636  23
   3   5   3 24299.4 738.754  22
   3   5   3 25791.6 1050.42  12
   3   5   3 25715.7 1087.05   4
  -3   5  -3 26748.3 813.378  32
  -3   5  -4 13155.5 479.673  32
  -3   5  -4 13035.1 476.462  29
  -3   5  -4 13483.9 496.466  27
   3   5   4 12956.9 486.404  22
   3   5   4 13886.2 767.363  12
   3   5   4 13484.9 769.109  13
   3   5   4 13690.4 776.029   4
   3   5   4 13350.2 461.688  39
  -3   5  -5 4910.84 284.125  27
   3   5   5 4671.94 469.997  12
   3   5   5 3891.28 422.483  13
   3   5   5 4839.41 276.289  22
   3   5   5 4666.86 255.500  39
  -3   5  -5 4782.91 286.557  29
  -3   5  -6 3303.65 238.417  29
   3   5   6 3639.83 399.939  14
   3   5   6 3608.76 226.092  39
   3   5   6 3653.08 409.312  12
   3   5   6 3352.38 413.992  13
  -3   5  -7 4684.66 269.569  29
   3   5   7 4034.74 415.963  14
   3   5   7 4902.88 251.481  39
   3   5   7 4251.58 433.962  12
   3   5   8 656.556 97.9015  39
  -3   5  -8 577.420 100.522  29
   3   5   9 241.701 64.8582  39
  -3   5  -9 337.214 77.9135  29
   3   5   9 281.286 75.5804  22
   3   5  10 5468.08 190.264  23
   3   5  10 5187.94 194.416  39
  -3   6  10 101.304 44.0538  23
  -3   6  10 69.9094 40.0386   2
   3   6  -9 1052.94 88.2424  32
  -3   6   9 1226.04 113.140   2
  -3   6   9 1258.06 115.657  23
   3   6  -8 2377.23 149.790  32
   3   6  -8 2499.10 176.245  33
  -3   6   8 2468.96 182.680  23
  -3   6   8 2632.72 182.591   2
  -3   6   8 2135.96 123.928  26
  -3   6   7 1221.27 126.547  25
  -3   6   7 982.131 102.510  26
  -3   6   7 1140.81 142.449  23
   3   6  -7 1110.14 115.461  32
   3   6  -7 1185.46 139.410  33
  -3   6   7 1154.16 140.459   2
  -3   6   7 1049.28 124.224  39
   3   6  -6 4586.06 423.189   5
  -3   6   6 5503.58 277.754  25
  -3   6   6 5061.52 238.669  26
   3   6  -6 5130.05 284.427  22
  -3   6   6 5705.99 297.087  23
   3   6  -6 5135.05 279.725  33
  -3   6   6 5625.51 295.748   2
  -3   6   6 4464.17 250.737  39
   3   6  -5 1565.27 271.781   5
   3   6  -5 1711.62 148.457  27
  -3   6   5 1761.69 146.303  26
  -3   6   5 1729.88 169.522  25
   3   6  -5 1351.13 159.983  22
  -3   6   5 1687.30 168.239  23
   3   6  -5 1807.54 157.915  32
  -3   6   5 1752.85 163.288   2
  -3   6   5 1495.94 150.586  39
   3   6  -4 1822.29 306.125   5
   3   6  -4 1955.64 180.581  22
  -3   6   4 2076.05 177.583  23
  -3   6   4 2176.87 164.972  26
  -3   6   4 2229.73 183.499  25
   3   6  -4 2189.03 169.041  27
   3   6  -4 2197.24 175.076  32
  -3   6   4 2223.42 177.416   2
  -3   6   4 2238.82 184.099  39
   3   6  -3 9148.60 369.213  32
   3   6  -3 8783.61 356.391  27
  -3   6   3 9634.69 376.710  26
   3   6  -3 8568.86 558.582  13
  -3   6   3 9088.67 374.709  23
   3   6  -3 9092.32 382.423  22
   3   6  -3 9883.96 680.061   5
   3   6  -3 8944.44 573.778   4
  -3   6   3 9848.97 374.815   2
  -3   6   2 12746.7 446.427  23
   3   6  -2 12412.4 458.978  22
   3   6  -2 11471.4 627.492  12
   3   6  -2 11116.2 652.834  13
   3   6  -2 11928.2 428.751  32
  -3   6   2 12278.4 428.475   2
   3   6  -2 12916.9 712.296   4
   3   6  -1 31564.2 894.515  22
  -3   6   1 30625.5 857.230  23
   3   6  -1 29973.8 1132.13  12
   3   6  -1 31064.3 1209.71  13
  -3   6   1 31453.7 866.185  26
   3   6  -1 31681.4 846.387  32
   3   6  -1 29989.7 1232.92   4
  -3   6   1 31920.8 843.438   2
   3   6   0 2721.87 170.715  39
  -3   6   0 2768.95 183.169  26
  -3   6   0 2588.78 174.937  23
   3   6   0 2762.73 203.027  22
   3   6   0 2701.06 303.306  12
   3   6   0 2379.32 313.199  13
   3   6   0 2954.52 365.542   4
  -3   6   0 2644.34 163.943   2
   3   6   0 2579.13 163.784  32
   3   6   1 21708.1 1003.77   4
  -3   6  -1 20888.7 660.649  27
  -3   6  -1 20697.6 603.838  26
  -3   6  -1 19981.2 597.096  23
   3   6   1 20410.9 648.512  22
   3   6   1 21353.3 920.691  12
   3   6   1 20196.7 951.142  13
   3   6   1 20312.9 608.861  39
   3   6   1 19234.7 568.333  32
   3   6   2 7957.64 549.274  12
   3   6   2 7861.90 573.979  13
   3   6   2 7703.71 350.506  22
  -3   6  -2 7440.25 299.933  23
  -3   6  -2 7849.83 356.614  27
  -3   6  -2 7608.14 300.919  26
   3   6   2 7819.25 327.638  39
   3   6   3 11624.3 424.876  39
  -3   6  -3 10842.0 366.990  26
  -3   6  -3 11403.1 453.526  27
   3   6   3 11116.2 444.345  22
   3   6   3 10211.1 658.011  12
   3   6   3 10251.1 687.818  13
   3   6   3 9669.73 683.503   4
   3   6   3 12736.6 769.505  14
   3   6   4 5949.77 511.466  12
   3   6   4 6693.64 556.970  13
  -3   6  -4 6001.13 279.860  29
   3   6   4 5482.31 505.741  14
  -3   6  -4 6562.75 332.095  27
   3   6   5 992.659 236.718  12
   3   6   5 1337.02 259.432  14
  -3   6  -5 1257.94 139.250  29
  -3   6  -5 1351.15 159.344  27
  -3   6  -6 82.8852 69.8007  29
   3   6   6 102.141 76.3273  39
  -3   6  -7 623.606 101.856  29
   3   6   7 508.891 102.398  22
   3   6   7 572.701 91.8610  39
  -3   6  -8 260.337 68.6386  29
   3   6   8 309.618 72.1473  39
   3   6   8 286.684 75.9043  22
   3   6   9 3348.71 159.949  22
   3   6   9 2947.49 145.435  39
  -3   6  -9 2923.82 147.509  29
   3   6  10 615.133 50.9214  22
  -3   7   9 1608.32 99.4642  23
  -3   7   8 1443.06 115.270  23
   3   7  -8 1268.68 97.1442  32
  -3   7   8 1237.72 103.593   2
  -3   7   7 2628.53 172.266  23
  -3   7   7 2268.40 156.868   2
   3   7  -7 2331.09 147.813  32
  -3   7   7 2164.05 131.761  26
  -3   7   6 3935.74 226.379  23
  -3   7   6 4151.77 225.233   2
  -3   7   6 3868.20 197.247  26
  -3   7   5 376.192 90.6338  23
   3   7  -5 286.172 97.7181  22
  -3   7   5 364.246 89.1096   2
   3   7  -5 316.574 80.1059  32
  -3   7   5 191.984 76.0861  26
   3   7  -5 351.753 84.8636  27
   3   7  -4 61.8656 68.8410  27
  -3   7   4 119.257 71.7924  26
  -3   7   4 31.8252 56.5645   2
  -3   7   4 96.3154 72.0749  23
   3   7  -4 35.4925 72.4177  32
   3   7  -4 79.3454 86.9959  22
  -3   7   3 4404.40 229.572   2
   3   7  -3 4678.94 243.875  27
  -3   7   3 4783.92 254.423  26
  -3   7   3 4591.08 246.267  23
   3   7  -3 4837.30 272.887  22
   3   7  -3 4346.47 242.178  32
   3   7  -2 1856.81 277.313   4
  -3   7   2 1761.40 138.148   2
   3   7  -2 2069.67 166.967  27
   3   7  -2 1732.37 130.191  39
  -3   7   2 1896.99 154.228  23
   3   7  -2 1848.32 175.185  22
   3   7  -2 1879.23 160.505  32
  -3   7   1 2369.00 152.305   2
   3   7  -1 2389.53 331.152   4
  -3   7   1 2872.33 197.132  26
   3   7  -1 2655.85 167.022  39
   3   7  -1 2194.63 297.500  13
  -3   7   1 2686.64 179.100  23
   3   7  -1 2714.90 205.752  22
   3   7  -1 2548.09 175.494  32
   3   7   0 7469.68 585.757   4
  -3   7   0 7255.20 345.025  27
  -3   7   0 8238.53 336.621  26
   3   7   0 6981.84 298.772  39
   3   7   0 7312.86 545.599  13
   3   7   0 7822.52 353.915  22
  -3   7   0 7352.20 300.802  23
   3   7   0 7097.78 297.826  32
   3   7   1 6063.12 546.228   4
  -3   7  -1 7220.59 343.503  27
  -3   7  -1 6944.82 300.697  26
   3   7   1 6507.89 291.128  39
   3   7   1 6080.67 521.175  13
  -3   7  -1 6826.48 276.037  23
   3   7   1 7236.46 337.568  22
   3   7   1 6479.03 267.946  32
   3   7   2 957.106 207.004  14
   3   7   2 1131.02 128.910  39
  -3   7  -2 1298.51 126.177  26
  -3   7  -2 1153.71 147.441  27
   3   7   2 1500.16 270.497  13
   3   7   2 1489.03 285.413   4
  -3   7  -3 7718.43 361.013  27
   3   7   3 6335.90 543.455  13
   3   7   3 7444.15 328.251  39
   3   7   3 7708.77 540.378  14
  -3   7  -4 10896.1 442.759  27
   3   7   4 11627.4 425.845  39
  -3   7  -5 278.916 99.7713  27
   3   7   5 544.375 95.4159  39
   3   7   6 6557.63 297.375  22
   3   7   7 3177.46 177.175  22
   3   7   8 875.844 78.1923  39
   3   7   8 910.590 82.7063  22
   3   8  -7 117.213 40.2060  32
  -3   8   7 78.9368 38.1738  23
  -3   8   6 72.2658 46.7685  23
   3   8  -5 1286.82 116.261  32
  -3   8   5 1074.90 102.169  23
  -3   8   5 1353.91 114.824  26
   3   8  -4 3008.40 183.038  32
   3   8  -4 3046.65 196.635  22
  -3   8   4 2693.02 161.687  23
   3   8  -4 2983.33 166.345  27
  -3   8   4 2555.84 170.265  26
   3   8  -3 592.469 93.8171  32
  -3   8   3 709.151 89.4063  23
   3   8  -3 742.555 117.903  22
   3   8  -3 512.210 93.5982  27
  -3   8   3 600.466 107.412  26
   3   8  -2 3533.33 204.219  27
  -3   8   2 3485.89 179.130  23
   3   8  -2 3774.70 231.159  22
   3   8  -2 3401.25 198.091  32
   3   8  -1 6188.23 281.815  27
  -3   8   1 5987.80 300.897  27
  -3   8   1 6188.70 288.636  26
   3   8  -1 6286.88 306.645  22
   3   8  -1 6362.61 271.900  32
   3   8   0 608.972 86.0267  32
  -3   8   0 601.737 114.296  27
  -3   8   0 669.824 108.053  26
  -3   8  -1 3787.15 231.146  27
   3   8   1 2987.25 177.647  39
  -3   8  -2 6294.07 301.350  27
   3   8   2 6348.60 271.711  39
  -3   8  -3 2063.12 170.031  27
   3   8   3 2057.62 144.931  39
   3   8   4 455.418 79.2155  39
   3   8   4 353.475 89.1904  22
  -3   8  -4 584.851 106.199  27
   3   8   5 2437.63 161.082  22
   3   8   5 2182.70 134.667  39
   3   8   6 266.958 52.0850  39
   3   8   6 311.520 64.3691  22
   3   8   7 318.116 46.5544  22
   3   9  -4 894.951 83.5600  32
   3   9  -3 1046.21 91.7755  32
  -3   9   3 1095.18 98.8159  27
   3   9  -3 1114.37 109.076  22
   3   9  -2 1944.70 123.719  32
  -3   9   2 2144.77 142.577  27
   3   9  -2 2077.81 119.740  27
  -3   9   1 1174.69 113.696  27
   3   9  -1 1134.12 97.9507  27
   3   9   0 7362.23 267.664  27
  -3   9   0 7232.93 286.401  27
   3   9   1 892.492 95.2653  27
  -3   9  -1 911.979 105.976  27
   3   9   1 951.437 105.945  22
  -3   9  -2 3124.45 171.204  27
   3   9   2 3176.72 173.366  22
  -3   9  -3 1979.24 130.992  27
   3   9   3 1736.79 123.272  22
   3   9   4 921.333 81.4902  22
  -4  -9   2 3734.47 183.138  35
  -4  -9   2 3642.32 175.568  36
  -4  -9   1 17.9017 50.3433  35
  -4  -9   1-14.8295 43.3527  36
  -4  -9   0 1208.24 110.583  35
  -4  -8   6 392.164 70.5219  37
  -4  -8   5 318.245 79.8805  36
  -4  -8   5 407.071 81.7008  37
  -4  -8   4 1535.08 142.981  35
  -4  -8   4 1634.16 152.205  36
  -4  -8   4 1556.72 141.199  37
  -4  -8   3 883.122 120.092  36
  -4  -8   3 886.007 122.616  35
  -4  -8   3 863.743 113.025  37
  -4  -8   2 3038.88 207.593  35
  -4  -8   2 3410.59 215.252  36
  -4  -8   2 3067.76 199.861  37
  -4  -8   1 4099.18 244.233  35
  -4  -8   1 3578.34 223.689  36
  -4  -8   1 4127.82 229.668  37
  -4  -8   0 2938.40 204.590  35
  -4  -8   0 2811.61 191.722  36
  -4  -8   0 2866.74 186.099  37
  -4  -8  -1 810.364 105.972  37
  -4  -8  -1 860.439 123.068  35
  -4  -8  -1 818.645 109.684  36
  -4  -8  -2 5230.28 225.371  21
  -4  -8  -2 5443.21 248.420  36
  -4  -8  -3 6155.86 284.329  35
  -4  -8  -3 6403.94 250.963  36
  -4  -8  -4 419.810 76.7921  43
  -4  -8  -4 474.486 88.3362  35
  -4  -8  -5 1562.86 111.228  43
  -4  -8  -5 1609.43 118.991  35
  -4  -7   8 747.320 82.1778  38
  -4  -7   8 730.694 84.5777  36
  -4  -7   8 655.553 83.8538  37
  -4  -7   7 14.2946 55.7511  38
  -4  -7   7-24.3047 61.3801  37
  -4  -7   7 23.4945 61.6616  36
  -4  -7   6 211.071 85.4390  38
  -4  -7   6 175.436 84.9369  37
  -4  -7   5 754.859 111.513  38
  -4  -7   5 679.868 121.457  35
  -4  -7   5 624.178 113.511  37
  -4  -7   4 2507.28 185.770  38
  -4  -7   4 2479.15 201.677  37
  -4  -7   4 2737.86 219.292  36
  -4  -7   4 2911.08 219.455  35
  -4  -7   3 6108.32 293.659  38
  -4  -7   3 7156.20 341.733  37
  -4  -7   3 6332.16 335.085  36
  -4  -7   3 6262.69 327.520  35
  -4  -7   2 3797.27 478.635   7
  -4  -7   2 4386.95 240.900  38
  -4  -7   2 4889.57 280.082  37
  -4  -7   2 4894.64 513.478  18
  -4  -7   2 4823.92 284.526  35
  -4  -7   2 4913.14 290.754  36
  -4  -7   2 4260.65 509.119  10
  -4  -7   1 5757.65 526.702   8
  -4  -7   1 6290.39 609.635   7
  -4  -7   1 5827.15 271.359  38
  -4  -7   1 5950.61 320.974  35
  -4  -7   1 6643.72 333.082  36
  -4  -7   1 5846.43 307.312  37
  -4  -7   1 6197.09 605.976  10
  -4  -7   1 6407.64 592.057  18
  -4  -7   0-75.9669 203.490  18
  -4  -7   0 55.7991 77.4985  35
  -4  -7   0 106.201 81.2683  36
  -4  -7   0 91.2090 76.7878  37
  -4  -7   0 34.2881 121.851   8
  -4  -7   0 43.0186 138.281   7
  -4  -7  -1 4954.07 511.009  18
  -4  -7  -1 5696.40 577.360   7
  -4  -7  -1 5290.66 300.996  35
  -4  -7  -1 5328.02 288.101  36
  -4  -7  -1 5323.90 284.236  37
  -4  -7  -2 5968.87 297.096  36
  -4  -7  -2 6251.12 301.112  37
  -4  -7  -2 5467.93 293.042  43
  -4  -7  -3 3638.43 207.515  21
  -4  -7  -3 3624.18 219.848  36
  -4  -7  -3 3354.51 221.587  43
  -4  -7  -4 3646.68 194.262  21
  -4  -7  -4 3313.60 215.457  43
  -4  -7  -4 3893.75 241.628  35
  -4  -7  -4 3842.95 213.321  36
  -4  -7  -5 877.130 113.490  43
  -4  -7  -5 800.681 116.153  35
  -4  -7  -6 5793.87 256.928  43
  -4  -7  -6 5676.13 261.110  35
  -4  -7  -7 245.990 61.1229  43
  -4  -7  -7 238.223 58.7150  35
  -4  -6   9 135.007 58.4723  38
  -4  -6   9 127.382 55.1605  36
  -4  -6   9 6.47784 52.4273  37
  -4  -6   8 253.678 84.5423  38
  -4  -6   8 278.571 79.7434  36
  -4  -6   7 519.397 109.180  38
  -4  -6   7 621.089 119.837  36
  -4  -6   6 4980.43 303.410  37
  -4  -6   6 5148.11 297.742  38
  -4  -6   6 5623.58 331.809  36
  -4  -6   5 3205.71 460.859  24
  -4  -6   5 3912.94 263.330  37
  -4  -6   5 3941.02 257.675  38
  -4  -6   5 3444.90 260.420  36
  -4  -6   5 4730.93 538.338  10
   4  -6  -5 3927.79 514.758   9
  -4  -6   4 14095.3 975.916  24
  -4  -6   4 15564.6 976.265  18
  -4  -6   4 17611.7 1043.95  10
  -4  -6   4 15795.9 586.465  37
  -4  -6   4 16855.7 584.699  38
  -4  -6   3 5693.48 324.103  36
  -4  -6   3 6241.95 599.211  18
  -4  -6   3 6503.57 624.880  10
  -4  -6   3 6346.37 333.299  37
  -4  -6   3 6398.21 318.058  38
  -4  -6   2 4257.13 247.828  38
  -4  -6   2 3997.34 258.218  37
  -4  -6   2 3840.98 465.493   7
  -4  -6   2 4509.28 460.758   8
  -4  -6   2 4262.57 269.931  36
  -4  -6   2 4148.49 258.559  35
  -4  -6   2 3892.98 472.853  10
  -4  -6   2 4232.34 485.088  18
  -4  -6   1 18570.2 592.190  38
  -4  -6   1 17657.7 619.514  37
  -4  -6   1 18443.1 1037.14   7
  -4  -6   1 16169.3 902.293   8
  -4  -6   1 18452.0 633.460  36
  -4  -6   1 18446.2 630.965  35
  -4  -6   1 18558.1 1052.16  10
  -4  -6   1 19132.6 1037.12  18
  -4  -6   0 16934.0 549.134  38
  -4  -6   0 16639.4 996.812  10
  -4  -6   0 16535.3 955.388  18
  -4  -6   0 17052.8 529.871  19
  -4  -6   0 15834.0 882.983   8
  -4  -6   0 16200.4 981.756   7
  -4  -6   0 16962.8 600.439  35
  -4  -6   0 17416.1 600.740  36
  -4  -6   0 16844.9 586.076  37
  -4  -6  -1 5214.54 525.735  18
  -4  -6  -1 5722.62 252.021  19
  -4  -6  -1 5456.68 505.173   8
  -4  -6  -1 5482.63 564.770   7
  -4  -6  -1 5429.33 307.437  35
  -4  -6  -1 5628.75 305.730  36
  -4  -6  -1 5804.12 306.394  37
  -4  -6  -2 2465.37 155.580  19
  -4  -6  -2 2562.25 365.004  18
  -4  -6  -2 2627.71 353.985   8
  -4  -6  -2 2489.33 400.603   7
  -4  -6  -2 2659.68 201.060  37
  -4  -6  -2 2542.17 212.420  35
  -4  -6  -2 2386.09 196.613  36
  -4  -6  -3 6367.51 332.921  43
  -4  -6  -3 6851.00 325.182  36
  -4  -6  -3 6810.18 324.916  37
  -4  -6  -3 6167.32 546.904   8
  -4  -6  -4 18.7813 71.1465  36
  -4  -6  -4 10.7072 85.0810  43
  -4  -6  -4-8.43316 66.3989  21
  -4  -6  -5 6300.08 323.268  35
  -4  -6  -5 5298.56 294.278  43
  -4  -6  -5 5897.22 269.071  21
  -4  -6  -6 802.603 121.554  35
  -4  -6  -6 713.068 120.026  43
  -4  -6  -6 758.736 95.1839  21
  -4  -6  -7 4401.78 230.523  35
  -4  -6  -7 4296.28 196.495  31
  -4  -6  -8 2644.12 151.562  35
  -4  -6  -8 2446.28 122.130  31
  -4  -6  -8 2424.69 154.090  43
  -4  -5  10 30.2809 51.5081  37
  -4  -5   9 275.315 69.3646  36
  -4  -5   9 214.926 76.6814  37
  -4  -5   9 213.129 81.4521  38
  -4  -5   8 5761.23 293.072  36
  -4  -5   8 5938.18 320.760  38
  -4  -5   8 5596.09 310.760  37
  -4  -5   7 3610.05 512.078  11
  -4  -5   7 4396.86 539.166  10
  -4  -5   7 3657.06 273.153  38
  -4  -5   7 2924.85 244.867  37
  -4  -5   7 3919.68 269.799  36
   4  -5  -7 4225.14 513.831   9
   4  -5  -6 1602.51 340.130   9
  -4  -5   6 1163.71 288.117  10
  -4  -5   6 1056.27 297.078  11
  -4  -5   6 1327.41 165.365  38
  -4  -5   6 1973.69 375.773  24
  -4  -5   6 1442.44 136.089  20
  -4  -5   6 1668.05 196.643  36
   4  -5  -5 6413.21 572.301   8
   4  -5  -5 7865.58 711.570   9
  -4  -5   5 7418.07 658.275  10
  -4  -5   5 7360.62 368.458  38
  -4  -5   5 7831.90 699.399  24
  -4  -5   5 7753.27 313.514  20
  -4  -5   5 7344.70 380.879  36
   4  -5  -4 1510.13 278.280   8
  -4  -5   4 1684.73 317.663  10
  -4  -5   4 1690.13 166.522  38
  -4  -5   4 1664.62 342.557  24
  -4  -5   4 1910.08 184.023  36
  -4  -5   4 1429.02 128.095  20
  -4  -5   3 16639.8 507.333  20
  -4  -5   3 16611.0 956.769  10
  -4  -5   3 16608.5 567.744  38
   4  -5  -3 16486.3 865.054   8
  -4  -5   2 8516.17 312.319  20
  -4  -5   2 7361.92 606.439  18
  -4  -5   2 8700.32 668.014  10
  -4  -5   2 8823.25 373.911  37
  -4  -5   2 8479.73 360.510  38
   4  -5  -2 9268.60 598.450   8
  -4  -5   1 3887.74 229.219  38
  -4  -5   1 4160.93 244.564  37
  -4  -5   1 4284.79 254.056  36
  -4  -5   1 4291.89 247.102  35
  -4  -5   1 4164.39 445.999  18
  -4  -5   1 4405.59 206.140  20
  -4  -5   1 4421.44 462.517  10
  -4  -5   1 4639.91 464.717   7
  -4  -5   1 4328.25 411.365   8
   4  -5  -1 4498.26 407.016   8
  -4  -5   0 44924.9 1169.44  38
  -4  -5   0 43616.0 1198.50  37
  -4  -5   0 46774.3 1215.63  35
  -4  -5   0 46795.4 1216.92  36
  -4  -5   0 44536.6 1664.92  18
  -4  -5   0 46105.7 1116.22  20
  -4  -5   0 44507.9 1686.85  10
   4  -5   0 44136.8 1516.97   8
  -4  -5   0 45750.7 1564.15   8
  -4  -5   0 47547.0 1728.01   7
  -4  -5  -1 26696.1 747.713  38
  -4  -5  -1 26598.4 1217.38  10
   4  -5   1 26022.2 1063.91   8
  -4  -5  -1 24791.4 1071.31   8
  -4  -5  -1 27471.1 1246.07   7
  -4  -5  -1 24726.6 1159.77  18
  -4  -5  -1 26437.9 730.578  19
  -4  -5  -1 26505.3 702.008  20
  -4  -5  -1 26640.5 797.287  35
  -4  -5  -1 25563.7 787.824  36
  -4  -5  -1 26291.6 784.083  37
  -4  -5  -2 8288.73 651.845  41
  -4  -5  -2 6887.42 534.692   8
  -4  -5  -2 7118.61 614.902   7
  -4  -5  -2 7420.45 299.633  19
  -4  -5  -2 7763.35 597.936  18
  -4  -5  -2 7777.12 362.775  35
  -4  -5  -2 7264.86 341.027  36
  -4  -5  -2 8205.53 347.553  37
  -4  -5  -3 11713.4 727.487   8
  -4  -5  -3 12302.0 410.569  19
  -4  -5  -3 11831.5 477.312  35
  -4  -5  -3 11696.8 455.173  36
  -4  -5  -3 12559.4 462.416  37
  -4  -5  -4 4633.66 534.790  41
  -4  -5  -4 4846.72 288.511  43
  -4  -5  -4 4491.27 463.162   8
  -4  -5  -4 5020.16 264.946  21
  -4  -5  -4 4991.48 235.917  19
  -4  -5  -4 5360.22 282.561  36
  -4  -5  -5 13934.8 916.277  41
  -4  -5  -5 15707.6 583.497  43
  -4  -5  -5 15700.1 885.327   8
  -4  -5  -5 16578.5 541.921  21
  -4  -5  -5 16186.9 507.756  19
  -4  -5  -5 16250.2 555.637  36
  -4  -5  -5 16197.2 593.554  35
  -4  -5  -6 671.157 102.724  21
  -4  -5  -6 532.183 119.582  35
  -4  -5  -6 633.666 216.764  41
  -4  -5  -7 2044.35 144.080  21
  -4  -5  -7 1973.25 178.405  43
  -4  -5  -7 2130.03 181.496  35
  -4  -5  -8 10080.7 389.269  43
  -4  -5  -8 10075.8 378.462  35
  -4  -5  -9 318.858 72.2872  43
  -4  -5 -10 2304.07 109.134  31
  -4  -4  11 430.132 69.9580  38
   4  -4 -11 484.238 70.7296  34
   4  -4 -11 520.818 75.0894  33
  -4  -4  11 423.640 66.5751  37
  -4  -4  10 2705.57 174.647  37
  -4  -4  10 2824.01 181.318  38
  -4  -4   9 346.332 75.6644  40
  -4  -4   9 270.024 74.4128  36
  -4  -4   9 381.959 95.2725  37
  -4  -4   8 4093.34 269.035  37
  -4  -4   8 3958.48 483.814  10
  -4  -4   8 3710.82 222.618  40
  -4  -4   8 4751.25 544.251  24
   4  -4  -8 3857.32 485.076   9
  -4  -4   8 4431.37 257.564  36
  -4  -4   7 1825.64 193.432  37
  -4  -4   7 1426.92 324.061  10
  -4  -4   7 1517.91 147.764  40
   4  -4  -7 1737.08 347.958   9
   4  -4  -7 1563.51 284.086   8
  -4  -4   7 1504.10 179.565  36
  -4  -4   6 6913.72 355.081  37
  -4  -4   6 6956.28 368.565  38
  -4  -4   6 6838.04 661.875  11
  -4  -4   6 7424.73 650.522  10
  -4  -4   6 6663.26 291.903  40
  -4  -4   6 5412.71 573.692  24
   4  -4  -6 5735.88 601.564   9
   4  -4  -6 6438.52 543.494   8
  -4  -4   6 7643.68 385.887  36
  -4  -4   5 1147.96 257.783  10
  -4  -4   5 1060.31 266.414  11
  -4  -4   5 843.767 126.163  38
  -4  -4   5 989.836 269.418  24
   4  -4  -5 468.092 204.721   9
   4  -4  -5 452.591 193.719   8
  -4  -4   5 1005.17 140.744  36
  -4  -4   5 966.393 136.221  37
  -4  -4   4 5836.29 536.807  11
  -4  -4   4 6369.97 536.894  10
  -4  -4   4 6383.59 308.364  37
  -4  -4   4 6355.35 307.599  38
  -4  -4   4 6896.60 605.566  24
  -4  -4   4 6590.92 316.553  36
   4  -4  -4 5752.75 482.925   8
  -4  -4   3 4197.33 235.929  36
  -4  -4   3 3878.78 225.072  38
  -4  -4   3 3940.71 228.045  37
  -4  -4   3 4817.27 439.227  10
  -4  -4   3 4131.32 208.790  20
   4  -4  -3 4010.44 366.919   8
  -4  -4   2 23152.0 695.442  36
  -4  -4   2 23943.7 689.867  38
  -4  -4   2 23994.5 1053.85  10
  -4  -4   2 23910.7 656.021  20
   4  -4  -2 22630.7 922.538   8
  -4  -4   1 1032.07 114.258  35
  -4  -4   1 727.940 97.8542  38
  -4  -4   1 885.917 91.1911  20
  -4  -4   1 1029.52 180.142   8
   4  -4  -1 941.089 173.911   8
  -4  -4   1 1168.65 225.811   7
  -4  -4   0 15655.3 517.073  35
  -4  -4   0 17765.7 862.141  10
  -4  -4   0 15842.9 506.834  38
  -4  -4   0 15332.5 619.297  41
  -4  -4   0 16587.9 478.050  20
   4  -4   0 15577.2 693.279   8
  -4  -4   0 15880.6 717.211   8
  -4  -4   0 17177.1 845.810   7
  -4  -4  -1 30415.6 848.990  35
  -4  -4  -1 30168.5 850.307  36
  -4  -4  -1 30982.4 841.870  37
  -4  -4  -1 30732.2 1238.76  10
  -4  -4  -1 30423.1 1130.11  41
  -4  -4  -1 30762.6 822.671  38
  -4  -4  -1 30022.9 789.088  20
  -4  -4  -1 30553.3 813.851  19
   4  -4   1 29909.0 1054.40   8
  -4  -4  -1 29714.4 1089.83   8
  -4  -4  -1 31290.7 1256.12   7
  -4  -4  -2 24348.7 689.309  19
  -4  -4  -2 24511.7 674.488  20
  -4  -4  -2 26742.7 753.577  35
  -4  -4  -2 25770.4 744.260  36
  -4  -4  -2 24272.5 721.440  37
  -4  -4  -2 24151.9 982.330   8
  -4  -4  -2 24181.8 1128.41   7
  -4  -4  -3 42367.0 1069.65  19
  -4  -4  -3 41886.2 1136.92  35
  -4  -4  -3 43461.9 1126.49  36
  -4  -4  -3 42922.7 1116.03  37
  -4  -4  -3 40282.0 1441.49   8
  -4  -4  -3 40306.4 1138.51  43
  -4  -4  -4 366.055 80.5454  19
  -4  -4  -4 432.104 109.395  43
  -4  -4  -4 531.184 207.102  41
  -4  -4  -4 312.188 92.6087  36
  -4  -4  -4 267.796 149.733   8
   4  -4   5 33967.5 1331.03  10
  -4  -4  -5 32946.7 1526.97  41
  -4  -4  -5 34537.0 998.320  43
  -4  -4  -5 33130.6 1332.23   8
  -4  -4  -5 34697.2 975.571  36
  -4  -4  -5 35002.7 963.510  21
  -4  -4  -5 35897.4 934.894  19
  -4  -4  -6 4915.71 535.107  41
  -4  -4  -6 4273.69 426.624   8
  -4  -4  -6 5002.18 260.891  21
  -4  -4  -6 4183.27 271.460  35
  -4  -4  -7 5452.06 558.690  41
  -4  -4  -7 5614.42 310.857  43
  -4  -4  -7 6196.22 283.363  21
  -4  -4  -7 6097.24 318.633  35
  -4  -4  -8 2770.78 201.667  43
  -4  -4  -8 2916.78 169.821  21
  -4  -4  -8 2895.68 200.426  35
  -4  -4  -9 2189.60 124.112  21
  -4  -4  -9 1957.33 154.386  43
  -4  -4 -10 338.670 64.2973  43
  -4  -4 -11 771.487 60.9785  31
   4  -3 -12 478.010 60.5253  34
   4  -3 -12 541.703 63.7822  33
   4  -3 -11 1069.97 108.177  34
  -4  -3  11 993.238 96.4730  40
  -4  -3  11 1117.94 101.034  37
  -4  -3  11 880.776 98.4227  38
  -4  -3  10 569.948 97.6634  37
  -4  -3  10 555.663 95.7873  38
  -4  -3  10 416.570 84.9677  40
  -4  -3   9 2086.28 154.119  36
   4  -3  -9 2156.54 370.947  17
  -4  -3   9 2160.28 371.807  16
  -4  -3   9 2093.40 172.003  40
  -4  -3   9 1820.52 342.580  11
   4  -3  -9 1931.49 350.257   9
  -4  -3   9 2389.90 191.367  37
  -4  -3   9 2415.69 194.623  38
  -4  -3   8 1992.72 182.141  40
  -4  -3   8 2158.40 383.222  24
  -4  -3   8 1819.05 337.511   3
  -4  -3   8 3038.84 469.029  11
  -4  -3   8 1997.78 342.656  10
   4  -3  -8 1965.20 354.594   9
  -4  -3   8 2154.16 198.895  37
  -4  -3   8 2447.94 217.759  38
  -4  -3   7 9154.36 411.595  40
  -4  -3   7 9502.79 716.073   3
  -4  -3   7 9821.80 878.917  11
  -4  -3   7 9033.73 739.345  10
   4  -3  -7 9441.93 748.050   9
   4  -3  -7 8528.08 626.717   8
  -4  -3   7 10100.7 455.198  37
  -4  -3   7 10060.0 490.123  38
  -4  -3   6 11864.1 437.317  40
  -4  -3   6 12085.1 745.336   3
  -4  -3   6 11303.2 842.992  11
  -4  -3   6 12725.4 798.083  10
   4  -3  -6 11059.3 790.910   9
   4  -3  -6 11708.5 704.329   8
  -4  -3   6 11547.1 467.621  37
  -4  -3   6 11541.3 487.141  38
  -4  -3   5 12492.3 428.205  40
  -4  -3   5 12246.8 806.327  24
  -4  -3   5 13315.9 714.564   3
  -4  -3   5 12441.4 729.513  10
  -4  -3   5 12984.0 466.222  37
   4  -3  -5 14281.9 855.959   9
   4  -3  -5 12177.1 691.079   8
   4  -3  -4 409.379 187.023   9
   4  -3  -4 569.834 157.581   8
  -4  -3   4 669.008 86.0936  40
  -4  -3   4 773.554 213.752  24
  -4  -3   4 670.936 161.488   3
  -4  -3   4 822.508 181.253  10
  -4  -3   4 794.929 106.791  36
  -4  -3   4 914.154 104.812  37
   4  -3  -3 1128.22 182.520   8
  -4  -3   3 1262.22 101.499  40
  -4  -3   3 1354.11 258.390  24
  -4  -3   3 1606.73 227.549  10
  -4  -3   3 994.297 207.401  11
  -4  -3   3 1421.02 203.406   3
  -4  -3   3 1313.84 120.992  36
  -4  -3   3 1287.80 118.870  37
  -4  -3   3 1264.85 122.393  38
  -4  -3   2 19731.4 584.358  37
  -4  -3   2 20068.1 590.585  38
  -4  -3   2 21797.8 876.596  10
  -4  -3   2 20521.3 547.415  40
  -4  -3   2 21038.5 788.563   3
  -4  -3   2 19905.3 592.594  36
   4  -3  -2 21300.9 769.499   8
  -4  -3   1 26570.5 989.307   7
   4  -3  -1 24505.4 849.230   8
  -4  -3   1 27081.0 724.484  38
  -4  -3   1 26652.0 721.357  37
  -4  -3   1 28816.1 1038.27  10
  -4  -3   1 26339.3 666.417  40
  -4  -3   1 27131.6 897.682   3
  -4  -3   1 26242.9 697.933  20
  -4  -3   1 27067.1 730.359  36
  -4  -3   1 26481.3 703.368  35
   4  -3   0 11672.8 493.981   8
  -4  -3   0 11873.3 516.271   8
  -4  -3   0 12345.0 630.389   7
  -4  -3   0 11898.7 393.789  38
  -4  -3   0 11700.8 391.507  37
  -4  -3   0 11352.2 615.961  10
  -4  -3   0 11294.1 498.661  41
  -4  -3   0 12707.6 426.775  43
  -4  -3   0 12885.5 530.548   3
  -4  -3   0 11254.5 608.177  18
  -4  -3   0 12003.8 372.800  20
  -4  -3   0 11732.5 387.392  35
  -4  -3   0 11807.6 402.362  36
  -4  -3  -1 18740.5 709.700   8
  -4  -3  -1 19058.9 853.307   7
  -4  -3  -1 18101.5 546.594  38
  -4  -3  -1 19418.9 843.441  10
  -4  -3  -1 18926.7 787.341  41
  -4  -3  -1 20797.3 619.644  43
  -4  -3  -1 19580.7 700.585   3
  -4  -3  -1 18641.0 823.831  18
  -4  -3  -1 19335.0 531.373  20
  -4  -3  -1 18920.3 559.702  35
  -4  -3  -1 17983.2 550.953  37
   4  -3   2 168574. 3907.54  10
  -4  -3  -2 172305. 3796.28  43
  -4  -3  -2 168001. 4016.84   8
  -4  -3  -2 166502. 4268.76   7
  -4  -3  -2 165409. 3716.73  19
  -4  -3  -2 162179. 4158.22  18
  -4  -3  -2 165758. 3702.24  20
  -4  -3  -2 168137. 3754.50  35
  -4  -3  -2 167471. 3751.94  36
  -4  -3  -3 65106.1 1638.56  43
  -4  -3  -3 65332.6 1905.17   8
  -4  -3  -3 66174.4 1561.81  20
  -4  -3  -3 66194.1 1574.57  19
  -4  -3  -3 65706.8 1625.38  35
  -4  -3  -3 68036.9 1618.18  36
  -4  -3  -4 46951.5 1860.38  41
  -4  -3  -4 46187.5 1230.86  43
  -4  -3  -4 46517.3 1536.06   8
  -4  -3  -4 47468.9 1174.09  19
  -4  -3  -4 46556.0 1203.22  21
  -4  -3  -4 47349.4 1213.90  36
  -4  -3  -4 47837.6 1237.19  35
  -4  -3  -5 3681.58 465.386  41
  -4  -3  -5 3818.69 371.464   8
  -4  -3  -5 3828.98 210.569  19
  -4  -3  -5 3716.33 219.741  21
  -4  -3  -6 58422.2 1540.74  43
  -4  -3  -6 59790.4 2161.35  41
  -4  -3  -6 58304.6 1900.80   8
  -4  -3  -6 61585.1 1505.93  19
  -4  -3  -6 60567.7 1512.47  21
  -4  -3  -7 25430.4 791.358  43
  -4  -3  -7 24454.0 730.511  30
  -4  -3  -7 24746.8 780.548  35
  -4  -3  -7 25420.4 744.990  21
  -4  -3  -8 333.482 95.6624  43
  -4  -3  -8 408.748 180.711  41
  -4  -3  -8 266.681 73.0863  30
  -4  -3  -8 444.828 98.4734  35
  -4  -3  -8 326.546 78.3630  21
  -4  -3  -9 317.579 66.6995  21
  -4  -3  -9 249.140 62.3879  30
  -4  -3  -9 343.703 94.1567  43
  -4  -3 -10 1385.77 119.929  43
   4  -3  10 1415.13 100.046  40
   4  -2 -12 1584.29 112.341  33
   4  -2 -12 1590.78 108.990  34
  -4  -2  12 1467.20 106.493  40
  -4  -2  11 2320.10 157.847  40
  -4  -2  11 1972.74 141.659  38
   4  -2 -11 2206.93 153.689  34
   4  -2 -10 1643.51 159.193  33
  -4  -2  10 1600.91 141.249  37
  -4  -2  10 1392.03 137.600  38
  -4  -2  10 1569.99 148.519  40
  -4  -2   9 3570.54 452.966  11
  -4  -2   9 4010.21 252.196  40
  -4  -2   9 3111.85 431.115   3
  -4  -2   9 3674.78 228.172  37
  -4  -2   9 3599.74 237.954  38
   4  -2  -9 3587.58 470.853  17
  -4  -2   9 3412.85 465.836  16
  -4  -2   8 14289.7 989.791  16
   4  -2  -8 12500.4 881.114   9
  -4  -2   8 13642.2 862.269  10
  -4  -2   8 16011.6 1027.12  11
  -4  -2   8 16615.6 1044.79   3
  -4  -2   8 13447.0 526.089  37
  -4  -2   8 13777.3 550.448  38
  -4  -2   8 14281.3 553.781  40
  -4  -2   7 20553.1 1212.39  16
   4  -2  -7 19999.7 1109.08   9
  -4  -2   7 22238.4 1145.68  10
  -4  -2   7 24033.3 1410.03  11
  -4  -2   7 21861.2 1219.01   3
  -4  -2   7 18226.5 1072.48  24
  -4  -2   7 23619.6 765.822  37
  -4  -2   7 23930.0 839.186  38
  -4  -2   7 22489.8 767.196  40
  -4  -2   6 8243.32 655.966  16
   4  -2  -6 7490.94 621.402   9
   4  -2  -6 6726.58 501.691   8
  -4  -2   6 7904.08 573.624  10
  -4  -2   6 8519.24 705.563  11
  -4  -2   6 8035.25 633.104   3
  -4  -2   6 8199.72 362.539  40
  -4  -2   6 8673.35 364.174  37
  -4  -2   6 8137.85 384.918  38
  -4  -2   5 638.070 96.8711  37
  -4  -2   5 644.761 183.762  16
   4  -2  -5 567.429 199.674   9
   4  -2  -5 658.189 160.153   8
  -4  -2   5 905.373 222.334  11
  -4  -2   5 737.164 169.657  10
  -4  -2   5 949.102 207.750   3
  -4  -2   5 764.470 225.724  24
  -4  -2   5 703.912 97.4210  40
  -4  -2   5 713.095 106.800  38
  -4  -2   4 11970.0 399.360  36
  -4  -2   4 12079.0 671.966  16
   4  -2  -4 12208.0 721.538   9
   4  -2  -4 12641.0 599.657   8
  -4  -2   4 13584.0 705.243  11
  -4  -2   4 12585.1 604.839  10
  -4  -2   4 12295.9 642.040   3
  -4  -2   4 12817.5 741.577  24
  -4  -2   4 11455.5 393.676  37
  -4  -2   4 11581.5 409.956  38
  -4  -2   4 13095.5 404.561  40
  -4  -2   3 9009.15 306.358  40
  -4  -2   3 9349.28 595.028  24
  -4  -2   3 9070.20 500.314   3
   4  -2  -3 9305.18 467.666   8
   4  -2  -3 8260.49 562.775   9
  -4  -2   3 9162.22 538.799  11
  -4  -2   3 9122.39 476.967  10
  -4  -2   3 9103.70 313.191  36
  -4  -2   3 9049.44 311.191  37
  -4  -2   3 8804.01 323.228  38
  -4  -2   2 56421.3 1344.51  40
  -4  -2   2 60259.6 1827.03  24
  -4  -2   2 59217.0 1652.26   3
  -4  -2   2 57262.4 1565.35   7
   4  -2  -2 58984.0 1521.31   8
  -4  -2   2 59775.1 1628.59  10
   4  -2  -2 62538.4 1815.03   9
  -4  -2   2 57881.0 1360.49  37
  -4  -2   2 56330.6 1358.22  36
  -4  -2   1 105258. 2388.11  36
  -4  -2   1 103825. 2360.63  40
  -4  -2   1 104486. 2633.78   7
   4  -2  -1 101579. 2452.86   8
   4  -2  -1 115403. 2793.44   9
  -4  -2   1 109646. 2669.72  10
  -4  -2   1 117262. 2860.74  24
  -4  -2   1 110273. 2667.61   3
  -4  -2   1 106286. 2379.57  20
  -4  -2   1 106271. 2382.28  37
  -4  -2   0 16523.1 481.721  36
  -4  -2   0 18609.6 665.065  24
  -4  -2   0 16843.8 652.151   3
  -4  -2   0 15979.3 524.306   8
  -4  -2   0 16763.2 685.918   7
  -4  -2   0 17342.8 688.072  10
  -4  -2   0 16394.8 464.471  20
  -4  -2   0 17814.5 711.967  18
  -4  -2   0 15986.0 477.817  38
  -4  -2   0 16641.0 473.879  37
  -4  -2  -1 28390.6 738.618  38
  -4  -2  -1 27254.4 982.100  18
  -4  -2  -1 28133.8 721.253  20
  -4  -2  -1 27398.6 919.097   3
  -4  -2  -1 29172.8 994.647  41
  -4  -2  -1 30901.6 788.276  43
  -4  -2  -1 27296.4 754.231  24
  -4  -2  -1 27315.5 821.137   8
  -4  -2  -1 29796.2 1038.87   7
  -4  -2  -1 28179.1 736.783  35
  -4  -2  -1 28691.0 747.977  36
  -4  -2  -1 29181.3 740.051  37
  -4  -2  -2 104358. 2364.95  35
  -4  -2  -2 104006. 2350.61  37
  -4  -2  -2 110286. 2851.11  41
  -4  -2  -2 108807. 2410.54  43
  -4  -2  -2 99573.8 2577.85   3
  -4  -2  -2 102949. 2530.49   8
  -4  -2  -2 103289. 2338.53  19
  -4  -2  -2 99865.3 2672.33  18
  -4  -2  -2 102763. 2326.99  20
   4  -2   2 100349. 2455.38  16
  -4  -2  -3 20917.1 579.919  19
  -4  -2  -3 20173.3 567.638  20
  -4  -2  -3 21717.7 1076.47  41
  -4  -2  -3 20465.7 631.985  43
  -4  -2  -3 21133.2 614.835  35
  -4  -2  -3 20740.1 593.601  37
  -4  -2  -3 20400.2 769.025   8
   4  -2   3 20977.0 725.295  16
  -4  -2  -4 11527.8 409.410  21
  -4  -2  -4 11732.0 394.639  19
  -4  -2  -4 12131.6 439.096  43
  -4  -2  -4 12983.4 847.212  41
  -4  -2  -4 11748.6 418.158  36
  -4  -2  -4 12268.9 435.471  35
  -4  -2  -4 12328.6 596.476   8
   4  -2   4 11039.5 533.612  16
  -4  -2  -5 28662.6 812.552  30
  -4  -2  -5 28606.1 789.990  19
  -4  -2  -5 28414.9 804.138  21
  -4  -2  -5 27075.5 1284.41  41
  -4  -2  -5 29137.4 832.136  35
   4  -2   5 27568.7 1014.22  16
  -4  -2  -5 26290.8 1038.87   8
  -4  -2  -6 61394.7 1597.27  43
   4  -2   6 61504.1 1871.80  16
  -4  -2  -6 61119.7 1559.94  19
  -4  -2  -6 64941.5 1583.22  21
  -4  -2  -6 64069.0 1626.63  30
  -4  -2  -7 2090.84 184.382  35
  -4  -2  -7 1949.43 184.556  43
  -4  -2  -7 2474.87 381.294  41
   4  -2   7 1889.54 267.481  16
  -4  -2  -7 2264.96 197.467  30
  -4  -2  -7 2099.23 170.902  21
  -4  -2  -8 683.999 122.550  43
  -4  -2  -8 500.191 205.016  41
   4  -2   8 461.292 154.314  16
  -4  -2  -8 619.168 98.7208  21
  -4  -2  -8 499.187 103.617  30
  -4  -2  -9 2645.69 168.428  21
  -4  -2  -9 2494.91 173.785  30
  -4  -2  -9 2675.31 191.269  43
  -4  -2 -10 970.468 98.8657  30
  -4  -2 -10 866.641 104.784  43
  -4  -2 -11 3074.50 156.435  31
  -4  -2 -11 2804.13 130.614  30
  -4  -2 -11 2599.28 132.145  43
   4  -2  11 2755.54 132.759  40
   4  -1 -12 714.320 83.1739  34
  -4  -1  12 621.483 82.5514  40
   4  -1 -11 384.125 83.1166  34
   4  -1 -11 416.150 92.4498  33
  -4  -1  11 262.995 77.6702  40
  -4  -1  10 4951.91 237.807  37
  -4  -1  10 5220.94 253.964  38
   4  -1 -10 5196.32 265.744  34
  -4  -1  10 5305.32 282.845  40
   4  -1 -10 5800.96 294.377  33
   4  -1  -9 9505.33 751.502  17
  -4  -1   9 7899.21 686.078  16
  -4  -1   9 8689.20 679.239  11
  -4  -1   9 8926.29 407.342  40
  -4  -1   9 9827.27 772.946   3
  -4  -1   9 8670.16 378.855  38
  -4  -1   9 9272.11 371.589  37
   4  -1  -9 9519.02 406.751  33
   4  -1  -8 10021.6 758.923   9
  -4  -1   8 11038.8 856.236  11
   4  -1  -8 9339.40 731.625  17
  -4  -1   8 10533.3 828.146  16
  -4  -1   8 10135.8 842.877   3
  -4  -1   8 9993.40 447.811  38
  -4  -1   8 9394.18 408.276  37
  -4  -1   8 9930.75 464.996  40
   4  -1  -7 12189.9 828.909   9
  -4  -1   7 12382.7 801.589  10
  -4  -1   7 15883.4 1181.72  11
  -4  -1   7 12137.4 924.897  16
  -4  -1   7 12593.3 1006.03   3
  -4  -1   7 16330.0 669.538  38
  -4  -1   7 14000.9 542.621  37
  -4  -1   7 13377.4 602.752  40
  -4  -1   6-17.1345 64.2584  37
   4  -1  -6 255.026 170.152  17
  -4  -1   6 72.7910 145.911  16
   4  -1  -6 70.4705 125.214   9
  -4  -1   6 128.412 165.361  11
  -4  -1   6 76.5720 102.328  10
  -4  -1   6-39.9681 154.405   3
  -4  -1   6 11.3681 80.7974  38
  -4  -1   6 10.9783 80.6436  40
  -4  -1   5 38811.9 1399.35  16
   4  -1  -5 37512.7 1465.76   9
  -4  -1   5 37975.7 1234.55  10
  -4  -1   5 39235.0 1438.07  11
  -4  -1   5 40616.8 1448.61   3
  -4  -1   5 35401.4 1446.78  24
  -4  -1   5 39177.4 993.806  37
  -4  -1   5 40497.7 1035.49  38
  -4  -1   5 40143.0 1034.31  40
  -4  -1   4 5156.02 387.230  16
   4  -1  -4 4948.21 427.752   9
  -4  -1   4 4995.11 387.491  11
  -4  -1   4 4656.08 301.547  10
  -4  -1   4 4515.57 381.353   3
  -4  -1   4 4947.90 445.859  24
  -4  -1   4 4774.85 199.112  37
  -4  -1   4 4577.78 212.018  38
  -4  -1   4 4691.33 217.375  40
  -4  -1   3 17603.5 543.966   7
   4  -1  -3 18691.8 838.821   9
  -4  -1   3 18739.6 767.291  11
  -4  -1   3 19428.5 651.612  10
  -4  -1   3 19868.3 787.477   3
  -4  -1   3 19582.1 881.906  24
  -4  -1   3 19052.5 528.968  38
  -4  -1   3 19580.7 530.842  40
   4  -1  -2 1699.01 237.933   9
  -4  -1   2 2019.47 156.507   7
  -4  -1   2 2273.56 183.025  10
  -4  -1   2 2244.30 237.941   3
  -4  -1   2 2029.24 122.998  38
  -4  -1   2 2131.94 123.069  40
   4  -1  -1 31809.9 1030.62  17
  -4  -1   1 33767.5 962.957   7
   4  -1  -1 34521.3 1016.35   9
  -4  -1   1 32626.9 950.832  10
  -4  -1   1 35336.6 1053.17  24
  -4  -1   1 35468.4 1074.63   3
  -4  -1   1 32321.2 816.760  38
  -4  -1   1 32240.7 806.591  40
   4  -1   0 22856.4 680.521   9
  -4  -1   0 24797.5 814.301  18
  -4  -1   0 24115.3 618.915  40
  -4  -1   0 26237.9 858.235   3
  -4  -1   0 25564.3 637.990  38
   4  -1   0 24332.6 745.320  17
   4  -1   1 231792. 5281.32  13
  -4  -1  -1 233688. 5449.18   3
  -4  -1  -1 242104. 5194.73  36
  -4  -1  -1 237710. 5431.51  18
  -4  -1  -1 241825. 5189.94  38
  -4  -1  -2 66486.6 1794.90  18
   4  -1   2 67818.1 1648.74  12
   4  -1   2 64836.3 1575.67  13
  -4  -1  -2 62366.2 1771.53   3
  -4  -1  -2 66220.8 1557.43  36
  -4  -1  -2 67835.3 1543.60  37
  -4  -1  -2 65760.7 1560.73  35
  -4  -1  -2 65468.4 1930.89  41
  -4  -1  -2 70433.8 1604.50  43
  -4  -1  -3 25009.3 696.057  36
  -4  -1  -3 26711.5 712.144  35
  -4  -1  -3 25868.1 1104.69  41
  -4  -1  -3 26596.9 735.517  43
  -4  -1  -3 24934.4 671.586  19
   4  -1   3 24877.4 767.043  12
  -4  -1  -4 139696. 3123.25  35
  -4  -1  -4 134979. 3081.62  19
   4  -1   4 140275. 3266.79  12
  -4  -1  -5 58713.5 1467.30  30
  -4  -1  -5 54786.5 1398.92  29
   4  -1   5 56281.4 1715.11  16
  -4  -1  -5 56910.6 1394.88  19
  -4  -1  -5 57592.8 1415.23  21
  -4  -1  -5 55845.8 1434.94  43
  -4  -1  -5 57233.5 1421.18  35
  -4  -1  -6 10464.2 769.393  41
  -4  -1  -6 11826.8 448.497  43
  -4  -1  -6 10873.9 418.805  21
   4  -1   6 11045.9 624.097  16
  -4  -1  -6 10715.4 410.349  29
  -4  -1  -7 44243.0 1783.24  41
  -4  -1  -7 44987.8 1231.84  43
  -4  -1  -7 47597.9 1197.97  21
   4  -1   7 45666.9 1562.48  16
  -4  -1  -7 44684.6 1171.23  29
  -4  -1  -8 21603.4 682.320  43
  -4  -1  -8 20042.5 632.131  21
  -4  -1  -8 20402.4 677.960  30
   4  -1   8 19601.6 951.378  16
  -4  -1  -9 1042.84 128.418  30
  -4  -1  -9 1149.99 134.216  43
  -4  -1 -10 1737.05 139.248  30
  -4  -1 -10 1615.63 135.608  43
  -4  -1 -11 92.4023 50.7444  31
  -4  -1 -11 101.246 50.0419  30
   4  -1  11 75.7428 43.5318  40
  -4  -1 -12 761.906 55.0670  30
  -4   0  12 3606.26 152.504  25
   4   0 -12 3952.92 180.010  34
   4   0 -11 3387.51 205.349  33
   4   0 -11 3262.98 188.630  34
   4   0 -10 33.0881 63.9161  34
   4   0 -10 28.5584 84.7274  33
  -4   0   9 2539.00 408.386   3
   4   0  -9 2133.10 188.602  33
   4   0  -9 2080.51 165.253  34
  -4   0   9 1789.78 147.410  38
  -4   0   9 2223.04 346.219  16
   4   0  -9 1994.53 351.494  17
  -4   0   8 65.3464 69.3751  38
   4   0  -8 279.154 98.5393  33
  -4   0   8 89.5927 166.299  16
   4   0  -8 40.8906 145.346  17
  -4   0   8 157.916 195.402  15
  -4   0   8 178.204 73.2037   2
  -4   0   8 115.068 204.480   3
  -4   0   8 196.848 77.8657  37
  -4   0   8 184.917 137.308  11
   4   0  -8 210.633 180.577   9
  -4   0   7 75550.9 1984.89  40
  -4   0   7 76415.6 2547.68  11
  -4   0   7 85193.3 3114.76   3
  -4   0   7 74037.0 1777.88   2
   4   0  -7 63321.6 1727.41  33
   4   0  -7 62380.6 2275.97   9
  -4   0   7 74461.4 1828.16  38
  -4   0   7 78028.5 2862.90  15
  -4   0   7 76821.9 2682.75  16
   4   0  -6 36999.2 1495.65  17
  -4   0   6 40531.3 1544.83  16
   4   0  -6 35716.6 1471.33   9
  -4   0   6 34787.4 954.047  26
  -4   0   6 45484.6 1765.80   3
  -4   0   6 37905.8 989.453   2
  -4   0   6 40376.0 1105.31  40
  -4   0   6 41150.4 1492.15  11
  -4   0   6 39223.7 1018.22  38
   4   0  -5 58269.3 1928.89   9
  -4   0   5 59098.6 1772.63  11
  -4   0   5 58507.9 1553.17  10
  -4   0   5 60292.6 1451.51  40
  -4   0   5 63915.0 1974.57   3
  -4   0   5 56819.1 1380.73   2
   4   0  -5 59904.2 1958.65  17
  -4   0   5 60808.3 1815.36  16
  -4   0   5 57265.8 1396.93  38
   4   0  -4 11191.1 657.019   9
  -4   0   4 11511.9 551.452  11
  -4   0   4 10889.8 392.237  10
  -4   0   4 10878.2 372.489  40
  -4   0   4 12559.8 647.847   3
  -4   0   4 10959.4 338.854   2
   4   0  -4 13629.8 737.815  17
  -4   0   4 12155.3 573.755  16
  -4   0   4 10860.5 344.896  38
  -4   0   3 69573.3 1836.96   3
  -4   0   3 64907.3 1465.17  40
  -4   0   3 58363.9 1432.16  10
   4   0  -3 62688.9 1882.06  17
   4   0  -3 68286.0 1865.43   9
  -4   0   2 6594.46 396.096   3
   4   0  -2 6273.86 400.437  17
   4   0  -2 6147.95 368.350   9
  -4   0   2 5888.61 225.984  40
  -4   0   1 26047.2 884.929   3
  -4   0   1 25034.2 641.956  40
   4   0  -1 25054.9 829.272  17
   4   0  -1 24864.9 769.882   9
  -4   0   0 51234.1 1419.40   3
  -4   0   0 48607.6 1141.26  40
   4   0   0 49451.9 1276.65  17
   4   0   0 48307.5 1165.35   9
  -4   0   0 48626.1 1264.42  18
  -4   0  -1 183110. 4249.21   3
  -4   0  -1 182791. 3961.31  19
  -4   0  -1 181795. 4122.01  18
  -4   0  -1 182882. 3955.03  20
   4   0   1 176586. 3992.42  17
   4   0   1 185802. 4151.63  13
   4   0   2 533919. 11629.1  12
  -4   0  -2 536014. 11723.6   3
  -4   0  -2 555657. 11468.7  43
   4   0   2 531635. 11575.4  13
  -4   0  -2 529118. 11437.0  21
  -4   0  -2 529985. 11423.1  19
  -4   0  -2 525329. 11412.0  20
  -4   0  -3 16128.1 494.592  43
  -4   0  -3 14353.5 447.616  21
  -4   0  -3 14657.5 433.642  19
  -4   0  -3 14081.0 416.425  20
   4   0   3 13985.6 516.652  13
   4   0   3 14863.5 571.974  12
  -4   0  -3 15292.2 453.676  35
   4   0   4 16027.2 632.990  12
   4   0   4 15204.2 561.335  13
  -4   0  -4 15241.1 487.004  35
  -4   0  -4 15704.9 473.708  19
  -4   0  -4 15446.5 489.202  21
  -4   0  -4 15796.7 508.590  30
  -4   0  -5 11323.0 437.410  43
  -4   0  -5 12156.1 455.280  29
  -4   0  -5 12247.1 416.092  34
   4   0   5 11752.0 585.401  12
   4   0   6 55641.1 1706.28  12
  -4   0  -6 57314.2 1460.06  21
  -4   0  -6 56357.6 1495.75  43
   4   0   6 57300.7 1858.48  16
  -4   0  -6 60296.3 1521.69  29
  -4   0  -7 56448.1 1453.51  29
  -4   0  -7 58057.9 1438.37  21
  -4   0  -7 57341.0 1478.58  43
  -4   0  -7 58022.2 1443.94  34
   4   0   7 54173.2 1850.95  16
  -4   0  -8 8139.31 390.086  30
  -4   0  -8 8119.62 343.275  29
  -4   0  -8 7632.71 330.409  21
  -4   0  -8 7597.86 321.178  34
   4   0   8 7809.73 573.242  16
  -4   0  -8 7838.86 359.588  43
  -4   0  -9 134.280 77.3605  43
  -4   0  -9 55.4833 48.2063  34
  -4   0  -9 74.3259 61.2081  29
  -4   0  -9 266.415 85.2636  30
  -4   0 -10 542.836 96.7168  30
  -4   0 -10 581.693 90.6863  31
  -4   0 -10 534.314 76.5143  29
  -4   0 -11 431.954 73.3270  30
  -4   0 -12 3644.33 144.123  30
  -4   1  12 689.293 64.2278  25
   4   1 -12 877.418 94.6137  33
   4   1 -12 686.178 74.6390  34
  -4   1  12 743.452 85.6816  40
   4   1 -11 300.592 72.7068  34
   4   1 -11 296.312 82.5345  33
  -4   1  11 309.172 76.1715  40
  -4   1  10 5041.60 235.813  23
   4   1 -10 5951.94 293.412  33
   4   1 -10 5455.68 261.561  34
  -4   1  10 5399.96 246.245   2
  -4   1  10 5531.94 283.943  40
  -4   1   9 8405.63 389.381  40
  -4   1   9 8632.73 355.052  23
   4   1  -9 9166.58 387.037  33
   4   1  -9 8909.63 357.334  34
  -4   1   9 8632.49 725.822   3
  -4   1   9 9083.57 361.973   2
   4   1  -9 7820.20 651.095  17
  -4   1   9 8871.97 637.809  16
  -4   1   8 10513.5 865.398   3
  -4   1   8 10838.6 438.772   2
   4   1  -8 9803.00 412.551  33
   4   1  -8 8977.30 709.545  17
  -4   1   8 10180.1 749.507  16
   4   1  -8 10101.0 385.058  34
  -4   1   8 10627.9 432.691  23
  -4   1   8 11255.6 476.935  40
   4   1  -8 11064.1 804.518   9
  -4   1   7 16486.6 616.381   2
  -4   1   7 13763.6 1039.79   3
   4   1  -7 11431.2 412.566  34
   4   1  -7 12214.4 457.140  33
  -4   1   7 13643.1 1039.55  15
   4   1  -7 11456.5 791.489  17
  -4   1   7 16228.8 1041.61  16
  -4   1   7 11150.6 386.287  26
  -4   1   7 14870.4 584.825  23
   4   1  -7 12758.2 839.029   9
  -4   1   7 14113.7 569.149  40
  -4   1   6 71.4777 77.3698  40
  -4   1   6-28.5369 70.6201  23
   4   1  -6-31.8445 70.8632  33
   4   1  -6-11.9870 45.8729  34
  -4   1   6 93.5274 124.989  16
   4   1  -6 106.285 136.870   9
  -4   1   6-21.4501 79.6218  11
  -4   1   6 10.0257 71.2624   2
  -4   1   6 40.4670 130.080   3
   4   1  -5 40280.9 1488.45  17
  -4   1   5 36454.0 1230.57  16
  -4   1   5 35324.2 1156.33  11
  -4   1   5 38212.8 989.347  40
  -4   1   5 38672.6 980.101   2
   4   1  -5 37754.9 975.635  33
   4   1  -5 39338.3 1467.52   9
   4   1  -4 5105.44 436.010   9
   4   1  -4 6159.54 477.246  17
  -4   1   4 5521.56 336.982  16
  -4   1   4 5316.45 233.058  40
   4   1  -4 5612.82 241.455  33
  -4   1   4 5125.64 404.155   3
  -4   1   4 5597.39 227.815   2
  -4   1   3 15938.8 462.796  40
   4   1  -3 16356.1 722.326   9
   4   1  -3 17339.0 767.519  17
  -4   1   3 16505.1 710.287   3
  -4   1   3 15732.3 451.335   2
  -4   1   2 811.198 80.6727  40
   4   1  -2 738.143 131.214   9
   4   1  -2 894.571 162.403  17
  -4   1   2 754.088 73.6072   2
  -4   1   2 926.010 159.737   3
   4   1  -1 36652.0 1073.06  17
  -4   1   1 34905.9 840.263  40
   4   1  -1 36497.9 998.611   9
  -4   1   1 37420.8 1116.27   3
  -4   1   1 34773.6 836.660   2
   4   1   0 19764.5 664.165  17
  -4   1   0 20226.9 739.522   3
  -4   1   0 19885.1 523.557   2
  -4   1   0 19577.5 519.741  40
   4   1   1 226480. 5047.74   6
  -4   1  -1 240340. 5061.03  43
  -4   1  -1 235283. 5332.23   3
  -4   1  -1 232080. 5050.38   2
   4   1   1 229503. 5158.37  17
   4   1   1 236700. 5306.08  13
   4   1   2 66450.5 1787.98  12
  -4   1  -2 68699.5 1562.04  21
  -4   1  -2 67943.9 1535.48  19
  -4   1  -2 65693.3 1518.47  20
  -4   1  -2 67558.8 1573.04  43
  -4   1  -2 65423.8 1798.82   3
   4   1   2 65341.8 1747.50  13
  -4   1  -3 30546.4 759.610  19
  -4   1  -3 30591.0 777.840  21
   4   1   3 29379.3 976.021  12
   4   1   3 29305.6 927.005  13
  -4   1  -3 27853.8 731.325  34
  -4   1  -4 129949. 2880.13  34
  -4   1  -4 131562. 2961.71  29
   4   1   4 129261. 3181.06  12
   4   1   4 127082. 3108.72  13
  -4   1  -4 131983. 2904.06  21
  -4   1  -4 125858. 2901.47  19
  -4   1  -4 130450. 2951.23  43
   4   1   4 124636. 3014.01   4
   4   1   4 126622. 2828.22  39
   4   1   5 57931.5 1744.14  12
   4   1   5 52941.0 1620.31  13
  -4   1  -5 58576.7 1442.39  34
  -4   1  -5 57632.7 1464.54  43
   4   1   5 58194.5 1358.75  39
  -4   1  -5 58270.5 1425.98  21
  -4   1  -6 12265.7 464.681  43
   4   1   6 11923.1 675.135  12
  -4   1  -6 13543.8 496.674  34
  -4   1  -6 12676.2 514.609  29
  -4   1  -7 50145.2 1351.80  30
  -4   1  -7 45897.4 1262.27  29
  -4   1  -7 46090.0 1243.26  43
   4   1   7 43662.6 1521.14  12
  -4   1  -7 50169.2 1265.23  34
   4   1   7 45978.5 1657.81  16
   4   1   7 45972.6 1480.65  14
  -4   1  -8 18494.6 597.111  31
  -4   1  -8 17941.4 599.686  29
  -4   1  -8 19198.9 649.494  30
  -4   1  -8 18524.4 605.044  43
  -4   1  -8 17797.1 586.089  34
   4   1   8 18488.8 924.525  16
   4   1   8 17143.0 820.044  12
  -4   1  -9 1372.36 131.568  34
  -4   1  -9 1431.71 140.562  29
  -4   1  -9 1220.73 128.063  31
  -4   1  -9 1148.41 135.105  30
  -4   1 -10 1716.02 147.208  30
  -4   1 -10 1669.74 131.139  29
   4   1  11 140.152 46.7067  40
  -4   1 -11 125.139 44.4050  29
  -4   1 -11 114.187 53.7471  30
  -4   1 -12 827.926 65.6010  30
   4   2 -12 1261.66 101.564  33
  -4   2  12 1325.44 94.2644  40
  -4   2  11 2231.39 138.958  25
  -4   2  11 2479.09 146.797   2
   4   2 -11 2646.91 169.846  33
   4   2 -11 2191.79 140.028  34
  -4   2  11 2113.15 149.031  40
  -4   2  10 1548.49 134.601  23
  -4   2  10 1470.60 133.253   2
  -4   2  10 1459.49 140.631  40
   4   2 -10 1692.43 154.751  33
   4   2 -10 1443.76 127.438  34
  -4   2   9 4586.30 266.469  40
  -4   2   9 4460.24 250.038  23
   4   2  -9 4542.67 263.268  33
   4   2  -9 4196.74 227.735  34
   4   2  -9 4204.02 474.659  17
  -4   2   9 4271.19 489.512   3
  -4   2   9 5307.89 273.431   2
   4   2  -9 4279.39 459.466   6
  -4   2   8 12704.5 506.318  40
  -4   2   8 12636.0 494.213  23
   4   2  -8 12342.7 821.111  17
   4   2  -8 12668.1 478.341  33
   4   2  -8 12405.5 434.520  34
   4   2  -8 12922.6 861.961   9
   4   2  -8 13063.7 817.224   6
  -4   2   8 12629.8 896.152   3
  -4   2   8 12830.1 505.979   2
  -4   2   7 23671.7 747.929  40
  -4   2   7 24268.9 788.119  23
   4   2  -7 20424.7 1085.28  17
  -4   2   7 19947.2 594.366  26
   4   2  -7 20732.2 667.852  33
   4   2  -7 20985.9 623.163  34
   4   2  -7 21400.4 1121.39   9
  -4   2   7 22234.7 1255.63   3
  -4   2   6 7750.38 631.556   3
  -4   2   6 9659.84 412.466   2
  -4   2   6 8148.26 309.378  26
   4   2  -6 8467.96 347.876  33
  -4   2   6 8749.37 382.193  23
   4   2  -6 9649.70 697.919   9
  -4   2   6 8158.35 356.676  40
  -4   2   5 216.423 71.0704  40
  -4   2   5 232.845 68.9952  23
   4   2  -5 327.988 81.7308  33
  -4   2   5 219.743 65.4679  26
   4   2  -5 258.470 158.738   9
  -4   2   5 363.857 89.7957   2
  -4   2   5 315.058 137.359   3
   4   2  -5 496.992 181.106  17
   4   2  -4 9249.62 604.277  17
  -4   2   4 9285.85 341.561  40
   4   2  -4 10392.3 624.543   9
   4   2  -4 10490.7 345.987  33
  -4   2   4 10648.4 362.049   2
  -4   2   4 11525.6 610.318   3
   4   2  -3 10159.0 584.741  17
  -4   2   3 9966.60 331.433  40
   4   2  -3 10198.5 564.966   9
   4   2  -3 9959.48 315.227  33
  -4   2   3 10503.6 344.332   2
  -4   2   3 10645.4 553.684   3
   4   2  -2 62393.1 1688.68   9
  -4   2   2 61046.8 1708.36   3
  -4   2   2 59233.1 1397.97   2
   4   2  -2 62218.3 1753.38  17
  -4   2   2 58191.6 1385.30  40
   4   2  -1 107763. 2656.81   6
  -4   2   1 112695. 2731.45   3
  -4   2   1 107280. 2420.29   2
   4   2  -1 109928. 2727.29  17
  -4   2   1 107263. 2405.60  40
   4   2   0 21831.2 702.769   6
  -4   2   0 22494.6 796.500   3
  -4   2   0 21944.8 584.595   2
   4   2   0 20648.9 755.301  17
   4   2   0 22632.9 834.600  13
  -4   2  -1 22733.2 799.942   3
   4   2   1 22424.6 741.863  17
   4   2   1 21914.0 824.914  13
   4   2   2 112088. 2775.30  13
   4   2   2 112245. 2803.94  12
  -4   2  -2 107895. 2740.72   3
  -4   2  -2 110576. 2473.92  21
  -4   2  -2 111671. 2471.69  19
   4   2   2 108961. 2635.37   5
  -4   2  -3 21465.6 591.874  21
   4   2   3 22055.2 841.916  12
   4   2   3 21356.8 800.333  13
  -4   2  -4 12436.2 409.568  34
  -4   2  -4 11786.9 405.125  31
  -4   2  -4 11136.0 411.021  30
   4   2   4 12496.7 617.919  12
   4   2   4 11815.3 575.961  13
  -4   2  -4 12048.3 393.594  21
  -4   2  -4 12363.4 437.304  43
   4   2   4 11907.4 532.356   4
   4   2   4 11450.0 363.654  39
  -4   2  -5 28111.3 797.755  34
  -4   2  -5 27408.7 819.933  30
  -4   2  -5 26845.3 777.107  31
   4   2   5 26522.7 1060.31  12
   4   2   5 26390.1 1012.98  13
  -4   2  -5 27608.4 755.002  21
   4   2   5 26879.0 722.276  39
  -4   2  -5 27078.2 802.521  43
   4   2   5 26519.5 932.068   4
   4   2   6 68810.4 1642.60  39
  -4   2  -6 71131.4 1820.94  30
  -4   2  -6 68304.9 1707.57  31
  -4   2  -6 73150.6 1861.24  29
  -4   2  -6 72898.4 1768.08  34
   4   2   6 67929.3 2128.61  12
   4   2   7 2187.99 302.998  12
  -4   2  -7 2277.49 213.870  30
  -4   2  -7 2313.74 175.553  31
  -4   2  -7 2337.01 209.293  29
   4   2   7 2360.72 150.526  39
  -4   2  -7 2182.79 193.876  34
   4   2   7 2306.81 298.567  14
  -4   2  -8 1090.77 139.901  30
  -4   2  -8 1057.86 115.701  31
  -4   2  -8 985.873 134.169  29
  -4   2  -8 1066.86 133.516  34
   4   2   8 572.636 199.884  16
   4   2   8 962.289 207.298  12
  -4   2  -9 2952.57 192.645  34
  -4   2  -9 3170.32 207.662  30
  -4   2  -9 3061.35 202.583  29
  -4   2 -10 956.969 111.743  30
  -4   2 -10 1111.77 113.710  29
   4   2  11 2111.59 110.806  40
  -4   2 -11 2516.89 131.050  29
  -4   2 -11 2472.59 139.051  30
   4   2  12 1929.54 89.0340  22
   4   3 -12 356.478 57.0302  33
  -4   3  11 804.271 88.8446   2
   4   3 -11 949.995 101.091  33
  -4   3  11 934.032 89.2686  23
  -4   3  11 802.689 77.8692  25
  -4   3  10 511.649 88.9649  23
  -4   3  10 523.408 86.7946  25
  -4   3  10 624.354 95.4484   2
  -4   3  10 541.952 86.9020  40
   4   3 -10 587.909 75.4902  32
   4   3 -10 371.938 88.3813  33
   4   3  -9 1867.19 304.980   6
   4   3  -9 2461.08 347.055  17
   4   3  -9 2212.63 177.152  33
  -4   3   9 2006.03 168.693  23
  -4   3   9 2201.69 167.948  25
  -4   3   9 1824.50 155.918  40
  -4   3   9 1827.10 168.011   2
   4   3  -8 3265.76 412.084   6
   4   3  -8 2536.55 388.493   9
   4   3  -8 2628.65 376.150  17
  -4   3   8 2582.47 148.345  26
   4   3  -8 2531.93 195.569  33
  -4   3   8 2824.84 218.677  23
  -4   3   8 2528.49 191.383  25
  -4   3   8 2532.53 197.282  40
  -4   3   8 3009.79 413.557   3
  -4   3   8 3121.31 232.489   2
   4   3  -7 8072.31 694.399   9
   4   3  -7 8225.16 671.733  17
  -4   3   7 8579.18 320.780  26
   4   3  -7 9340.16 388.575  33
  -4   3   7 9979.20 460.432  23
  -4   3   7 9237.28 390.625  40
  -4   3   7 9074.56 715.831   3
  -4   3   7 10764.2 491.643   2
   4   3  -6 10139.5 757.310   9
   4   3  -6 10745.7 746.747   6
   4   3  -6 11366.3 773.717  17
  -4   3   6 10353.9 370.976  26
   4   3  -6 11390.1 432.017  33
  -4   3   6 11325.0 455.818  23
  -4   3   6 10835.7 407.525  40
  -4   3   6 11435.6 735.243   3
  -4   3   6 12539.7 490.082   2
  -4   3   5 12105.9 443.936   2
  -4   3   5 11850.1 686.630   3
  -4   3   5 11802.5 394.254  26
   4   3  -5 11682.9 408.960  33
   4   3  -5 10761.5 386.216  22
  -4   3   5 11166.6 423.858  23
   4   3  -5 10855.7 724.147   9
   4   3  -5 11334.7 730.648   6
  -4   3   5 11466.1 397.453  40
   4   3  -4 1530.78 254.461   9
   4   3  -4 1349.08 241.419   6
   4   3  -4 1629.88 275.478  17
  -4   3   4 1080.53 111.089  26
  -4   3   4 1048.83 108.704  28
   4   3  -4 1000.22 102.470  33
  -4   3   4 1217.09 119.430  23
  -4   3   4 1199.14 105.723  40
  -4   3   4 1220.57 121.256   2
  -4   3   4 1009.67 196.375   3
   4   3  -3 1267.29 219.376   9
   4   3  -3 1111.61 206.474   6
   4   3  -3 737.580 186.147  17
  -4   3   3 915.572 103.451  26
  -4   3   3 820.271 98.9266  25
  -4   3   3 990.291 91.8250  31
   4   3  -3 942.187 89.3493  33
  -4   3   3 855.343 99.4536   2
  -4   3   3 1157.51 188.226   3
  -4   3   3 986.911 90.3935  40
   4   3  -2 22097.9 892.213  17
  -4   3   2 20494.5 793.194   3
   4   3  -2 21325.5 840.995   6
  -4   3   2 19667.7 540.617  40
   4   3  -1 29175.8 981.810   6
   4   3  -1 29369.9 1038.09  17
  -4   3   1 27379.3 947.412   3
   4   3   0 12244.4 578.903  17
   4   3   0 12734.0 623.895  13
  -4   3   0 11498.9 522.211   3
  -4   3   0 11387.1 374.423   2
   4   3   1 17955.6 724.091   5
  -4   3  -1 18287.1 700.796   3
  -4   3  -1 18936.6 533.574   2
   4   3   1 18197.2 772.935  13
  -4   3  -2 160570. 3548.07  23
   4   3   2 164777. 3945.56  12
   4   3   2 159766. 3787.66   5
   4   3   2 152467. 3902.89  13
  -4   3  -3 69688.9 1650.42  27
  -4   3  -3 70846.4 1629.49  28
   4   3   3 72224.0 2014.99  12
   4   3   3 69772.6 1972.77  13
  -4   3  -3 68148.4 1627.45  23
   4   3   3 69504.5 1611.41  39
  -4   3  -3 69367.5 1675.41  29
  -4   3  -3 65793.3 1632.57  30
  -4   3  -4 42552.3 1071.48  28
   4   3   4 42858.6 1376.40   4
   4   3   4 43130.4 1453.27  12
   4   3   4 45568.3 1447.23  13
   4   3   4 44640.8 1079.65  39
  -4   3  -4 45633.0 1216.76  29
  -4   3  -4 41266.2 1113.13  30
  -4   3  -4 43917.9 1091.75  31
   4   3   5 3760.36 333.500   4
  -4   3  -5 3705.10 229.143  30
  -4   3  -5 3327.97 193.434  31
   4   3   5 3115.60 355.750  12
   4   3   5 3194.69 343.831  13
   4   3   5 3968.10 204.765  39
   4   3   6 62265.3 1474.28  39
  -4   3  -6 57166.8 1557.04  30
  -4   3  -6 59945.1 1463.41  31
   4   3   6 58939.9 1994.07  12
   4   3   6 55737.7 1872.86  13
   4   3   7 26308.0 738.228  39
  -4   3  -7 26699.5 840.631  29
  -4   3  -7 26640.1 829.687  30
   4   3   7 25949.3 1141.94  12
   4   3   7 25867.4 1107.16  14
   4   3   8 121.533 59.8336  39
  -4   3  -8 168.805 82.4733  30
  -4   3  -8 202.382 85.4313  29
   4   3   8 124.420 124.742  16
   4   3   8 128.211 102.850  14
   4   3   8 201.898 131.151  12
  -4   3  -9 236.758 75.3788  30
  -4   3  -9 177.352 81.5598  29
  -4   3 -10 1069.52 104.084  30
  -4   3 -10 1181.42 111.396  29
  -4   3 -11 1219.60 87.1900  29
  -4   3 -11 1063.91 80.5302  30
   4   4 -11 444.157 69.5479  33
  -4   4  11 498.658 69.0084   2
  -4   4  11 464.216 66.1119  23
  -4   4  11 417.779 50.8415  25
   4   4 -10 2553.09 136.160  32
   4   4 -10 2561.47 167.294  33
  -4   4  10 2996.78 177.629   2
  -4   4  10 2707.34 167.472  23
  -4   4  10 2628.29 152.311  25
   4   4  -9 556.666 86.3124  32
   4   4  -9 599.990 103.751  33
  -4   4   9 713.689 112.127   2
  -4   4   9 575.246 104.115  23
  -4   4   9 709.900 101.705  25
  -4   4   8 3979.83 259.801   2
   4   4  -8 3825.60 212.274  32
   4   4  -8 4455.40 251.984  33
   4   4  -8 4747.20 476.249  17
  -4   4   8 3811.52 183.211  26
  -4   4   8 4397.43 269.862  23
  -4   4   8 4285.27 235.402  25
   4   4  -8 4614.47 481.238   6
   4   4  -8 3576.13 363.754   5
  -4   4   7 1515.54 188.126   2
   4   4  -7 1308.58 144.909  33
   4   4  -7 1165.56 267.630  17
  -4   4   7 1114.32 110.096  26
   4   4  -7 972.401 219.133  13
  -4   4   7 978.973 132.534  25
   4   4  -7 1215.85 238.984   5
  -4   4   7 1050.45 115.087  40
   4   4  -6 6856.36 318.084  33
   4   4  -6 6334.37 543.925  13
   4   4  -6 7248.13 626.043  17
  -4   4   6 6067.02 271.904  26
   4   4  -6 6215.48 300.323  22
  -4   4   6 6814.43 320.062  25
  -4   4   6 6423.93 510.881   3
  -4   4   6 7143.03 358.395   2
   4   4  -6 6739.75 599.879   6
   4   4  -5 777.360 221.443   6
  -4   4   5 1003.27 109.865  26
  -4   4   5 681.683 98.3366  28
  -4   4   5 731.727 119.815  25
   4   4  -5 867.714 115.517  22
   4   4  -5 1024.26 225.491  13
  -4   4   5 530.866 156.465   3
   4   4  -5 706.650 104.199  33
   4   4  -4 5768.58 255.754  33
  -4   4   4 5684.22 272.294  28
  -4   4   4 5724.89 262.982  26
   4   4  -4 6501.00 542.446  17
   4   4  -4 6563.17 520.775  13
   4   4  -4 6234.13 271.649  22
  -4   4   4 6071.19 287.063  23
  -4   4   4 5311.48 404.662   3
   4   4  -4 5478.50 504.354   6
   4   4  -3 5336.55 225.227  33
  -4   4   3 5345.58 251.137  26
  -4   4   3 5071.28 257.878  28
   4   4  -3 5125.08 470.022  17
   4   4  -3 6043.96 484.821  13
  -4   4   3 5143.88 250.166  25
  -4   4   3 5027.62 252.306  23
   4   4  -3 5073.71 238.706  22
  -4   4   3 4969.75 250.124   2
  -4   4   3 4802.68 352.112   3
   4   4  -3 4940.91 434.162   6
  -4   4   2 20962.3 583.939  31
   4   4  -2 22560.3 939.649   6
   4   4  -2 21997.2 950.586   5
  -4   4   2 22862.4 663.234  28
   4   4  -2 20183.1 603.723  22
  -4   4   2 21209.3 626.547  23
  -4   4   2 21172.6 616.785  25
  -4   4   2 21724.5 627.614   2
  -4   4   2 21594.2 784.552   3
   4   4  -2 20707.6 942.364  17
   4   4  -2 22123.2 956.808  13
   4   4  -1 718.598 93.7123  22
   4   4  -1 498.710 156.257  17
  -4   4   1 553.287 74.3657  31
  -4   4   1 411.863 97.4238  28
  -4   4   1 891.504 102.791  26
  -4   4   1 475.173 85.2409  23
  -4   4   1 565.062 83.3428  25
   4   4  -1 482.552 159.135  13
  -4   4   1 608.418 87.4595   2
  -4   4   1 403.477 106.103   3
   4   4  -1 703.006 176.578   5
   4   4   0 18102.7 494.613  32
  -4   4   0 18345.2 506.446  31
  -4   4   0 17202.1 647.491   3
  -4   4   0 17842.9 535.625   2
  -4   4   0 17941.9 515.120  25
  -4   4   0 18555.1 533.873  26
  -4   4   0 17413.4 540.715  23
   4   4   0 17498.8 534.259  22
   4   4   0 18395.3 812.063   5
   4   4   0 17811.0 800.267  17
   4   4   1 32859.8 1174.45  13
  -4   4  -1 28869.6 795.142  29
  -4   4  -1 32757.4 807.042  26
  -4   4  -1 31695.7 826.456  27
  -4   4  -1 32602.3 872.809  28
  -4   4  -1 29777.0 824.586  23
   4   4   1 30200.9 829.254  22
   4   4   1 30144.8 1150.72  12
  -4   4  -1 31060.3 818.157   2
   4   4   1 31660.3 1117.96   5
  -4   4  -2 23634.8 620.503  26
  -4   4  -2 23504.8 674.692  27
  -4   4  -2 24491.0 698.849  28
   4   4   2 22713.6 677.839  22
  -4   4  -2 22526.3 659.771  23
   4   4   2 24007.4 981.888  13
  -4   4  -2 24006.5 630.225  31
  -4   4  -2 22306.0 654.540  29
  -4   4  -2 23382.3 641.097  30
   4   4   2 24300.1 912.128   5
  -4   4  -3 38513.9 998.529  30
  -4   4  -3 37966.1 1034.28  29
  -4   4  -3 39149.9 1038.45  27
  -4   4  -3 40299.1 1033.88  28
   4   4   3 39163.3 1042.78  22
  -4   4  -3 38712.7 1006.09  23
   4   4   3 38010.9 1379.63  13
   4   4   3 38485.0 1344.17   4
   4   4   3 40488.6 1004.58  39
  -4   4  -4 273.729 80.4997  28
  -4   4  -4 238.905 95.6043  27
   4   4   4 228.801 136.300   4
  -4   4  -4 327.359 102.598  29
  -4   4  -4 281.664 72.6954  30
   4   4   4 221.378 76.7034  39
   4   4   4 193.218 129.026  13
   4   4   4 195.868 127.310  12
   4   4   5 30839.7 1201.74   4
   4   4   5 31482.2 863.181  39
  -4   4  -5 32187.9 995.034  29
  -4   4  -5 30834.1 876.320  30
   4   4   5 31536.3 1284.28  12
   4   4   5 31777.3 1261.92  13
  -4   4  -6 4956.56 313.057  29
  -4   4  -6 5003.65 272.817  30
   4   4   6 5055.13 486.213  14
   4   4   6 5182.37 259.344  39
   4   4   6 3915.80 442.228  12
   4   4   6 4578.06 445.209  13
  -4   4  -7 5978.74 292.162  30
  -4   4  -7 4974.65 293.222  29
   4   4   7 5426.27 473.642  14
   4   4   7 4564.29 456.095  12
   4   4   7 5059.66 255.324  39
   4   4   8 2845.63 169.261  39
  -4   4  -8 2810.81 186.685  30
   4   4   9 2067.20 127.921  39
  -4   4  -9 1924.53 149.327  29
  -4   4  -9 2198.97 143.981  30
   4   4  10 383.756 69.2232  22
  -4   4 -10 366.202 66.3025  29
  -4   4 -11 946.056 65.0668  29
   4   4  11 791.870 61.7573  22
  -4   5  11 143.049 37.9607  23
  -4   5  10 15.5482 39.5162  25
   4   5 -10 27.5967 47.3143  33
  -4   5  10 57.0113 47.7133   2
  -4   5   9 102.958 58.4554  25
  -4   5   9 86.8815 58.6844   2
   4   5  -9 139.688 65.0059  33
   4   5  -9 140.446 52.4698  32
  -4   5   8 5525.76 265.959  25
  -4   5   8 5721.03 296.479   2
   4   5  -8 5289.98 245.280  32
   4   5  -8 6027.74 287.550  33
  -4   5   8 5251.57 214.041  26
   4   5  -7 3041.59 395.235  17
  -4   5   7 3258.77 181.472  26
  -4   5   7 3937.67 270.441  23
  -4   5   7 3395.81 217.489  25
   4   5  -7 3680.51 208.993  32
   4   5  -7 4247.08 246.379  33
   4   5  -7 3277.97 359.369   5
   4   5  -6 2154.23 354.006  17
  -4   5   6 1452.22 131.525  26
   4   5  -6 1522.26 157.838  22
  -4   5   6 1610.38 178.607  23
  -4   5   6 1581.29 156.075  25
   4   5  -6 1705.37 270.218  13
   4   5  -6 1462.16 263.659   5
   4   5  -6 1524.54 153.134  33
   4   5  -5 7155.39 322.542  32
   4   5  -5 7833.73 331.775  33
   4   5  -5 6357.49 588.013  17
   4   5  -5 6981.62 555.303  13
  -4   5   5 6740.71 303.124  26
   4   5  -5 7371.02 333.003  22
  -4   5   5 7709.93 356.894  23
  -4   5   5 7706.99 351.682  25
  -4   5   5 7558.20 356.293   2
   4   5  -5 6549.70 566.543   5
   4   5  -4 1797.25 308.017   5
  -4   5   4 1836.82 157.870  26
  -4   5   4 1928.85 172.422  23
   4   5  -4 1748.76 158.734  22
   4   5  -4 2089.47 309.714  13
  -4   5   4 2225.69 179.909   2
   4   5  -4 1810.06 156.729  32
   4   5  -4 1915.77 149.511  33
  -4   5   3 16303.0 562.384  28
  -4   5   3 17165.6 555.544  26
  -4   5   3 16927.6 561.471  23
  -4   5   3 17146.9 557.968  25
   4   5  -3 16291.7 545.867  22
   4   5  -3 17438.5 935.516  17
   4   5  -3 18434.1 895.428  13
  -4   5   3 16494.3 552.858   2
   4   5  -3 16925.8 544.480  32
   4   5  -2 9016.17 629.898   5
  -4   5   2 9119.19 396.260  28
   4   5  -2 8783.37 341.251  32
   4   5  -2 8587.67 354.888  22
  -4   5   2 9375.35 371.719  23
  -4   5   2 8599.81 351.596  25
  -4   5   2 9567.98 366.329   2
   4   5  -2 8606.04 625.741  17
   4   5  -2 9187.32 608.231  13
   4   5  -1 5334.44 465.926   5
   4   5  -1 5240.18 233.737  32
  -4   5   1 5498.95 305.340  28
  -4   5   1 5335.70 260.463  26
  -4   5   1 4895.92 243.838  25
   4   5  -1 5123.39 259.354  22
  -4   5   1 5327.85 265.312  23
   4   5  -1 4499.94 427.021  13
  -4   5   1 5476.14 258.823   2
   4   5   0 48808.0 1185.08  32
  -4   5   0 51019.7 1238.57   2
  -4   5   0 50363.8 1231.09  26
  -4   5   0 48927.1 1241.81  27
  -4   5   0 47649.0 1240.32  23
   4   5   0 47278.7 1249.09  22
   4   5   0 50383.0 1660.25  12
   4   5   0 51270.0 1668.99   5
   4   5   0 48365.4 1648.45  13
  -4   5  -1 26237.5 811.781  28
  -4   5  -1 26738.4 771.638  27
  -4   5  -1 28190.6 738.094  26
  -4   5  -1 26530.1 760.259  23
   4   5   1 25748.7 773.031  22
   4   5   1 27269.6 1112.29  12
   4   5   1 26645.2 1115.41   4
   4   5   1 27279.1 1096.02   5
  -4   5  -1 27580.1 750.957   2
  -4   5  -2 7225.18 326.788  27
  -4   5  -2 7439.23 275.694  26
  -4   5  -2 7279.17 304.993  23
   4   5   2 7159.37 328.089  22
   4   5   2 7047.30 519.245  12
   4   5   2 7272.39 535.840   4
  -4   5  -2 6884.96 288.695  29
  -4   5  -2 6758.09 321.525  28
  -4   5  -3 11542.0 422.879  29
  -4   5  -3 11924.2 452.700  27
  -4   5  -3 11898.1 416.276  23
   4   5   3 12136.5 455.263  22
   4   5   3 12429.9 711.922  12
   4   5   3 10467.3 687.699  13
   4   5   3 11551.5 419.300  39
   4   5   3 12047.6 712.209   4
  -4   5  -4 3693.68 235.857  29
  -4   5  -4 4085.78 253.531  27
   4   5   4 3055.65 378.146  12
   4   5   4 3330.36 393.216  13
   4   5   4 4332.12 432.276   4
   4   5   4 3722.16 220.862  39
   4   5   4 3750.81 246.752  22
   4   5   5 17111.2 600.056  22
   4   5   5 16932.8 881.769   4
   4   5   5 16464.9 907.324  12
   4   5   5 15500.3 870.162  13
   4   5   5 16924.3 553.296  39
  -4   5  -5 16824.8 608.456  29
  -4   5  -6 473.438 112.139  29
   4   5   6 665.282 205.171  13
   4   5   6 414.046 187.383  14
   4   5   6 790.815 131.403  22
   4   5   6 726.744 112.188  39
   4   5   7 2923.94 210.858  22
  -4   5  -7 2564.92 196.576  29
   4   5   7 2915.76 185.009  39
   4   5   8 11039.1 400.534  22
   4   5   8 10335.7 357.550  39
  -4   5  -8 10634.8 389.506  29
  -4   5  -9 325.936 67.9206  29
   4   5   9 422.920 62.0923  39
   4   5   9 453.979 77.8273  22
  -4   6  10 562.215 61.8450  23
   4   6  -9 150.951 46.8198  32
  -4   6   9 226.674 65.1226  23
  -4   6   9 173.034 60.3490   2
   4   6  -8 365.679 68.7589  32
  -4   6   8 241.517 54.3906  26
  -4   6   8 288.210 82.0897  23
  -4   6   8 425.498 88.7890   2
  -4   6   7 386.616 71.7919  26
  -4   6   7 494.097 107.451  23
  -4   6   7 639.065 99.0125  25
  -4   6   7 602.629 114.376   2
   4   6  -6 5273.30 261.117  32
  -4   6   6 6281.58 315.906   2
  -4   6   6 6140.02 313.965  23
  -4   6   6 5285.75 242.878  26
  -4   6   6 5355.81 277.637  25
  -4   6   5 3479.42 204.495  26
  -4   6   5 3811.73 235.592  25
   4   6  -5 3507.17 230.067  22
  -4   6   5 3760.95 245.107  23
   4   6  -5 3710.91 220.379  32
  -4   6   5 3893.40 241.824   2
   4   6  -5 3593.80 412.356   5
   4   6  -4 14958.0 875.213   5
   4   6  -4 14519.7 770.635  13
  -4   6   4 14492.9 491.678  26
   4   6  -4 14062.6 503.552  32
  -4   6   4 15792.8 533.577   2
   4   6  -4 14892.9 527.084  22
  -4   6   4 14711.4 529.427  23
   4   6  -3 6140.24 499.894   4
   4   6  -3 6411.68 504.357  13
  -4   6   3 6349.29 304.035  26
   4   6  -3 6000.47 473.099  12
  -4   6   3 6854.63 314.642   2
  -4   6   3 6182.91 312.523  23
   4   6  -3 6512.66 316.138  22
   4   6  -3 6085.31 287.870  32
   4   6  -2 4756.73 239.099  32
  -4   6   2 4899.59 255.366   2
   4   6  -2 4294.95 420.688   4
   4   6  -2 4082.95 395.446  12
   4   6  -2 3915.42 400.903  13
   4   6  -2 4240.03 450.784   5
  -4   6   2 4710.05 259.527  23
   4   6  -2 4675.48 259.791  22
   4   6  -1 17888.7 544.222  32
  -4   6   1 18256.9 572.487   2
   4   6  -1 17416.6 902.485   4
  -4   6   1 17341.3 566.085  26
   4   6  -1 17307.4 856.497  12
   4   6  -1 18030.3 894.479  13
   4   6  -1 17528.8 949.024   5
   4   6  -1 18259.9 599.202  22
  -4   6   1 18310.5 584.765  23
   4   6   0 16175.9 528.838  39
  -4   6   0 17025.1 535.882  26
  -4   6   0 17195.2 564.883  27
  -4   6   0 16832.1 548.212  23
   4   6   0 16819.2 574.163  22
   4   6   0 16939.7 848.323  12
   4   6   0 16482.3 858.270  13
   4   6   0 15886.9 868.488   4
  -4   6   0 16858.9 529.446   2
   4   6   0 16056.5 494.751  32
   4   6   1 6163.92 497.921  12
   4   6   1 5904.65 520.467  13
  -4   6  -1 6755.17 298.532  23
   4   6   1 6750.15 326.364  22
   4   6   1 6824.94 297.767  39
  -4   6  -1 6904.50 288.558  26
  -4   6  -1 6805.82 323.752  27
  -4   6  -2 1928.15 141.234  26
  -4   6  -2 2135.30 180.331  27
  -4   6  -2 2327.22 163.821  23
   4   6   2 1841.76 173.299  22
   4   6   2 1570.07 273.532  13
   4   6   2 2092.32 300.788  12
   4   6   2 1853.38 157.567  39
   4   6   2 1659.72 296.242   4
  -4   6  -3 6778.71 327.795  27
   4   6   3 6245.76 320.571  22
   4   6   3 6191.94 519.827  12
  -4   6  -3 6185.82 269.681  29
   4   6   3 6752.07 560.001   4
   4   6   4 202.846 153.688  14
  -4   6  -4 48.2754 65.6676  29
  -4   6  -4 102.620 98.9665  27
   4   6   4 33.5331 134.441   4
   4   6   4 31.6659 79.1778  22
   4   6   4 65.0598 130.419  12
   4   6   5 7162.59 336.911  22
   4   6   5 6586.27 305.366  39
  -4   6  -5 6092.12 298.118  29
   4   6   6 1100.56 138.231  22
   4   6   6 906.859 113.085  39
  -4   6  -6 793.084 114.297  29
   4   6   7 4890.28 248.237  22
   4   6   7 4707.16 221.560  39
  -4   6  -7 4802.78 231.797  29
   4   6   8 2697.34 142.445  39
  -4   6  -8 2800.96 151.705  29
  -4   6  -9 3768.51 145.717  29
  -4   7   9 492.568 52.3022  23
  -4   7   8 836.116 82.1637   2
   4   7  -8 700.105 71.7228  32
  -4   7   8 661.948 79.7022  23
  -4   7   7-48.4793 64.6903  23
  -4   7   7-19.4549 53.3714   2
  -4   7   7 46.8478 48.9350  26
  -4   7   6 147.089 64.8470   2
   4   7  -6 139.405 62.8827  32
  -4   7   6 49.4419 72.3263  23
  -4   7   6 190.605 65.8615  26
  -4   7   5 633.511 102.379   2
   4   7  -5 809.972 106.071  32
  -4   7   5 672.773 107.941  23
   4   7  -5 897.434 122.665  22
  -4   7   5 818.878 103.634  26
  -4   7   4 2471.40 175.173   2
  -4   7   4 2492.72 172.870  26
   4   7  -4 2149.12 165.134  32
   4   7  -4 2386.74 188.295  22
  -4   7   4 2336.58 179.892  23
  -4   7   3 5911.38 276.062   2
   4   7  -3 5724.62 240.646  39
  -4   7   3 5713.82 282.088  26
   4   7  -3 5965.99 277.174  32
  -4   7   3 6218.63 293.875  23
   4   7  -3 5623.45 298.014  22
  -4   7   2 5023.65 246.572   2
  -4   7   2 4986.61 259.965  26
   4   7  -2 4982.85 231.057  39
   4   7  -2 5100.84 249.878  32
  -4   7   2 5279.15 265.494  23
   4   7  -2 5019.64 274.788  22
   4   7  -1 6190.82 528.142   4
  -4   7   1 6619.68 279.306   2
  -4   7   1 7283.29 324.383  27
  -4   7   1 6910.17 307.770  26
   4   7  -1 6573.59 282.667  39
   4   7  -1 6457.68 506.294  13
  -4   7   1 7438.65 312.737  23
   4   7  -1 6968.47 332.755  22
   4   7  -1 6491.85 279.296  32
   4   7   0 55.4783 54.8672  32
   4   7   0 65.3461 135.586   4
  -4   7   0 7.77930 72.6675  26
  -4   7   0 46.4670 75.8367  27
   4   7   0 29.8789 82.6624  22
   4   7   0-59.4388 110.309  13
  -4   7   0 15.3368 65.2188  23
   4   7   0 82.2884 68.0155  39
  -4   7  -1 4529.10 226.056  26
  -4   7  -1 4072.06 247.099  27
   4   7   1 4551.25 236.621  39
   4   7   1 3596.96 408.188  13
   4   7   1 5001.12 490.179   4
  -4   7  -1 4524.13 224.631  23
   4   7   1 4522.77 262.458  22
  -4   7  -2 5919.97 297.747  27
  -4   7  -2 6105.61 253.383  26
   4   7   2 6548.93 319.585  22
   4   7   2 5669.24 276.277  39
  -4   7  -3 4183.12 242.759  27
   4   7   3 3469.80 233.590  22
   4   7   3 3611.76 212.553  39
  -4   7  -4 3631.47 228.876  27
   4   7   4 3913.70 219.911  39
   4   7   4 4105.46 242.656  22
   4   7   5 1125.68 133.034  22
   4   7   6 5541.60 234.175  39
   4   7   7 152.992 47.8728  39
  -4   8   7 214.899 39.3061  23
  -4   8   6 265.821 57.5432  23
   4   8  -6 331.644 56.0182  32
  -4   8   5 204.106 62.1446  26
  -4   8   5 193.264 58.0735  23
   4   8  -5 256.995 62.1726  32
  -4   8   4 1344.97 118.604  26
   4   8  -4 1468.87 135.466  22
  -4   8   4 1393.24 115.441  23
   4   8  -4 1329.73 117.179  32
  -4   8   3 1016.15 102.345  23
   4   8  -3 964.732 121.290  22
   4   8  -3 793.383 95.9217  32
  -4   8   2 3338.77 194.704  26
  -4   8   2 3007.16 167.531  23
   4   8  -2 3026.59 195.059  22
   4   8  -2 2894.34 167.590  32
  -4   8   1 4116.89 221.079  27
  -4   8   1 4100.38 215.346  26
  -4   8   1 4110.30 190.465  23
   4   8  -1 3878.54 227.828  22
   4   8  -1 3792.53 185.817  32
   4   8   0 2713.59 188.089  22
   4   8   0 2222.05 144.657  39
  -4   8   0 2483.69 172.045  27
  -4   8   0 2639.11 169.621  26
   4   8   0 2293.05 148.639  27
   4   8   1 1227.12 136.833  22
   4   8   1 890.075 99.9403  39
  -4   8  -1 1092.14 123.564  27
   4   8   2 5832.92 277.582  22
   4   8   2 5606.44 242.544  39
  -4   8  -2 5354.45 255.960  27
   4   8   3 6720.09 289.363  22
   4   8   3 5993.95 249.563  39
  -4   8  -3 6128.98 270.864  27
   4   8   4 513.031 91.7295  22
   4   8   4 620.906 78.2676  39
   4   8   5 1975.03 116.266  39
   4   9  -3 2562.06 143.097  22
   4   9  -2 3616.41 178.601  22
   4   9  -1 16.4406 54.7694  22
   4   9   0 1526.19 118.114  22
   4   9   1 36.8102 53.7539  22
  -5  -8   5 1212.50 109.003  37
  -5  -8   4 2100.39 157.727  36
  -5  -8   4 2472.89 160.283  37
  -5  -8   3 866.003 106.389  37
  -5  -8   3 976.690 115.209  36
  -5  -8   2 349.362 77.9517  37
  -5  -8   2 283.622 78.6766  35
  -5  -8   2 383.356 87.1370  36
  -5  -8   1 3265.33 200.268  35
  -5  -8   1 3328.16 200.662  36
  -5  -8   1 3250.48 191.078  37
  -5  -8   0 6746.98 298.066  35
  -5  -8   0 7253.21 300.005  36
  -5  -8   0 6788.23 290.197  37
  -5  -8  -1 2005.81 157.416  35
  -5  -8  -1 2234.58 153.522  36
  -5  -8  -2 21.2810 57.8838  35
  -5  -8  -2 30.1249 54.3948  36
  -5  -8  -2-24.7028 49.0906  21
  -5  -8  -3 994.589 105.073  35
  -5  -7   7 626.197 81.7772  36
  -5  -7   7 712.505 85.3379  38
  -5  -7   6 1028.83 126.036  36
  -5  -7   6 975.044 112.716  38
  -5  -7   5 1074.99 142.961  36
  -5  -7   5 943.348 125.153  37
  -5  -7   5 988.395 118.307  38
  -5  -7   4 3865.80 225.260  38
  -5  -7   4 3712.91 237.246  37
  -5  -7   3 4530.37 227.173  19
  -5  -7   3 4259.07 256.213  35
  -5  -7   3 4687.64 246.304  38
  -5  -7   3 4522.26 265.553  37
  -5  -7   2 1844.86 139.572  19
  -5  -7   2 1727.12 173.419  35
  -5  -7   2 1629.23 170.144  36
  -5  -7   2 1768.40 173.455  37
  -5  -7   2 1854.94 151.268  38
  -5  -7   1 3089.03 174.513  19
  -5  -7   1 3218.24 227.229  35
  -5  -7   1 3225.55 223.038  36
  -5  -7   1 3235.74 223.678  37
  -5  -7   1 3022.10 190.884  38
  -5  -7   0 127.509 80.0705  37
  -5  -7   0 41.0116 78.4875  35
  -5  -7   0 194.991 89.3629  36
  -5  -7  -1 10199.8 420.296  35
  -5  -7  -1 9968.47 411.147  36
  -5  -7  -1 10351.8 412.390  37
  -5  -7  -2 2712.53 204.477  35
  -5  -7  -2 2914.17 200.294  36
  -5  -7  -3 2162.30 164.840  36
  -5  -7  -3 1839.09 166.607  35
  -5  -7  -3 1641.60 144.428  43
  -5  -7  -3 2163.49 154.271  21
  -5  -7  -4 4726.82 251.566  35
  -5  -7  -4 4430.42 223.745  43
  -5  -7  -4 4544.58 212.212  21
  -5  -7  -5 78.9592 54.0835  43
  -5  -7  -6 271.341 59.1874  43
  -5  -7  -6 457.023 72.8383  35
  -5  -6   9 867.913 83.9124  37
  -5  -6   9 864.355 85.1836  38
  -5  -6   8 577.360 93.3799  38
  -5  -6   8 431.709 75.4160  36
  -5  -6   8 486.794 84.6398  37
  -5  -6   7 386.109 100.038  38
  -5  -6   7 381.584 88.9771  36
  -5  -6   7 253.233 93.0076  37
  -5  -6   6 1866.46 187.227  37
  -5  -6   6 2262.16 192.584  38
  -5  -6   6 2125.30 206.128  36
  -5  -6   5 33.5578 75.8027  38
  -5  -6   5 12.7875 90.8847  36
  -5  -6   4 8569.74 721.746  10
   5  -6  -4 8583.60 715.037   9
  -5  -6   4 9897.59 423.576  35
  -5  -6   4 9981.64 447.406  36
  -5  -6   4 9111.11 406.908  38
  -5  -6   4 10157.8 771.461  18
  -5  -6   4 7595.19 688.440  24
  -5  -6   3 13492.7 927.414  24
   5  -6  -3 12352.1 874.942   9
  -5  -6   3 12840.7 880.087  10
  -5  -6   3 13898.8 521.812  35
  -5  -6   3 13015.6 501.315  38
  -5  -6   3 12959.1 878.788  18
  -5  -6   3 13822.8 910.729   7
  -5  -6   2 7093.61 644.486  10
  -5  -6   2 7737.05 363.532  35
  -5  -6   2 7149.61 342.214  38
  -5  -6   2 7654.54 368.678  37
  -5  -6   2 7932.50 676.589  18
  -5  -6   2 7095.96 645.786   7
  -5  -6   1 1127.26 266.148  10
  -5  -6   1 1333.83 154.538  35
  -5  -6   1 1365.51 159.960  36
  -5  -6   1 1210.91 150.460  37
  -5  -6   1 1243.26 142.939  38
  -5  -6   1 1602.39 318.705  18
  -5  -6   1 1457.42 139.927  19
  -5  -6   1 1539.95 310.244   7
  -5  -6   0 6228.81 590.747  10
  -5  -6   0 5487.57 278.366  38
  -5  -6   0 5142.49 297.905  35
  -5  -6   0 5705.35 314.226  36
  -5  -6   0 5542.21 303.850  37
  -5  -6   0 6031.15 590.628   7
  -5  -6   0 5687.11 270.071  19
  -5  -6   0 5764.47 566.713  18
  -5  -6  -1 3223.43 190.785  19
  -5  -6  -1 2392.71 381.460  18
  -5  -6  -1 3602.16 461.745   7
  -5  -6  -1 2862.70 238.919  43
  -5  -6  -1 3276.72 233.428  35
  -5  -6  -1 3070.15 228.850  36
  -5  -6  -1 2916.31 214.456  37
  -5  -6  -2 1100.08 112.694  19
  -5  -6  -2 1004.39 148.008  43
  -5  -6  -2 1266.66 155.406  35
  -5  -6  -2 1388.33 160.145  36
  -5  -6  -2 1325.84 151.499  37
  -5  -6  -3 3736.98 196.026  19
  -5  -6  -3 3758.80 246.804  43
  -5  -6  -3 3999.34 248.395  36
  -5  -6  -3 4086.87 263.319  35
  -5  -6  -4 4410.71 241.863  21
  -5  -6  -4 4463.06 256.781  43
  -5  -6  -4 4535.74 254.962  36
  -5  -6  -4 3925.05 257.181  35
  -5  -6  -5 1187.62 123.590  21
  -5  -6  -5 979.508 125.403  43
  -5  -6  -6 5734.61 234.753  21
  -5  -6  -6 5471.47 263.524  43
  -5  -6  -7 1903.11 135.842  35
  -5  -6  -7 2082.41 141.766  43
   5  -5 -10 250.281 56.8792  33
  -5  -5  10 250.118 58.3791  38
  -5  -5   9 20.9066 57.3554  37
  -5  -5   8 3482.27 229.255  37
  -5  -5   8 3804.31 244.512  38
  -5  -5   8 3341.50 200.389  36
  -5  -5   8 3891.01 197.012  20
  -5  -5   7 5010.32 312.272  37
  -5  -5   7 5148.30 320.342  38
  -5  -5   7 4970.35 248.130  20
  -5  -5   7 4200.04 272.783  36
   5  -5  -6 348.334 198.077   9
  -5  -5   6 506.280 220.670  10
  -5  -5   6 173.791 174.348  24
  -5  -5   6 275.493 103.570  38
  -5  -5   6 409.154 87.5320  20
  -5  -5   6 296.016 123.073  36
  -5  -5   6 483.720 121.464  37
   5  -5  -5 3910.79 498.545   9
  -5  -5   5 4049.82 488.847  10
  -5  -5   5 3211.36 454.867  24
  -5  -5   5 4882.33 295.454  37
  -5  -5   5 3995.63 275.789  38
  -5  -5   5 4216.97 232.706  20
  -5  -5   5 4796.67 307.621  36
   5  -5  -4 934.016 274.101   9
  -5  -5   4 613.472 219.532  10
  -5  -5   4 819.193 253.750  24
  -5  -5   4 641.529 125.927  38
  -5  -5   4 688.714 100.639  20
  -5  -5   4 565.687 127.127  36
  -5  -5   4 565.864 118.365  35
  -5  -5   4 675.673 123.470  37
   5  -5  -3 2182.60 387.736   9
  -5  -5   3 1997.70 345.793   7
  -5  -5   3 2111.94 348.847  10
  -5  -5   3 2211.50 411.645  24
  -5  -5   3 2514.54 200.501  38
  -5  -5   3 1932.34 188.146  37
  -5  -5   3 2399.48 165.328  20
  -5  -5   3 2209.17 199.350  36
  -5  -5   3 2357.73 193.695  35
  -5  -5   2 15226.8 912.713   7
  -5  -5   2 15957.3 925.572  10
  -5  -5   2 16660.9 1122.11  24
  -5  -5   2 15541.5 551.614  38
  -5  -5   2 15495.1 495.497  20
  -5  -5   2 16008.1 555.484  35
  -5  -5   2 15049.1 564.330  36
  -5  -5   1 10108.9 728.206  10
  -5  -5   1 10377.8 428.395  35
  -5  -5   1 10627.9 424.058  38
  -5  -5   1 10923.3 380.135  20
  -5  -5   1 11228.3 767.216   7
  -5  -5   0 575.251 209.923  10
  -5  -5   0 769.824 121.672  35
  -5  -5   0 572.782 87.7242  20
  -5  -5   0 707.484 109.763  19
  -5  -5   0 627.647 214.711   7
  -5  -5   0 491.982 99.8119  38
  -5  -5  -1 2541.56 186.310  38
  -5  -5  -1 2501.35 207.140  35
  -5  -5  -1 2782.80 214.546  36
  -5  -5  -1 2566.77 200.667  37
  -5  -5  -1 2340.22 377.651   7
  -5  -5  -1 2769.31 182.462  19
  -5  -5  -1 2721.96 166.737  20
  -5  -5  -2 4956.35 288.261  35
  -5  -5  -2 5001.16 285.496  36
  -5  -5  -2 4986.00 278.893  37
  -5  -5  -2 5025.88 251.191  19
  -5  -5  -2 5244.75 330.640  43
  -5  -5  -3 194.995 83.8247  37
  -5  -5  -3 172.196 89.6205  35
  -5  -5  -3 74.8434 77.7841  36
  -5  -5  -3 161.442 69.9895  19
  -5  -5  -3 406.778 122.535  43
  -5  -5  -4 11999.5 466.539  36
  -5  -5  -4 12038.4 490.192  35
  -5  -5  -4 12283.1 967.337  41
  -5  -5  -4 11645.3 479.452  43
  -5  -5  -4 11499.0 414.893  19
  -5  -5  -4 12278.8 460.238  21
  -5  -5  -5 11271.6 462.320  35
  -5  -5  -5 9953.03 431.279  43
  -5  -5  -5 10522.2 411.406  31
  -5  -5  -5 10550.7 383.914  19
  -5  -5  -5 10401.2 410.132  21
  -5  -5  -6 10728.6 438.629  43
  -5  -5  -6 11870.7 438.681  31
  -5  -5  -6 11571.0 418.779  21
  -5  -5  -7 9075.23 373.541  43
  -5  -5  -7 9974.65 359.939  31
  -5  -5  -7 9358.62 331.773  21
  -5  -5  -8 6096.20 237.209  31
  -5  -5  -8 5828.39 209.172  21
  -5  -5  -9 616.085 70.5001  43
  -5  -5  -9 680.815 64.3506  31
   5  -4 -11 454.178 62.9320  33
  -5  -4  10 474.005 72.8356  37
  -5  -4  10 591.296 86.4639  38
   5  -4 -10 570.012 90.1699  33
  -5  -4   9 2007.61 170.004  38
  -5  -4   9 1710.41 152.244  37
  -5  -4   8 1437.76 169.426  38
  -5  -4   8 1422.18 163.912  37
  -5  -4   8 1435.14 139.457  36
  -5  -4   8 984.443 116.225  40
  -5  -4   7 1742.08 153.550  40
  -5  -4   7 1489.23 327.373  24
  -5  -4   7 2248.95 218.683  37
   5  -4  -7 1571.59 322.929   9
  -5  -4   7 1742.20 188.762  36
  -5  -4   6 2589.20 178.798  40
  -5  -4   6 2150.18 383.556  24
  -5  -4   6 2938.84 424.417  10
  -5  -4   6 3067.87 244.139  37
   5  -4  -6 2584.78 408.018   9
  -5  -4   6 3135.95 271.730  36
  -5  -4   5 8069.17 318.545  40
  -5  -4   5 8403.12 660.198  10
  -5  -4   5 7467.28 668.209  24
  -5  -4   5 8187.40 382.369  37
  -5  -4   5 6899.90 367.686  38
  -5  -4   5 8755.94 416.444  36
   5  -4  -5 6929.60 640.441   9
   5  -4  -4 3778.41 468.519   9
  -5  -4   4 4189.78 444.269  10
  -5  -4   4 4562.94 522.297  24
  -5  -4   4 4509.19 265.436  37
  -5  -4   4 4607.24 272.173  38
  -5  -4   4 4126.19 238.294  20
  -5  -4   4 4351.66 271.676  36
  -5  -4   3 8632.65 631.973   7
  -5  -4   3 7239.14 579.687  10
   5  -4  -3 7903.02 653.013   9
  -5  -4   3 7387.36 662.516  24
  -5  -4   3 7783.32 349.950  37
  -5  -4   3 7860.34 354.804  38
  -5  -4   3 8041.97 332.517  20
  -5  -4   3 7613.09 356.926  36
  -5  -4   3 8361.67 352.303  35
  -5  -4   2 13838.6 787.359   7
   5  -4  -2 12108.7 820.336   9
  -5  -4   2 13170.8 780.178  10
  -5  -4   2 13623.1 935.425  24
  -5  -4   2 13461.6 482.880  37
  -5  -4   2 13310.4 482.731  38
  -5  -4   2 12329.5 788.765  18
  -5  -4   2 13333.6 453.009  20
  -5  -4   2 13015.5 465.039  35
  -5  -4   2 13537.2 490.249  36
  -5  -4   1 7462.52 559.357   7
  -5  -4   1 6546.27 532.470  10
  -5  -4   1 7928.74 700.843  24
  -5  -4   1 6441.20 299.384  35
  -5  -4   1 6659.17 321.378  36
  -5  -4   1 6706.87 285.631  20
  -5  -4   1 7488.95 584.645  18
  -5  -4   1 6834.93 314.189  38
  -5  -4   1 6566.84 309.359  37
  -5  -4   0 70770.6 1746.56  38
  -5  -4   0 74852.3 2285.41  10
  -5  -4   0 73802.2 2286.08   7
  -5  -4   0 71676.9 1747.05  35
  -5  -4   0 73563.4 1762.76  37
  -5  -4   0 68652.0 1764.23  36
  -5  -4   0 69261.6 2260.79  18
  -5  -4   0 72200.6 1702.15  20
  -5  -4  -1 8481.23 358.949  35
  -5  -4  -1 9550.13 447.640  43
  -5  -4  -1 8225.90 625.490   7
  -5  -4  -1 8022.32 333.520  19
  -5  -4  -1 8005.58 313.526  20
  -5  -4  -1 7687.69 589.873  18
  -5  -4  -1 7719.22 335.373  38
  -5  -4  -2 17957.4 571.179  19
  -5  -4  -2 17747.3 938.811  18
  -5  -4  -2 18409.5 558.340  20
  -5  -4  -2 18525.7 616.274  35
  -5  -4  -2 18171.2 615.365  36
  -5  -4  -2 19297.8 983.522  41
  -5  -4  -2 19456.8 673.699  43
  -5  -4  -3 14788.3 552.811  43
  -5  -4  -3 13976.0 480.996  31
  -5  -4  -3 14062.8 479.709  19
  -5  -4  -3 14985.6 531.781  36
  -5  -4  -3 14557.3 535.928  35
  -5  -4  -4 4995.36 278.280  21
  -5  -4  -4 4513.29 241.290  19
  -5  -4  -4 5158.38 284.963  36
  -5  -4  -4 5043.95 290.306  35
  -5  -4  -4 5493.14 759.579  41
  -5  -4  -4 4431.03 278.340  43
  -5  -4  -5 8815.26 389.623  21
  -5  -4  -5 9900.42 376.692  19
  -5  -4  -5 9682.87 425.961  35
  -5  -4  -5 9648.50 850.241  41
  -5  -4  -5 9676.42 422.084  43
  -5  -4  -6 3611.53 479.640  41
  -5  -4  -6 3856.76 252.290  43
  -5  -4  -6 4068.43 241.193  21
  -5  -4  -7 117.282 69.6326  21
  -5  -4  -8-8.42457 71.6496  43
  -5  -4  -8 63.8877 50.1766  21
  -5  -4  -9 1883.89 131.129  31
  -5  -4  -9 1989.23 140.322  43
  -5  -4 -10 3342.76 141.153  31
  -5  -3  11 1710.33 116.849  38
  -5  -3  11 1945.47 118.660  40
   5  -3 -11 1852.81 120.160  34
  -5  -3  10 3040.58 186.777  38
   5  -3 -10 3519.63 206.118  33
  -5  -3  10 3021.95 179.750  40
  -5  -3   9 398.320 89.1996  37
  -5  -3   9 285.824 89.7566  38
  -5  -3   9 236.917 81.9375  40
  -5  -3   8 276.743 100.801  37
   5  -3  -8 130.738 161.819   9
  -5  -3   8 162.716 192.802  11
   5  -3  -8 132.843 157.429  17
  -5  -3   8 300.629 172.240   3
  -5  -3   8 191.366 105.718  38
  -5  -3   8 260.251 96.3458  40
  -5  -3   7 1285.25 173.118  36
  -5  -3   7 1251.22 179.102  37
   5  -3  -7 903.297 270.853  17
  -5  -3   7 1415.17 165.021  40
  -5  -3   7 1422.25 295.203   3
  -5  -3   7 1216.46 376.748  11
  -5  -3   7 1417.30 205.606  38
   5  -3  -7 1358.94 302.018   9
   5  -3  -6 671.007 242.534   9
  -5  -3   6 824.948 121.090  40
  -5  -3   6 722.898 258.257  24
  -5  -3   6 801.377 244.286   3
  -5  -3   6 617.859 194.759  10
  -5  -3   6 819.382 280.266  11
  -5  -3   6 811.518 170.426  36
  -5  -3   6 783.721 134.233  37
  -5  -3   6 779.462 142.998  38
   5  -3  -5 673.021 233.121   9
  -5  -3   5 1037.24 120.766  40
  -5  -3   5 886.587 248.781  24
  -5  -3   5 845.075 207.611   3
  -5  -3   5 865.623 209.823  10
  -5  -3   5 1130.08 154.688  36
  -5  -3   5 775.692 121.469  37
  -5  -3   5 845.232 130.850  38
   5  -3  -4 13205.3 847.882   9
  -5  -3   4 15408.8 489.331  40
  -5  -3   4 15876.8 922.754  24
  -5  -3   4 16180.1 796.274   3
  -5  -3   4 15280.7 794.966  10
  -5  -3   4 15512.2 536.264  36
  -5  -3   4 14873.1 514.580  37
  -5  -3   3 44602.6 1477.40   7
   5  -3  -3 45358.3 1679.81   9
  -5  -3   3 44054.7 1115.66  40
  -5  -3   3 47575.3 1773.77  24
  -5  -3   3 45273.0 1494.11   3
  -5  -3   3 46542.8 1536.24  10
  -5  -3   3 44048.4 1153.11  37
  -5  -3   3 45298.2 1167.26  36
  -5  -3   2 19056.6 559.685  35
  -5  -3   2 17995.0 585.477  36
  -5  -3   2 19876.2 856.438   7
   5  -3  -2 20243.9 991.023   9
  -5  -3   2 18777.8 545.264  40
  -5  -3   2 18790.1 860.521  10
  -5  -3   2 19267.9 588.929  37
  -5  -3   2 20245.3 839.506   3
  -5  -3   2 20069.4 582.423  20
  -5  -3   2 21122.1 1108.71  24
  -5  -3   1 30140.9 799.721  35
  -5  -3   1 29570.8 828.172  36
  -5  -3   1 29133.5 1124.46   7
  -5  -3   1 30769.2 1208.82  24
   5  -3  -1 34302.5 1310.81   9
  -5  -3   1 29833.3 1144.75  10
  -5  -3   1 28915.2 1047.09   3
  -5  -3   1 28712.6 826.808  38
  -5  -3   1 30004.6 822.688  37
  -5  -3   1 30441.5 805.528  20
  -5  -3   1 29812.3 1177.63  18
  -5  -3   0 7209.72 510.659   7
  -5  -3   0 7559.75 302.555  35
  -5  -3   0 7611.40 319.692  36
  -5  -3   0 7967.36 319.672  37
  -5  -3   0 7483.71 514.096  10
  -5  -3   0 7328.43 444.361   3
  -5  -3   0 7656.46 316.446  38
  -5  -3   0 7169.13 287.140  43
  -5  -3   0 7834.99 535.322  18
  -5  -3   0 7303.85 292.848  20
  -5  -3  -1 46543.2 1199.68  43
  -5  -3  -1 42875.9 1359.42   3
  -5  -3  -1 44085.7 1141.68  35
  -5  -3  -1 45038.0 1159.16  36
  -5  -3  -1 44255.9 1145.60  37
  -5  -3  -1 45018.0 1136.08  19
  -5  -3  -1 43742.5 1111.66  20
  -5  -3  -1 45302.6 1541.70  18
  -5  -3  -1 44396.4 1140.65  38
  -5  -3  -2 30542.1 1253.24  41
  -5  -3  -2 30259.7 907.465  43
  -5  -3  -2 28643.1 796.919  31
  -5  -3  -2 30181.3 814.801  19
  -5  -3  -2 29411.1 1178.99  18
  -5  -3  -2 30101.4 796.435  20
  -5  -3  -2 29032.7 835.413  35
  -5  -3  -2 30527.4 836.064  37
  -5  -3  -3 20940.0 697.477  43
  -5  -3  -3 20915.3 627.562  19
  -5  -3  -3 20964.1 613.753  20
  -5  -3  -3 20946.3 666.644  35
  -5  -3  -4 7112.71 779.954  41
  -5  -3  -4 6071.99 319.213  43
  -5  -3  -4 6102.33 280.590  19
  -5  -3  -4 6027.31 302.636  21
  -5  -3  -4 6282.11 311.149  36
  -5  -3  -4 6218.82 320.567  35
  -5  -3  -5 42608.4 1837.54  41
  -5  -3  -5 38847.3 1120.55  43
  -5  -3  -5 41032.6 1075.67  19
  -5  -3  -5 40735.0 1099.77  21
  -5  -3  -5 39852.8 1123.64  35
  -5  -3  -6 2313.80 396.431  41
  -5  -3  -6 2077.67 174.428  19
  -5  -3  -6 2290.24 187.691  21
  -5  -3  -6 2429.98 200.427  35
  -5  -3  -7 1845.94 158.757  21
  -5  -3  -7 1318.00 297.489  41
  -5  -3  -8 229.182 68.3990  21
  -5  -3  -8 266.001 87.7130  43
  -5  -3  -9 115.450 51.9192  21
  -5  -3  -9 130.499 64.1217  31
  -5  -3  -9 179.683 67.6545  43
  -5  -3 -10 4506.93 193.848  31
  -5  -3 -10 4153.25 186.630  43
  -5  -3 -11 1199.46 68.9567  31
   5  -2 -12 1625.04 102.333  33
   5  -2 -11 197.061 58.1567  34
   5  -2 -11 135.270 61.4343  33
  -5  -2  11 137.558 57.7267  40
  -5  -2  10 686.179 106.237  40
   5  -2 -10 667.386 100.347  34
   5  -2 -10 807.450 118.447  33
  -5  -2  10 683.872 98.0991  38
  -5  -2   9 2981.64 223.511  40
  -5  -2   9 2975.08 198.511  37
  -5  -2   9 3004.30 217.184  38
   5  -2  -9 3143.02 222.954  33
   5  -2  -8 11738.0 848.514   9
  -5  -2   8 11053.4 942.866  11
   5  -2  -8 10772.7 831.793  17
  -5  -2   8 11770.4 930.194   3
  -5  -2   8 11626.5 488.829  37
  -5  -2   8 11961.0 524.653  38
  -5  -2   8 12569.1 532.631  40
   5  -2  -7 2323.96 386.795   9
  -5  -2   7 2557.77 526.503  11
   5  -2  -7 2094.21 388.651  17
  -5  -2   7 2473.09 425.776   3
  -5  -2   7 2855.80 242.110  37
  -5  -2   7 2746.38 286.979  38
  -5  -2   7 2366.65 230.919  40
  -5  -2   6 9524.08 412.990  36
   5  -2  -6 8676.93 710.937  17
   5  -2  -6 8349.77 680.758   9
  -5  -2   6 9787.57 818.060  11
  -5  -2   6 9388.83 716.160   3
  -5  -2   6 9543.45 405.460  37
  -5  -2   6 9522.75 447.586  38
  -5  -2   6 9331.64 408.970  40
  -5  -2   5 11112.4 420.266  40
  -5  -2   5 10721.6 747.631  24
  -5  -2   5 11345.2 713.904   3
   5  -2  -5 9053.59 696.670   9
  -5  -2   5 11706.6 777.423  11
  -5  -2   5 11370.6 641.700  10
  -5  -2   5 11457.6 421.387  36
  -5  -2   5 10972.3 409.711  37
  -5  -2   5 11357.3 448.086  38
  -5  -2   4 15332.7 507.890  40
  -5  -2   4 17309.7 946.827  24
  -5  -2   4 16108.2 819.064   3
   5  -2  -4 17082.1 918.730   9
  -5  -2   4 15816.5 717.287  10
  -5  -2   4 16392.4 515.252  36
  -5  -2   4 16356.3 538.261  38
  -5  -2   4 16522.8 512.714  37
  -5  -2   3 13631.0 438.402  40
  -5  -2   3 15175.3 857.010  24
  -5  -2   3 12945.6 693.093   3
   5  -2  -3 13404.5 776.607   9
  -5  -2   3 13553.4 621.714  10
  -5  -2   3 13587.7 434.333  37
  -5  -2   3 13299.5 453.855  38
  -5  -2   3 13110.6 434.224  36
  -5  -2   2 10981.3 375.398  36
  -5  -2   2 10650.8 363.889  40
  -5  -2   2 11673.0 688.126  24
  -5  -2   2 11577.0 614.527   3
  -5  -2   2 10617.4 524.417   7
   5  -2  -2 12208.0 689.630   9
  -5  -2   2 11480.7 551.140  10
  -5  -2   2 10727.3 385.806  38
  -5  -2   2 10609.1 366.400  37
  -5  -2   2 10976.2 380.514  20
  -5  -2   1 47737.8 1206.87  38
  -5  -2   1 49320.9 1188.16  37
  -5  -2   1 48318.9 1196.48  36
   5  -2  -1 46234.3 1447.67  17
  -5  -2   1 48639.1 1540.23  18
  -5  -2   1 47947.5 1191.93  20
  -5  -2   1 48829.9 1458.21  10
  -5  -2   1 51019.3 1493.38  24
  -5  -2   1 48706.7 1172.75  40
  -5  -2   1 48518.6 1520.52   3
  -5  -2   1 48226.5 1467.61   7
   5  -2  -1 48447.8 1450.82   9
  -5  -2   0 26121.8 706.779  43
  -5  -2   0 28571.8 738.605  20
  -5  -2   0 27050.3 1024.65  18
  -5  -2   0 28508.2 755.146  36
  -5  -2   0 27311.1 726.564  35
  -5  -2   0 27267.3 736.792  37
  -5  -2   0 28416.2 1003.84   3
  -5  -2  -1 17002.1 530.149  43
  -5  -2  -1 17378.9 519.090  19
  -5  -2  -1 17183.7 505.617  20
  -5  -2  -1 16253.6 755.929  18
  -5  -2  -1 17286.9 529.152  36
  -5  -2  -1 17032.0 517.182  35
  -5  -2  -1 16984.6 514.325  37
  -5  -2  -1 16742.8 722.155   3
  -5  -2  -2 4590.27 352.821   3
  -5  -2  -2 4217.65 402.621  41
  -5  -2  -2 5654.70 291.837  43
  -5  -2  -2 4752.57 223.776  19
  -5  -2  -2 4724.64 213.786  20
  -5  -2  -2 3906.84 355.234  18
  -5  -2  -2 4668.78 236.803  36
  -5  -2  -2 4317.97 228.989  35
  -5  -2  -2 5181.17 236.211  37
  -5  -2  -2 4589.15 211.998  29
  -5  -2  -2 4118.51 216.311  31
  -5  -2  -3 11887.0 798.139  41
  -5  -2  -3 12070.0 459.537  43
  -5  -2  -3 10980.9 386.503  19
  -5  -2  -3 10744.9 375.150  20
  -5  -2  -3 11084.2 413.208  36
  -5  -2  -3 11762.2 426.902  35
  -5  -2  -3 11085.3 381.325  29
  -5  -2  -3 10756.3 378.068  30
  -5  -2  -4 63763.2 1616.23  43
  -5  -2  -4 62618.3 1573.93  21
  -5  -2  -4 64104.4 1547.11  19
  -5  -2  -4 63651.0 1589.96  35
  -5  -2  -4 63440.0 1530.33  29
  -5  -2  -4 61836.6 1542.13  30
  -5  -2  -5 2218.07 402.044  41
  -5  -2  -5 2066.86 192.192  43
  -5  -2  -5 2313.91 187.286  21
  -5  -2  -5 2626.07 183.843  19
  -5  -2  -5 2712.64 202.407  35
  -5  -2  -5 2511.76 194.133  30
  -5  -2  -6 15441.2 1001.81  41
  -5  -2  -6 16506.3 563.973  19
  -5  -2  -6 16295.2 568.656  21
  -5  -2  -6 16926.8 583.020  35
  -5  -2  -6 16745.9 603.390  30
  -5  -2  -7 12102.5 488.593  43
  -5  -2  -7 12512.8 464.664  21
  -5  -2  -7 13514.6 505.715  30
  -5  -2  -8 5527.84 290.690  43
  -5  -2  -8 5038.56 253.812  21
  -5  -2  -8 5229.87 267.181  30
  -5  -2  -9 3423.28 207.654  43
  -5  -2  -9 3531.76 184.557  21
  -5  -2  -9 3339.26 186.331  30
  -5  -2 -10 1121.45 89.2025  30
  -5  -2 -10 1303.12 109.605  43
  -5  -2 -11 3909.09 152.982  31
  -5  -1  12 5542.47 221.060  40
   5  -1 -12 6151.83 225.694  33
  -5  -1  11 1298.51 124.859  40
   5  -1 -11 1428.56 126.599  33
   5  -1 -11 1592.09 120.521  34
   5  -1 -10 5394.08 254.816  34
  -5  -1  10 5655.30 290.417  40
   5  -1 -10 5802.41 283.619  33
  -5  -1   9 4350.24 244.528  38
   5  -1  -9 5138.55 277.278  33
   5  -1  -9 4516.12 517.142  17
  -5  -1   9 4373.47 546.905   3
   5  -1  -9 4077.28 231.619  34
  -5  -1   9 4642.80 294.140  40
   5  -1  -9 4709.50 532.312   9
  -5  -1   8 14003.3 608.645  40
  -5  -1   8 12941.7 942.175  11
  -5  -1   8 13882.7 1102.39   3
   5  -1  -8 12184.5 489.251  33
   5  -1  -8 13609.6 906.643   9
  -5  -1   8 14280.6 528.957  37
  -5  -1   8 13065.7 532.643  38
   5  -1  -8 11657.3 856.247  17
  -5  -1   8 13366.5 1032.49  16
   5  -1  -7 7031.67 664.014  17
  -5  -1   7 8331.50 784.279  16
   5  -1  -7 6398.94 620.737   9
  -5  -1   7 7764.48 322.740  26
  -5  -1   7 8784.01 853.724  11
  -5  -1   7 9822.97 445.494  37
  -5  -1   7 8497.43 455.615  38
  -5  -1   7 8895.54 464.037  40
  -5  -1   7 8540.33 838.710   3
   5  -1  -6 1576.53 311.741   9
  -5  -1   6 1315.75 161.478  40
  -5  -1   6 1061.91 263.127  11
  -5  -1   6 1628.66 169.230  38
  -5  -1   6 1450.80 144.658  37
  -5  -1   6 1451.35 324.421   3
   5  -1  -6 1089.13 267.189  17
   5  -1  -5 749.975 224.105  17
  -5  -1   5 464.302 92.0259  40
   5  -1  -5 393.991 192.248   9
  -5  -1   5 602.971 99.9650  38
  -5  -1   5 567.774 83.9358  37
  -5  -1   5 811.998 205.406   3
   5  -1  -4 67105.0 2074.69   9
  -5  -1   4 60400.9 1506.73  40
  -5  -1   4 62310.4 1501.15  38
  -5  -1   4 60633.5 1455.31  37
  -5  -1   4 62748.5 1966.90   3
   5  -1  -4 69825.7 2200.30  17
   5  -1  -3 33853.4 1294.86  17
   5  -1  -3 36493.5 1294.25   9
  -5  -1   3 33160.7 848.344  40
  -5  -1   3 30428.3 925.319  10
  -5  -1   3 30532.9 798.724  37
  -5  -1   3 32233.8 841.357  38
  -5  -1   3 31810.9 806.697  36
  -5  -1   3 33294.2 1208.60   3
   5  -1  -2 35387.1 1253.89  17
   5  -1  -2 37355.5 1222.29   9
  -5  -1   2 37316.7 943.005  40
  -5  -1   2 36295.3 1046.06  10
  -5  -1   2 36943.6 908.482  37
  -5  -1   2 37510.7 943.284  38
  -5  -1   2 37269.9 917.556  36
  -5  -1   2 37910.7 1292.95   3
  -5  -1   1 74607.8 1755.19  36
  -5  -1   1 76100.5 1741.61  37
   5  -1  -1 75440.6 1925.79   9
  -5  -1   1 77367.5 1776.47  38
  -5  -1   1 80345.2 2157.37   3
  -5  -1   1 78605.9 2045.24  18
  -5  -1   1 76864.9 1765.72  40
   5  -1  -1 73218.3 2016.01  17
   5  -1   0 46709.1 1275.28  17
  -5  -1   0 48773.0 1171.14  38
  -5  -1   0 47978.2 1412.16  18
  -5  -1   0 49577.4 1491.00   3
  -5  -1   0 48362.9 1166.43  36
  -5  -1   0 47930.7 1145.99  37
  -5  -1   0 47207.0 1132.52  43
  -5  -1  -1 33334.5 877.912  43
  -5  -1  -1 34876.3 887.742  36
  -5  -1  -1 34333.3 864.960  37
  -5  -1  -1 35994.4 887.794  35
   5  -1   1 33190.2 987.772  13
  -5  -1  -1 34136.6 876.868  19
  -5  -1  -1 33167.5 1096.41  18
  -5  -1  -1 33831.0 1152.26   3
  -5  -1  -2 4650.95 239.889  43
   5  -1   2 4597.99 276.167  12
  -5  -1  -2 4216.00 212.447  31
  -5  -1  -2 4391.22 206.154  19
  -5  -1  -2 4320.24 343.452   3
  -5  -1  -2 4326.41 217.210  35
  -5  -1  -2 4828.35 227.240  36
  -5  -1  -3 24618.6 704.873  29
  -5  -1  -3 24291.3 701.524  30
  -5  -1  -3 25772.1 722.881  35
  -5  -1  -3 26400.2 774.260  43
  -5  -1  -3 25220.4 716.789  21
  -5  -1  -4 33135.6 902.424  35
  -5  -1  -4 33148.9 944.405  43
  -5  -1  -4 33726.9 901.843  29
  -5  -1  -4 32455.4 902.607  30
  -5  -1  -4 31627.4 845.959  28
  -5  -1  -5 73547.5 1786.23  30
  -5  -1  -5 71885.0 1730.32  29
  -5  -1  -5 67619.6 1696.06  19
  -5  -1  -5 68724.8 1722.31  35
   5  -1   5 66949.0 2026.08  16
  -5  -1  -6 55180.0 1427.62  21
   5  -1   6 52951.9 1740.05  16
  -5  -1  -6 56106.2 1432.76  29
  -5  -1  -7 1534.17 162.498  43
  -5  -1  -7 1275.73 138.000  21
   5  -1   7 1188.24 225.727  16
  -5  -1  -7 1299.94 177.966  30
  -5  -1  -7 1116.44 123.378  29
  -5  -1  -8 9763.85 405.825  43
  -5  -1  -8 9356.90 405.736  30
  -5  -1  -8 9420.54 344.309  29
  -5  -1  -8 9484.75 374.022  21
  -5  -1  -9 13363.9 469.725  31
  -5  -1  -9 13192.3 461.454  30
  -5  -1  -9 13779.5 476.875  43
  -5  -1 -10 4167.91 204.261  31
  -5  -1 -10 4157.19 197.644  30
  -5  -1 -10 4087.93 199.357  43
  -5  -1 -11 252.696 45.2625  30
  -5  -1 -11 281.160 48.0099  31
   5  -1  11 320.487 44.9162  40
  -5   0  12 4261.37 165.964  25
   5   0 -12 4707.67 193.446  33
   5   0 -11 186.113 54.4907  34
   5   0 -11 181.599 72.2753  33
   5   0 -10 1155.39 130.134  33
   5   0 -10 1115.84 113.030  34
   5   0  -9 6393.53 604.846  17
   5   0  -9 6200.76 282.867  34
   5   0  -9 7079.41 641.960   9
  -5   0   9 6680.96 690.906   3
   5   0  -9 6824.20 322.056  33
  -5   0   8-125.762 136.116  40
  -5   0   8-75.8278 303.994   3
   5   0  -8 7.69374 60.5776  34
   5   0  -8 9.90939 73.5604  33
  -5   0   8 57.3610 162.607  16
   5   0  -8 43.9121 169.640   9
  -5   0   8 61.9005 62.1309  38
  -5   0   7 4227.64 336.668  40
  -5   0   7 3171.51 428.962  11
   5   0  -7 3435.44 226.231  33
  -5   0   7 3600.58 522.797  16
   5   0  -7 3163.50 444.383  17
  -5   0   7 3414.49 196.068  26
  -5   0   7 3720.46 242.185  38
  -5   0   7 4649.28 678.217   3
   5   0  -7 3004.38 427.059   9
   5   0  -6 5811.17 284.133  33
  -5   0   6 6660.16 583.729  16
   5   0  -6 5693.58 569.288  17
  -5   0   6 5521.19 267.608  26
  -5   0   6 6085.92 282.043  38
  -5   0   6 5805.03 619.183   3
  -5   0   6 5698.04 263.483   2
  -5   0   6 6436.83 345.285  40
   5   0  -6 5242.74 531.457   9
   5   0  -5 4485.86 482.481  17
  -5   0   5 3316.91 203.991  26
  -5   0   5 4099.01 439.873   3
  -5   0   5 3330.49 181.764   2
  -5   0   5 3554.87 192.609  38
  -5   0   5 3965.60 228.609  40
   5   0  -5 3711.26 423.877   9
   5   0  -4 1214.37 268.871  17
  -5   0   4 1009.27 114.137  40
  -5   0   4 1057.43 95.2812   2
  -5   0   4 1039.76 217.648   3
  -5   0   4 959.662 98.0590  38
  -5   0   4 930.971 85.9958  31
   5   0  -4 1101.79 244.108   9
  -5   0   3 11629.1 372.954  38
   5   0  -3 12229.8 691.040  17
  -5   0   3 12915.2 686.857   3
  -5   0   3 11538.3 363.880   2
   5   0  -3 12634.0 652.010   9
  -5   0   3 12111.6 401.061  40
  -5   0   2 100724. 2261.47  38
   5   0  -2 98133.7 2640.58  17
  -5   0   2 104789. 2720.87   3
  -5   0   2 98072.4 2250.56   2
  -5   0   2 101102. 2288.37  40
   5   0  -2 101805. 2556.04   9
   5   0  -1 155048. 3568.13   9
  -5   0   1 153638. 3432.29  20
  -5   0   1 151431. 3590.56  18
  -5   0   1 156721. 3442.70  40
  -5   0   1 165680. 3887.22   3
  -5   0   1 154935. 3421.34   2
  -5   0   1 153839. 3422.96  38
   5   0  -1 158992. 3719.39  17
   5   0   0 60193.7 1617.82  17
  -5   0   0 63384.3 1474.34  36
  -5   0   0 61406.6 1471.12   2
  -5   0   0 65206.2 1853.80   3
  -5   0   0 63229.6 1460.71  43
  -5   0   0 66194.0 1485.68  38
  -5   0   0 65232.4 1486.83  19
  -5   0   0 61144.0 1620.71  18
  -5   0   0 64124.3 1481.77  20
  -5   0  -1 152343. 3296.64  19
  -5   0  -1 148551. 3300.28  21
  -5   0  -1 146798. 3284.02  20
   5   0   1 145972. 3523.74  13
  -5   0  -1 148497. 3304.61  43
  -5   0  -1 148667. 3302.41  36
  -5   0  -1 146593. 3667.44   3
  -5   0  -2 22591.3 617.772  35
   5   0   2 21231.5 735.526  13
   5   0   2 21230.2 774.695  12
  -5   0  -2 22038.7 629.070  31
  -5   0  -2 22063.3 621.026  21
  -5   0  -2 21980.8 605.895  19
  -5   0  -2 21818.6 593.873  20
  -5   0  -2 22243.4 642.860  43
  -5   0  -2 22065.5 867.911   3
  -5   0  -3 2402.70 164.940  21
  -5   0  -3 2434.49 151.286  19
  -5   0  -3 2249.42 138.966  20
   5   0   3 2388.71 230.647  12
   5   0   3 2339.26 195.150  13
  -5   0  -3 2664.56 188.453  43
  -5   0  -3 2364.28 166.437  31
  -5   0  -3 2425.78 164.550  30
  -5   0  -3 2299.59 162.340  29
  -5   0  -4 254.386 73.2700  19
  -5   0  -4 224.817 77.4673  21
   5   0   4 279.251 99.1124  12
  -5   0  -4 218.575 87.9625  43
  -5   0  -4 323.441 91.9950  30
  -5   0  -4 319.653 89.8624  29
  -5   0  -5 29504.2 836.451  19
  -5   0  -5 28617.3 834.222  21
  -5   0  -5 29653.1 893.114  29
   5   0   5 28041.1 1048.86  12
  -5   0  -6 27831.2 878.645  43
  -5   0  -6 29732.3 909.366  29
   5   0   6 28382.3 1179.23  16
  -5   0  -7 3690.82 245.025  43
   5   0   7 3230.00 368.561  16
  -5   0  -7 3951.76 260.062  31
  -5   0  -7 4210.86 322.240  30
  -5   0  -7 3477.30 228.654  29
  -5   0  -8 4111.67 249.337  43
   5   0   8 3525.15 371.710  16
  -5   0  -8 3800.30 240.983  31
  -5   0  -8 3613.66 217.008  29
  -5   0  -8 4536.35 285.204  30
  -5   0  -8 4271.07 231.560  21
  -5   0  -9 2573.59 182.464  43
  -5   0  -9 2484.87 173.760  31
  -5   0  -9 2545.47 159.743  29
  -5   0  -9 2515.06 184.626  30
  -5   0 -10 11216.3 385.303  30
  -5   0 -10 11306.0 370.964  31
  -5   0 -11 1034.60 84.2570  30
  -5   1  12 5672.56 187.294  25
   5   1 -12 5744.91 216.575  33
  -5   1  11 1729.15 135.973  40
   5   1 -11 1816.58 139.617  33
  -5   1  10 4411.68 253.966  40
   5   1 -10 5136.81 260.167  33
   5   1 -10 4490.33 214.058  34
   5   1  -9 4603.45 257.705  33
   5   1  -9 3866.74 207.454  34
   5   1  -9 4708.95 512.552  17
   5   1  -9 4251.89 502.083   9
  -5   1   9 4132.82 216.419  23
  -5   1   9 4092.37 520.951   3
  -5   1   9 4239.76 227.819   2
  -5   1   9 4391.58 279.133  40
   5   1  -8 12732.0 477.688  33
  -5   1   8 13391.3 1067.91   3
  -5   1   8 14403.6 511.794   2
  -5   1   8 11390.3 394.621  26
   5   1  -8 12560.9 879.860   9
  -5   1   8 13644.1 493.601  23
  -5   1   8 14176.3 593.105  40
   5   1  -8 12563.3 427.026  34
   5   1  -7 8395.44 362.551  33
   5   1  -7 7103.95 650.444  17
  -5   1   7 7802.48 316.604  26
  -5   1   7 9786.74 889.571   3
  -5   1   7 9860.21 452.722   2
  -5   1   7 8899.63 423.936  23
   5   1  -7 8099.34 694.293   9
  -5   1   7 8649.51 449.591  40
   5   1  -6 1025.71 124.022  33
   5   1  -6 1111.94 272.984  17
  -5   1   6 1182.08 121.906  26
  -5   1   6 1124.92 136.277   2
  -5   1   6 1290.51 294.822   3
  -5   1   6 939.912 127.083  23
   5   1  -6 1117.72 274.835   9
  -5   1   6 1139.34 148.380  40
   5   1  -5 1195.37 122.754  33
   5   1  -5 968.694 263.834  17
  -5   1   5 1277.47 129.788  26
  -5   1   5 1253.07 124.774   2
  -5   1   5 1232.77 255.500   3
  -5   1   5 1260.66 117.333  23
   5   1  -5 1150.46 262.527   9
  -5   1   5 1150.06 129.222  40
   5   1  -4 66598.9 2151.65  17
  -5   1   4 65863.3 1588.45  28
  -5   1   4 68046.0 1635.77  26
   5   1  -4 70755.4 1606.08  33
  -5   1   4 66621.0 1568.28  31
  -5   1   4 66817.9 2095.00   3
  -5   1   4 66829.7 1602.05   2
   5   1  -4 68833.9 2100.72   9
  -5   1   4 67263.5 1626.44  40
   5   1  -3 30171.4 1148.35  17
  -5   1   3 28702.2 799.958  26
  -5   1   3 28222.4 772.395  40
   5   1  -3 29719.3 1086.86   9
  -5   1   3 30257.1 1141.37   3
  -5   1   3 28692.5 756.302   2
  -5   1   3 28369.6 735.075  31
  -5   1   2 37385.1 939.390  40
  -5   1   2 36245.6 1278.84   3
  -5   1   2 36294.9 921.607   2
   5   1  -2 36768.3 1153.59   9
   5   1  -2 35959.3 1247.37  17
   5   1  -1 70753.1 1948.17  17
  -5   1   1 72413.4 1679.51  40
   5   1  -1 72169.9 1818.43   9
  -5   1   1 70802.7 1639.88  19
  -5   1   1 72279.5 1655.83  20
  -5   1   1 74308.3 2062.22   3
  -5   1   1 72525.6 1673.20   2
   5   1   0 51433.6 1502.56  13
   5   1   0 49730.2 1378.86  17
  -5   1   0 51951.9 1539.08   3
  -5   1   0 51351.1 1200.20   2
   5   1   0 46992.0 1295.17   6
  -5   1   0 48890.7 1166.93  19
  -5   1   0 49295.5 1173.41  20
  -5   1  -1 35162.1 874.371  43
  -5   1  -1 33608.3 1145.55   3
  -5   1  -1 34258.8 848.177  19
  -5   1  -1 34436.0 843.444  20
  -5   1  -1 34701.0 863.702  21
   5   1   1 31648.1 942.202  17
   5   1   1 33442.9 1107.20  13
   5   1   2 3640.23 292.539  13
  -5   1  -2 3873.65 204.251  31
  -5   1  -2 4252.05 216.383  29
   5   1   2 3797.20 309.581  12
  -5   1  -2 4537.02 350.780   3
  -5   1  -2 4068.79 195.818  23
  -5   1  -2 4381.58 194.972  19
  -5   1  -2 4330.94 183.355  20
  -5   1  -2 4281.64 208.248  21
  -5   1  -2 4324.88 216.859  43
  -5   1  -3 22105.0 661.133  43
  -5   1  -3 21509.6 648.629  29
  -5   1  -3 20459.4 629.629  30
  -5   1  -3 21909.4 643.539  31
   5   1   3 21358.6 838.589  12
   5   1   3 20089.4 772.377  13
  -5   1  -3 22392.3 628.334  21
  -5   1  -3 21449.1 610.850  19
   5   1   4 32202.2 808.452  39
  -5   1  -4 33585.1 892.212  19
  -5   1  -4 32147.9 878.409  21
   5   1   4 33561.8 1144.95  12
   5   1   4 31652.7 1057.93  13
  -5   1  -4 35062.8 961.405  29
  -5   1  -4 32761.6 919.738  31
  -5   1  -4 32746.3 924.258  30
  -5   1  -5 73617.2 1797.05  21
  -5   1  -5 68719.4 1840.66  43
   5   1   5 71143.8 2137.35  12
  -5   1  -5 80949.6 1964.24  29
  -5   1  -5 81612.1 1932.93  30
  -5   1  -5 75262.4 1868.19  31
  -5   1  -6 51968.5 1360.36  21
  -5   1  -6 54063.9 1417.12  43
   5   1   6 51875.4 1735.92  12
  -5   1  -6 52848.8 1442.40  31
  -5   1  -6 56472.5 1508.28  29
  -5   1  -7 701.871 156.604  30
  -5   1  -7 659.698 118.002  31
  -5   1  -7 641.126 123.727  29
  -5   1  -7 666.956 102.135  21
  -5   1  -7 886.328 131.071  43
   5   1   7 440.309 141.861  12
   5   1   7 764.334 199.479  16
  -5   1  -8 12154.1 454.383  29
  -5   1  -8 11609.6 439.642  31
  -5   1  -8 11817.9 483.168  30
   5   1   8 12414.5 718.337  16
  -5   1  -9 13551.5 483.320  30
  -5   1  -9 13371.6 454.979  29
  -5   1  -9 14114.5 453.853  31
  -5   1 -10 3936.73 199.885  30
  -5   1 -10 3594.70 172.242  29
  -5   1 -11 214.739 49.8949  30
  -5   2  12 1438.05 75.1652  25
   5   2 -11 177.588 62.6979  33
  -5   2  11 144.094 52.1657  40
  -5   2  11 206.531 58.7440  25
  -5   2  10 607.845 101.670  40
  -5   2  10 632.711 97.1949  25
  -5   2  10 509.324 83.4435   2
   5   2 -10 659.248 104.980  33
  -5   2   9 2970.80 218.810  40
  -5   2   9 3084.26 202.232  23
  -5   2   9 3256.87 214.970   2
   5   2  -9 3129.49 207.168  33
   5   2  -8 11645.0 445.382  33
   5   2  -8 10898.8 792.139  17
  -5   2   8 10375.2 366.324  26
   5   2  -8 11806.0 837.175   9
  -5   2   8 12863.8 507.430  23
  -5   2   8 11400.5 496.441  40
  -5   2   8 10727.7 902.627   3
  -5   2   8 13635.8 534.567   2
  -5   2   7 2065.79 255.592   2
  -5   2   7 1606.79 348.652   3
  -5   2   7 1683.41 135.622  26
   5   2  -7 1032.05 274.912   9
   5   2  -7 1549.94 301.509   6
  -5   2   7 2226.37 244.195  23
  -5   2   7 1650.09 187.982  40
   5   2  -7 1616.17 156.778  33
   5   2  -6 7843.47 334.873  33
   5   2  -6 7417.59 649.618  17
  -5   2   6 7265.08 313.026  26
   5   2  -6 7857.45 668.945   9
  -5   2   6 7888.62 381.277  23
  -5   2   6 7703.38 358.648  40
  -5   2   6 6749.29 634.648   3
  -5   2   6 8799.34 412.189   2
   5   2  -5 11169.1 390.427  33
   5   2  -5 9415.62 703.295  17
  -5   2   5 10032.9 352.890  28
  -5   2   5 10043.7 385.114  26
   5   2  -5 11031.1 726.897   9
  -5   2   5 10299.9 404.168  23
  -5   2   5 10425.1 399.757  40
  -5   2   5 11300.5 722.755   3
  -5   2   5 11432.8 433.785   2
   5   2  -4 16723.7 499.765  33
  -5   2   4 16372.0 498.728  31
   5   2  -4 18900.9 940.334  17
  -5   2   4 16942.8 545.158  26
  -5   2   4 17864.1 523.136  28
   5   2  -4 17925.0 873.110   9
  -5   2   4 17274.8 539.546  23
  -5   2   4 16993.9 532.682  40
  -5   2   4 16870.8 854.228   3
  -5   2   4 18350.4 556.552   2
  -5   2   3 12684.3 692.811   3
  -5   2   3 13580.6 438.428   2
  -5   2   3 12535.5 402.994  31
  -5   2   3 13031.5 403.928  30
  -5   2   3 13137.8 451.196  26
  -5   2   3 13614.7 438.161  28
  -5   2   3 13320.6 431.361  40
  -5   2   3 12743.8 424.503  23
   5   2  -3 13099.4 727.351  17
   5   2  -3 13717.3 680.142   9
   5   2  -2 9287.83 504.783   9
   5   2  -2 9283.49 521.760   6
  -5   2   2 9179.00 319.498  30
  -5   2   2 9222.60 352.050  28
  -5   2   2 10419.2 376.178  26
   5   2  -2 9214.33 554.936  17
  -5   2   2 9713.26 308.190  20
  -5   2   2 8935.01 329.769  40
  -5   2   2 10122.7 586.332   3
  -5   2   2 9558.02 342.023   2
  -5   2   1 56586.5 1678.77   3
  -5   2   1 53670.6 1319.30   2
  -5   2   1 58236.3 1364.48  28
  -5   2   1 52799.4 1262.45  20
  -5   2   1 55040.0 1305.40  40
   5   2  -1 52855.8 1525.68   6
   5   2  -1 55381.3 1698.47  13
   5   2  -1 53714.6 1617.00  17
  -5   2   0 24709.5 679.640  31
   5   2   0 25575.9 889.945  17
   5   2   0 26029.9 982.547  13
   5   2   0 24417.3 787.660   6
  -5   2   0 25467.7 637.340  20
  -5   2   0 25946.4 959.685   3
  -5   2   0 25480.2 693.273   2
   5   2   1 16576.9 635.541  17
   5   2   1 17595.1 757.326  13
  -5   2  -1 17419.4 519.381  30
  -5   2  -1 18146.2 524.782  31
  -5   2  -1 17178.5 522.493  29
  -5   2  -1 17939.5 539.704  28
  -5   2  -1 17739.8 518.074  23
  -5   2  -1 16930.2 464.026  20
  -5   2  -1 16892.4 476.783  19
  -5   2  -1 17794.3 523.327   2
  -5   2  -1 17231.8 745.318   3
   5   2   2 4590.81 347.747  13
  -5   2  -2 4237.10 224.391  29
  -5   2  -2 4150.13 215.249  30
  -5   2  -2 4586.94 221.895  31
  -5   2  -2 4506.75 220.621  28
  -5   2  -2 4587.51 202.401  19
  -5   2  -2 4740.38 204.693  21
   5   2   2 3672.65 263.377   5
  -5   2  -2 4380.78 347.967   3
   5   2   2 4140.88 345.798  12
  -5   2  -3 11914.4 392.857  21
   5   2   3 12032.2 626.820  12
   5   2   3 11213.3 579.234  13
  -5   2  -3 12197.2 396.342  28
  -5   2  -3 11175.1 414.914  30
  -5   2  -3 12528.3 426.451  31
  -5   2  -4 65530.1 1662.86  30
  -5   2  -4 70524.7 1743.91  29
  -5   2  -4 69242.5 1655.43  31
  -5   2  -4 65603.9 1572.07  28
   5   2   4 68188.7 1570.03  39
   5   2   4 66125.7 1837.25   4
  -5   2  -4 66986.4 1604.51  21
   5   2   4 63234.9 1968.90  12
   5   2   4 66230.6 1918.38  13
   5   2   5 2284.00 147.979  39
  -5   2  -5 2555.26 212.420  30
  -5   2  -5 2800.31 278.330  29
  -5   2  -5 2474.74 191.427  31
  -5   2  -5 2558.60 170.417  21
   5   2   5 2220.89 295.546  12
   5   2   5 2373.01 275.650  13
   5   2   6 16200.6 500.323  39
  -5   2  -6 18059.4 705.467  29
  -5   2  -6 16792.0 576.658  31
  -5   2  -6 16741.1 659.553  30
   5   2   6 15803.5 848.042  12
  -5   2  -7 12035.5 438.576  31
  -5   2  -7 11923.3 514.856  30
  -5   2  -7 12309.8 501.221  29
   5   2   7 10188.8 645.934  12
   5   2   7 10702.3 637.789  14
  -5   2  -8 5154.81 275.855  29
  -5   2  -8 4734.01 235.884  31
  -5   2  -8 4751.29 281.541  30
  -5   2  -9 2945.37 185.144  29
  -5   2  -9 2904.90 190.752  30
   5   2  10 1214.94 86.1629  40
  -5   2 -10 1290.38 110.564  30
  -5   2 -10 1320.74 104.960  29
  -5   2 -11 4569.65 165.026  30
   5   2  11 4410.34 160.226  22
  -5   3  11 2024.81 118.185  25
   5   3 -11 2006.86 127.940  33
  -5   3  11 1987.51 116.435   2
  -5   3  10 2850.58 165.003  23
  -5   3  10 3186.59 175.741  25
  -5   3  10 2804.55 170.200   2
   5   3 -10 2759.04 148.576  32
   5   3 -10 2791.38 174.729  33
  -5   3   9 272.589 75.9088  40
  -5   3   9 354.626 89.1372  23
  -5   3   9 236.710 78.0152  25
  -5   3   9 383.175 97.4868   2
   5   3  -9 364.704 85.9874  33
   5   3  -8 249.631 87.0928  33
   5   3  -8 237.821 185.196  17
  -5   3   8 297.610 68.7709  26
   5   3  -8 296.399 181.553   9
   5   3  -8 228.073 163.002   6
  -5   3   8 249.613 107.447  23
  -5   3   8 187.132 81.6221  25
  -5   3   8 277.173 96.6671  40
  -5   3   8 259.957 102.020   2
  -5   3   8 215.428 166.534   3
  -5   3   7 1823.02 221.534   2
  -5   3   7 1478.79 327.487   3
  -5   3   7 1183.26 118.134  26
   5   3  -7 1361.92 306.426   9
   5   3  -7 1450.14 286.274   6
  -5   3   7 1455.67 197.079  23
  -5   3   7 1312.00 149.560  40
   5   3  -7 1410.00 147.757  33
   5   3  -6 789.350 112.861  33
   5   3  -6 1289.95 291.848  17
  -5   3   6 755.218 103.855  26
   5   3  -6 1057.11 268.546   9
   5   3  -6 465.061 191.011   6
  -5   3   6 806.043 141.591  23
  -5   3   6 766.999 113.676  40
  -5   3   6 855.456 146.597   2
  -5   3   6 683.213 237.716   3
   5   3  -5 666.118 99.5752  33
   5   3  -5 467.395 182.541  17
  -5   3   5 752.806 99.3992  28
  -5   3   5 713.130 103.847  26
   5   3  -5 732.846 219.120   9
   5   3  -5 1069.15 256.448   6
  -5   3   5 647.102 115.599  23
  -5   3   5 754.140 105.003  40
  -5   3   5 763.494 123.044   2
  -5   3   5 818.906 208.190   3
   5   3  -4 13436.1 425.771  33
   5   3  -4 13062.0 797.061  17
  -5   3   4 13258.6 464.361  26
  -5   3   4 13714.7 455.236  28
   5   3  -4 13484.5 780.597   9
   5   3  -4 12851.8 767.453   6
  -5   3   4 13896.5 479.709  23
  -5   3   4 13801.0 453.356  40
  -5   3   4 14139.4 761.540   3
  -5   3   4 13953.4 483.792   2
  -5   3   3 46974.6 1168.27  31
   5   3  -3 49240.1 1676.53  17
  -5   3   3 48278.0 1218.92  26
  -5   3   3 49086.1 1214.78  28
   5   3  -3 48806.0 1603.77   6
  -5   3   3 45626.8 1205.07  23
  -5   3   3 47124.9 1200.16  25
  -5   3   3 47910.0 1177.73  40
  -5   3   3 49490.2 1596.10   3
  -5   3   3 47399.1 1214.53   2
  -5   3   2 18679.4 828.588   3
  -5   3   2 18850.7 568.256   2
  -5   3   2 17799.6 528.802  31
  -5   3   2 17576.3 519.292  30
  -5   3   2 19497.1 588.841  26
  -5   3   2 18206.8 576.679  28
   5   3  -2 18643.1 809.193   6
  -5   3   2 18564.3 564.009  23
  -5   3   2 18307.4 541.722  25
  -5   3   2 18165.0 528.264  40
   5   3  -2 17587.0 868.884  13
   5   3  -2 17813.4 853.613  17
  -5   3   1 31360.4 1100.30   3
  -5   3   1 30082.3 792.089  30
  -5   3   1 29128.5 780.126  29
  -5   3   1 31496.7 831.986  26
  -5   3   1 33070.5 872.557  28
  -5   3   1 30442.4 796.954  31
   5   3  -1 30460.0 1122.89  17
   5   3  -1 30321.1 1184.20  13
   5   3  -1 28843.3 1020.96   6
  -5   3   1 29857.5 784.697  25
   5   3   0 8143.62 483.709  17
   5   3   0 8424.23 544.370  13
  -5   3   0 8453.45 485.847   3
  -5   3   0 7827.52 299.558  30
  -5   3   0 8065.04 304.143  29
  -5   3   0 8469.44 307.150  31
  -5   3   0 8184.13 311.400  26
   5   3   1 42925.9 1321.46   5
  -5   3  -1 42981.4 1055.16  31
  -5   3  -1 41109.1 1054.47  30
  -5   3  -1 39827.0 1055.50  29
  -5   3  -1 42944.3 1036.03  26
  -5   3  -1 43184.1 1096.09  28
   5   3   1 44032.2 1426.56  13
  -5   3  -1 39654.5 1308.16   3
  -5   3  -1 40296.8 1058.49   2
  -5   3  -1 42540.1 1070.10  23
   5   3   1 40506.9 1039.28  22
   5   3   2 29370.8 1122.67  13
  -5   3  -2 28143.4 810.033  29
  -5   3  -2 30116.6 797.830  31
  -5   3  -2 29099.1 801.174  30
  -5   3  -2 30393.3 816.284  28
   5   3   2 29096.8 1124.65  12
  -5   3  -2 29055.3 802.702  23
   5   3   2 29273.6 794.218  22
   5   3   2 29371.3 985.215   5
   5   3   3 19028.1 881.182  12
   5   3   3 20363.2 871.136  13
   5   3   3 19390.7 565.730  39
  -5   3  -3 19796.2 595.029  31
  -5   3  -3 20137.6 640.170  29
  -5   3  -3 19096.5 605.015  30
  -5   3  -3 20488.7 593.864  28
  -5   3  -4 4592.31 220.778  28
   5   3   4 3936.09 351.104   4
  -5   3  -4 4861.22 302.408  29
  -5   3  -4 4341.36 247.631  30
  -5   3  -4 4483.73 235.144  31
   5   3   4 4226.78 209.827  39
   5   3   4 4574.63 418.657  12
   5   3   4 4101.91 381.019  13
  -5   3  -5 43264.2 1107.89  31
  -5   3  -5 41927.5 1156.27  30
   5   3   5 42130.0 1071.63  39
   5   3   5 39895.3 1501.89  12
   5   3   5 39813.4 1445.97  13
  -5   3  -6 2669.95 231.351  30
  -5   3  -6 2863.16 187.304  31
   5   3   6 2452.15 342.693  12
   5   3   6 2527.97 311.323  13
   5   3   6 2730.36 175.864  39
   5   3   7 1457.31 123.684  39
  -5   3  -7 1753.55 179.391  30
  -5   3  -7 1534.33 175.021  29
  -5   3  -7 1396.54 120.761  31
   5   3   7 1573.62 251.267  14
   5   3   7 1550.06 257.483  12
  -5   3  -8 433.748 95.6608  29
  -5   3  -8 339.238 93.5527  30
  -5   3  -9 40.9562 53.7606  30
  -5   3  -9 86.0066 59.4979  29
  -5   3 -10 4325.35 182.593  30
  -5   3 -10 4346.03 189.601  29
   5   3  10 4566.02 191.156  22
  -5   4  11 379.026 49.6426  23
  -5   4  11 388.503 48.4803  25
  -5   4  10 395.707 71.0907   2
  -5   4  10 398.532 70.0504  23
  -5   4  10 506.122 72.6577  25
   5   4 -10 387.247 59.4723  32
   5   4 -10 607.159 83.7781  33
  -5   4   9 1731.92 151.717   2
  -5   4   9 2021.99 157.146  23
  -5   4   9 1735.35 141.188  25
   5   4  -9 1900.30 133.323  32
   5   4  -9 1955.78 151.274  33
  -5   4   8 1377.94 110.594  26
   5   4  -8 1747.76 149.346  33
  -5   4   8 1329.72 153.295  23
  -5   4   8 1362.36 141.490  25
  -5   4   8 1286.22 157.695   2
   5   4  -7 2152.71 350.851   6
   5   4  -7 2096.26 312.840   5
   5   4  -7 1912.36 166.633  33
   5   4  -7 1611.37 311.064  17
  -5   4   7 1932.34 145.883  26
   5   4  -7 1756.49 295.866  13
  -5   4   7 2033.67 213.440  23
  -5   4   7 2072.72 177.524  25
  -5   4   7 2141.65 225.673   2
   5   4  -6 2758.42 191.424  33
   5   4  -6 2811.07 392.937  13
  -5   4   6 2811.40 181.168  26
   5   4  -6 2684.87 399.284   6
  -5   4   6 2829.85 233.045  23
  -5   4   6 3214.59 226.217  25
  -5   4   6 2615.94 172.394  40
  -5   4   6 3291.16 247.401   2
  -5   4   5 8419.97 585.033   3
  -5   4   5 9284.27 409.417   2
   5   4  -5 8691.39 342.481  33
  -5   4   5 9072.01 364.948  28
  -5   4   5 8776.92 352.654  26
   5   4  -5 9415.11 704.440   6
   5   4  -5 8579.38 348.066  22
  -5   4   5 8957.56 399.516  23
  -5   4   5 8786.89 330.742  40
   5   4  -5 8752.94 700.601  17
   5   4  -5 9000.21 672.191  13
   5   4  -4 3611.42 430.765  17
   5   4  -4 4330.08 452.832  13
  -5   4   4 3838.59 221.796  26
  -5   4   4 3813.84 231.747  28
   5   4  -4 3264.69 400.352   6
   5   4  -4 3715.27 208.464  22
  -5   4   4 3582.40 223.307  25
  -5   4   4 3768.19 190.676  40
  -5   4   4 3693.23 365.221   3
  -5   4   4 3762.71 237.540   2
  -5   4   3 7515.12 329.970  26
  -5   4   3 7880.40 345.569  28
   5   4  -3 8284.32 582.065   6
   5   4  -3 7456.50 306.017  22
  -5   4   3 7537.12 325.962  25
  -5   4   3 7029.93 478.334   3
   5   4  -3 8008.38 600.795  17
   5   4  -3 7460.38 581.008  13
   5   4  -2 14722.1 797.197   5
  -5   4   2 14087.1 430.711  30
  -5   4   2 15016.3 500.061  26
  -5   4   2 14446.9 516.530  28
  -5   4   2 13633.1 448.441  31
   5   4  -2 13814.0 461.666  22
  -5   4   2 14321.2 493.359  23
  -5   4   2 14621.1 475.167  25
  -5   4   2 15842.7 697.528   3
   5   4  -2 14848.2 808.618  17
   5   4  -2 16129.6 843.760  13
   5   4  -1 6114.50 483.753   5
  -5   4   1 5292.01 230.869  30
  -5   4   1 6013.09 271.739  26
  -5   4   1 6550.62 317.474  28
  -5   4   1 5741.46 245.711  31
   5   4  -1 5259.49 247.216  22
  -5   4   1 5561.06 274.085  23
  -5   4   1 5536.64 247.605  25
  -5   4   1 5441.98 384.752   3
  -5   4   1 5549.59 271.328   2
   5   4  -1 5558.26 458.703  17
   5   4   0 69336.2 2091.17   5
  -5   4   0 68694.2 1651.96  30
  -5   4   0 69283.2 1654.96  29
  -5   4   0 69720.9 1648.56  25
  -5   4   0 72537.6 1685.99  26
   5   4   0 69003.1 1620.93  32
  -5   4   0 70965.7 1663.20  31
  -5   4   0 73501.2 1718.03  23
   5   4   0 69415.9 1682.11  22
  -5   4   0 66685.4 1909.60   3
  -5   4   0 74871.0 1715.90   2
   5   4   0 72988.4 2167.86  13
   5   4   1 5858.32 469.300  13
  -5   4  -1 6060.05 259.635  30
  -5   4  -1 6101.81 259.587  31
  -5   4  -1 6017.35 266.694  29
  -5   4  -1 6767.05 314.892  28
  -5   4  -1 6027.60 256.309  26
   5   4   1 5907.64 273.186  22
  -5   4  -1 6020.58 280.889  23
  -5   4  -1 6358.35 282.744   2
   5   4   1 6491.47 454.454   5
  -5   4  -2 17400.3 494.831  26
  -5   4  -2 17135.9 568.019  28
  -5   4  -2 16529.3 537.726  27
  -5   4  -2 17137.3 547.365  23
   5   4   2 17843.2 557.262  22
   5   4   2 16083.6 822.485  13
  -5   4  -2 16423.6 541.639  29
  -5   4  -2 17311.3 516.943  31
  -5   4  -2 17313.2 532.196  30
   5   4   2 16054.9 734.494   5
  -5   4  -3 13742.1 496.871  29
  -5   4  -3 13678.1 467.821  30
  -5   4  -3 13752.2 444.139  31
  -5   4  -3 13522.3 479.062  28
   5   4   3 13230.0 744.021  12
   5   4   3 13011.9 732.573  13
   5   4   3 14181.4 745.961   4
   5   4   3 14449.2 463.216  39
   5   4   3 13900.5 491.101  22
   5   4   4 5044.31 271.601  22
   5   4   4 4296.30 429.828  12
   5   4   4 4226.03 416.029  13
   5   4   4 4296.40 401.987   4
   5   4   4 4677.57 235.265  39
  -5   4  -4 4606.07 281.253  29
  -5   4  -4 4489.03 245.210  30
  -5   4  -4 4260.56 233.243  28
  -5   4  -4 4567.20 219.594  31
   5   4   5 9916.19 421.856  22
   5   4   5 8760.75 580.710   4
   5   4   5 9805.60 373.012  39
  -5   4  -5 10475.1 495.786  29
  -5   4  -5 9914.18 399.776  30
   5   4   5 9574.04 659.369  12
   5   4   5 9289.03 630.538  13
  -5   4  -6 4775.15 316.856  29
  -5   4  -6 5001.43 276.426  30
   5   4   6 4492.83 462.243  14
   5   4   6 4581.61 465.294  12
   5   4   6 4945.23 450.318  13
   5   4   6 4674.98 243.064  39
   5   4   7 53.5982 60.0718  39
  -5   4  -7 61.8700 69.6013  30
  -5   4  -8 162.285 64.0923  30
   5   4   8 197.224 59.4692  39
   5   4   8 152.227 72.9342  22
  -5   4  -9 2022.03 137.867  29
   5   4   9 2108.05 140.441  22
  -5   4 -10 3755.28 154.864  29
   5   4  10 3800.69 152.730  22
  -5   5  10 196.499 51.5907  23
  -5   5  10 220.956 45.5481  25
  -5   5  10 249.899 53.0915   2
  -5   5   9 39.9189 56.5850  23
  -5   5   9 16.6732 53.2659  25
  -5   5   9 82.3043 57.8681   2
   5   5  -9 28.3442 49.7215  33
   5   5  -9 14.5699 41.9586  32
  -5   5   8 3264.40 193.356  25
  -5   5   8 3569.99 225.540   2
   5   5  -8 3416.51 184.723  32
   5   5  -8 3196.41 191.234  33
  -5   5   8 3429.49 161.276  26
  -5   5   7 4620.45 255.211  25
  -5   5   7 4531.28 215.226  26
  -5   5   7 4934.75 308.711   2
   5   5  -7 4590.69 246.623  33
  -5   5   6 280.820 74.3286  26
   5   5  -6 495.066 176.951   5
   5   5  -6 539.103 176.692  13
   5   5  -6 341.978 86.6463  33
   5   5  -6 358.217 90.4171  32
  -5   5   6 249.574 95.3269  25
   5   5  -5 4071.07 470.567  17
   5   5  -5 4053.89 438.825  13
  -5   5   5 3950.01 223.797  26
   5   5  -5 4038.17 450.488   5
   5   5  -5 3847.75 227.336  22
  -5   5   5 4298.78 267.372  23
   5   5  -5 3844.23 230.243  32
   5   5  -5 3782.23 209.834  33
   5   5  -4 860.471 121.401  32
   5   5  -4 774.081 231.567  17
  -5   5   4 916.886 122.391  26
  -5   5   4 740.012 117.766  28
   5   5  -4 824.411 230.524  13
   5   5  -4 788.053 113.413  22
  -5   5   4 874.429 134.725  23
  -5   5   4 778.929 122.321  25
  -5   5   4 942.984 136.792   2
  -5   5   3 2778.85 201.695   2
   5   5  -3 2442.38 174.852  32
  -5   5   3 2458.68 211.798  28
   5   5  -3 2703.49 378.060   5
   5   5  -3 1588.28 290.013  13
  -5   5   3 2664.82 200.264  23
  -5   5   3 2526.78 189.774  25
   5   5  -3 2503.33 184.559  22
   5   5  -3 2807.24 382.438  17
  -5   5   2 17319.6 566.756   2
  -5   5   2 16632.1 600.565  28
  -5   5   2 16933.9 557.265  26
  -5   5   2 15924.2 538.416  25
   5   5  -2 17333.9 923.362  17
   5   5  -2 17724.5 914.703  13
   5   5  -2 17045.8 911.657   5
  -5   5   2 16105.5 564.244  23
   5   5  -2 16579.9 543.609  22
   5   5  -2 16121.2 517.548  32
   5   5  -1 10753.9 378.704  32
   5   5  -1 10290.3 684.557  13
  -5   5   1 12283.7 436.151  26
  -5   5   1 11953.1 495.000  28
   5   5  -1 11311.3 422.569  22
  -5   5   1 11605.8 439.739  23
  -5   5   1 12275.2 443.685   2
   5   5  -1 11588.5 712.390   5
   5   5   0 580.856 168.028   5
   5   5   0 510.550 71.7794  32
  -5   5   0 625.460 86.3702  31
  -5   5   0 599.483 103.916  26
   5   5   0 589.469 106.210  22
   5   5   0 854.421 214.752  12
  -5   5   0 588.477 105.201  23
  -5   5   0 578.442 98.6693   2
  -5   5  -1 2298.15 144.554  31
  -5   5  -1 2380.71 211.278  28
  -5   5  -1 2218.71 151.231  29
  -5   5  -1 2221.20 155.414  26
  -5   5  -1 2378.30 177.569  27
   5   5   1 2341.84 326.353  12
   5   5   1 2552.26 339.501   4
   5   5   1 2088.25 294.750   5
  -5   5  -1 2517.72 182.761  23
   5   5   1 2492.44 185.885  22
  -5   5  -2 4891.70 279.484  28
  -5   5  -2 5258.32 249.523  29
  -5   5  -2 4895.21 215.974  26
  -5   5  -2 4901.87 261.275  27
   5   5   2 5059.98 462.951  12
   5   5   2 4977.14 455.782  13
   5   5   2 5064.08 271.691  22
  -5   5  -2 5286.69 264.995  23
   5   5   2 4860.98 247.057  39
   5   5   2 5520.49 472.685   4
   5   5   3 8.07296 68.1161  39
  -5   5  -3 92.3277 57.8471  30
  -5   5  -3 8.76413 60.8649  29
  -5   5  -3 83.6198 85.0613  27
   5   5   3 91.5158 130.744   4
   5   5   3-31.5300 121.810  13
   5   5   3 155.744 120.337  12
   5   5   3 50.0459 75.0774  22
   5   5   4 11282.9 417.369  39
   5   5   4 11225.7 721.043  13
  -5   5  -4 11217.0 446.339  29
  -5   5  -4 11184.4 390.502  30
   5   5   4 11066.1 693.597   4
   5   5   4 11524.8 457.596  22
  -5   5  -5 10701.2 454.113  29
   5   5   5 9497.15 658.033  13
   5   5   5 10954.0 443.082  22
   5   5   5 9788.41 712.781  14
   5   5   5 10707.5 403.614  39
   5   5   6 12018.4 428.144  39
  -5   5  -6 11604.3 472.360  29
   5   5   6 12396.9 477.722  22
   5   5   7 9738.18 345.901  39
  -5   5  -7 10389.9 393.135  29
   5   5   7 10234.6 391.674  22
   5   5   8 5888.60 224.522  39
   5   5   8 6498.99 264.819  22
  -5   5  -8 6627.37 263.019  29
   5   5   9 813.456 77.8874  22
  -5   5  -9 697.883 71.8767  29
  -5   6   8 547.326 90.1400  23
  -5   6   8 468.726 58.2365  26
   5   6  -8 567.395 73.5409  32
  -5   6   7 248.731 90.0957   2
  -5   6   7 317.929 94.6819  23
  -5   6   7 321.149 80.0254  25
  -5   6   7 211.967 60.7115  26
  -5   6   6 1966.62 169.637  25
  -5   6   6 2242.91 147.630  26
  -5   6   6 2265.11 187.388   2
  -5   6   6 2263.89 187.754  23
   5   6  -6 2163.53 155.674  32
  -5   6   5 58.0404 67.3219  26
  -5   6   5 10.2597 72.9198   2
  -5   6   5 31.4608 76.2096  23
   5   6  -5-33.8632 70.2632  22
   5   6  -5 65.6118 70.3018  32
  -5   6   4 9408.95 372.428  26
  -5   6   4 9765.11 397.764  25
  -5   6   4 9777.18 405.845   2
  -5   6   4 9339.49 405.097  23
   5   6  -4 10349.8 400.517  22
   5   6  -4 9348.94 372.601  32
   5   6  -3 12700.4 754.437   4
   5   6  -3 13043.1 820.237   5
   5   6  -3 12964.4 768.203  13
   5   6  -3 12780.2 455.708  32
   5   6  -3 11828.5 721.254  12
  -5   6   3 14373.4 510.904  23
   5   6  -3 13509.6 484.503  22
  -5   6   3 14852.9 509.235   2
   5   6  -2 7787.53 615.549   5
   5   6  -2 7514.72 570.944   4
   5   6  -2 7700.62 582.237  13
  -5   6   2 7942.05 336.876  26
  -5   6   2 8132.65 358.413  23
   5   6  -2 7812.40 344.480  22
   5   6  -2 6615.97 534.339  12
  -5   6   2 7888.53 345.555   2
   5   6  -2 7483.14 309.215  32
   5   6  -1 1207.28 114.209  32
   5   6  -1 1511.22 151.002  22
  -5   6   1 966.540 132.888  23
   5   6  -1 1468.86 268.429  13
   5   6  -1 1046.05 218.682  12
  -5   6   1 1111.96 133.363  26
  -5   6   1 1257.25 131.693  27
  -5   6   1 1178.95 133.039   2
   5   6  -1 1310.59 264.311   4
   5   6  -1 1300.21 258.847   5
  -5   6   0 4871.82 243.689  26
  -5   6   0 4393.93 242.517  27
   5   6   0 4347.21 434.793  12
   5   6   0 4121.04 435.188  13
   5   6   0 5047.08 270.456  22
  -5   6   0 5032.47 267.371  23
  -5   6   0 5096.94 253.935   2
   5   6   0 4527.84 242.472  39
  -5   6  -1 2996.82 178.906  26
  -5   6  -1 3394.30 210.134  27
  -5   6  -1 3064.38 201.760  23
   5   6   1 3100.18 214.434  22
   5   6   1 2342.98 323.189  12
   5   6   1 2482.36 337.260  13
   5   6   1 2834.54 191.240  39
   5   6   1 2793.83 369.703   4
  -5   6  -2 927.556 97.5048  26
  -5   6  -2 838.244 122.933  27
   5   6   2 957.479 130.091  22
   5   6   2 670.821 191.456  12
   5   6   2 785.313 219.778   4
  -5   6  -2 999.324 118.663  23
  -5   6  -3 4278.43 243.835  27
   5   6   3 3874.74 421.438  12
   5   6   3 3279.87 400.345  13
   5   6   3 3878.01 428.296   4
   5   6   3 3796.28 229.549  39
   5   6   4 4773.02 249.460  39
  -5   6  -4 4630.20 235.355  29
   5   6   4 5167.36 279.920  22
   5   6   5 1049.82 120.425  39
  -5   6  -5 1029.07 117.788  29
   5   6   5 1291.19 140.692  22
   5   6   6 7228.76 291.529  39
  -5   6  -6 7541.86 303.632  29
   5   6   6 8221.08 336.912  22
   5   6   7 2297.57 133.930  39
   5   6   7 2320.44 152.835  22
  -5   6  -7 2365.56 139.026  29
   5   6   8 3159.88 148.368  22
  -5   6  -8 3112.80 132.386  29
  -5   7   8 421.195 59.7522  23
  -5   7   7 607.985 79.0923   2
   5   7  -7 646.246 71.7287  32
  -5   7   7 671.213 85.5268  23
  -5   7   7 584.337 66.0005  26
  -5   7   6 866.776 106.457   2
   5   7  -6 995.185 95.2281  32
  -5   7   6 1013.35 116.567  23
  -5   7   6 892.646 90.7420  26
  -5   7   5 1171.00 120.159   2
   5   7  -5 987.574 108.526  32
  -5   7   5 1255.21 131.989  23
   5   7  -5 819.826 111.395  22
  -5   7   5 1034.61 106.199  26
  -5   7   4 4070.48 222.640   2
  -5   7   4 4065.78 214.052  26
   5   7  -4 3999.14 209.802  32
   5   7  -4 4043.18 225.621  22
  -5   7   4 4150.29 232.367  23
  -5   7   3 4143.87 224.440   2
  -5   7   3 4671.69 245.958  23
   5   7  -3 4288.00 238.879  22
   5   7  -3 4084.97 211.394  32
   5   7  -3 3847.98 193.905  39
  -5   7   2 2164.07 163.888  26
   5   7  -2 1888.77 139.820  32
   5   7  -2 1881.68 138.752  39
  -5   7   2 1949.41 149.948   2
  -5   7   2 2217.59 171.141  23
   5   7  -2 2184.94 174.046  22
   5   7  -1 2514.11 151.223  32
   5   7  -1 2557.05 166.135  39
  -5   7   1 2906.15 189.119  23
   5   7  -1 2770.92 197.393  22
  -5   7   1 2729.85 177.994  26
   5   7   0 145.309 71.8486  39
  -5   7   0 137.341 67.4985  23
   5   7   0 246.171 89.0625  22
  -5   7   0 137.649 74.5516  26
   5   7   1 9619.01 369.451  39
   5   7   1 10533.2 409.409  22
  -5   7  -1 10126.1 365.568  23
  -5   7  -1 9885.63 345.979  26
   5   7   2 2843.45 184.196  39
   5   7   2 2741.45 199.181  22
  -5   7  -2 2776.60 180.948  27
   5   7   3 2038.10 167.413  22
   5   7   3 1902.42 148.334  39
   5   7   4 4891.15 249.345  22
   5   7   5 130.603 59.3275  39
   5   7   5 36.2807 65.5341  22
   5   7   6 151.380 48.7617  39
   5   7   6 241.927 62.6955  22
   5   7   7 848.285 70.7850  22
  -5   8   6 431.672 53.9162  23
   5   8  -5 1203.42 89.7929  32
  -5   8   5 1224.79 95.5949  23
  -5   8   5 1182.35 91.6377  26
   5   8  -4 1809.27 117.707  32
   5   8  -4 1753.83 128.090  22
  -5   8   4 1866.38 123.655  23
  -5   8   4 1906.82 124.811  26
   5   8  -3 670.523 75.6979  32
  -5   8   3 805.614 88.0793  23
   5   8  -3 829.679 102.607  22
   5   8  -2 446.872 63.5890  32
  -5   8   2 571.082 78.1892  23
   5   8  -2 472.312 89.7492  22
  -5   8   2 522.851 84.6303  26
  -5   8   1 3564.93 172.662  23
   5   8  -1 3748.53 206.240  22
  -5   8   1 3437.36 179.814  26
   5   8   0 6682.60 283.224  22
   5   8   0 6001.59 239.438  39
  -5   8   0 6746.23 250.088  26
   5   8   1 2452.32 165.214  22
   5   8   1 2318.88 140.517  39
   5   8   2 39.8109 62.7953  22
   5   8   2 52.3253 50.1554  39
   5   8   3 773.786 93.9287  22
   5   8   3 762.226 81.9719  39
   5   8   4 1780.42 123.917  22
   5   8   4 1427.27 96.6026  39
   5   8   5-14.5261 39.8720  22
   5   9  -2 418.130 56.7681  22
   5   9  -1 26.1620 38.2043  22
   5   9   0 87.2365 41.8812  22
   5   9   1 42.9380 40.2199  22
   5   9   2 36.7429 33.3044  22
  -6  -8   3 2870.06 158.356  37
  -6  -8   2 2482.32 154.400  36
  -6  -8   2 2484.14 150.612  37
  -6  -8   1 64.0073 51.4354  37
  -6  -8   1 86.3394 60.5810  36
  -6  -8   0 1327.57 111.592  36
  -6  -8  -1 1859.99 123.708  36
  -6  -7   6 3334.98 184.353  37
  -6  -7   6 3665.39 183.256  38
  -6  -7   5 1526.60 130.858  38
  -6  -7   5 1682.89 147.824  36
  -6  -7   5 1452.80 138.427  37
  -6  -7   5 1503.75 118.708  19
  -6  -7   4 2605.22 171.333  38
  -6  -7   4 2337.25 183.789  36
  -6  -7   4 2383.37 151.277  19
  -6  -7   3 2777.46 179.919  38
  -6  -7   3 2819.62 205.120  36
  -6  -7   3 3078.64 172.154  19
  -6  -7   2 1682.22 128.028  19
  -6  -7   1 1745.15 163.508  36
  -6  -7   1 1915.10 158.943  35
  -6  -7   1 2144.93 171.980  37
  -6  -7   1 1581.62 121.609  19
  -6  -7   0 3527.51 219.061  36
  -6  -7   0 3139.24 205.515  35
  -6  -7   0 3447.32 214.504  37
  -6  -7   0 3226.45 164.875  19
  -6  -7  -1 2280.05 174.967  36
  -6  -7  -1 2032.31 162.804  35
  -6  -7  -2 15.5709 65.6849  35
  -6  -7  -2 15.6513 68.1202  36
  -6  -7  -2 35.6715 58.7172  21
  -6  -7  -3 730.003 99.1683  35
  -6  -7  -3 432.741 76.1838  21
  -6  -7  -4 200.832 63.6898  35
  -6  -7  -4 129.172 49.2772  21
  -6  -6   8 346.217 67.2943  38
  -6  -6   7 661.207 85.6124  36
  -6  -6   7 665.897 99.1584  37
  -6  -6   7 774.535 107.678  38
  -6  -6   6 861.453 123.297  36
  -6  -6   6 1171.03 145.804  37
  -6  -6   6 949.327 128.806  38
  -6  -6   5 4527.90 286.342  36
  -6  -6   5 4465.51 264.704  38
  -6  -6   5 4149.50 262.285  37
  -6  -6   4 251.212 102.712  36
  -6  -6   4 292.739 98.0677  37
  -6  -6   4 301.210 103.973  38
  -6  -6   3 1337.89 162.175  36
  -6  -6   3 1253.23 148.669  37
  -6  -6   3 1092.31 139.879  38
  -6  -6   2 4973.11 275.969  38
  -6  -6   2 4869.81 285.205  35
  -6  -6   2 5259.24 298.237  36
  -6  -6   2 4830.97 260.739  19
  -6  -6   1 1694.42 155.279  38
  -6  -6   1 1710.83 152.761  19
  -6  -6   1 1645.57 166.613  35
  -6  -6   0 3289.32 198.250  19
  -6  -6   0 3153.13 222.298  35
  -6  -6  -1 8333.25 328.177  19
  -6  -6  -1 8113.85 375.389  36
  -6  -6  -1 7835.29 362.701  35
  -6  -6  -2 919.416 103.627  19
  -6  -6  -2 977.511 138.407  35
  -6  -6  -2 1065.29 137.757  36
  -6  -6  -3 5188.51 263.545  21
  -6  -6  -3 4670.25 219.454  19
  -6  -6  -3 4848.75 267.760  36
  -6  -6  -3 4571.85 260.400  35
  -6  -6  -4 6490.52 258.056  19
  -6  -6  -4 7134.22 300.461  21
  -6  -6  -4 7034.83 315.459  35
  -6  -6  -4 6600.19 295.176  43
  -6  -6  -5 480.257 83.0589  21
  -6  -6  -5 569.168 93.7777  35
  -6  -6  -5 476.124 86.2764  43
  -6  -6  -6 9067.57 289.670  21
  -6  -6  -6 9835.20 324.292  35
  -6  -5   9 208.811 59.1271  38
   6  -5  -9 212.738 60.7399  33
  -6  -5   8 88.1116 61.4803  37
  -6  -5   8 105.144 54.0678  20
  -6  -5   7 208.001 96.7854  37
  -6  -5   7 138.921 67.4778  20
  -6  -5   6 462.744 121.191  38
  -6  -5   6 463.910 126.868  36
  -6  -5   6 418.601 118.335  37
  -6  -5   6 396.582 87.6193  20
  -6  -5   5 5881.40 326.836  37
  -6  -5   5 5593.66 324.106  38
  -6  -5   5 5479.02 269.621  20
  -6  -5   5 5362.15 339.829  36
  -6  -5   4 330.373 111.788  38
  -6  -5   4 449.856 233.508  24
  -6  -5   4 260.418 174.090  18
  -6  -5   4 226.716 74.3949  20
  -6  -5   4 209.187 104.035  36
  -6  -5   4 276.134 96.4404  37
  -6  -5   3 3190.71 234.381  38
  -6  -5   3 3696.77 248.764  37
  -6  -5   3 3570.95 209.978  20
  -6  -5   3 3750.13 474.969  18
  -6  -5   3 2939.95 400.094  10
  -6  -5   3 3655.59 257.724  36
  -6  -5   2 5143.12 292.139  38
  -6  -5   2 4714.93 282.054  37
  -6  -5   2 4565.45 510.034  18
  -6  -5   2 4991.55 253.124  20
  -6  -5   2 4420.34 482.972  10
  -6  -5   2 5555.03 315.919  35
  -6  -5   2 5518.97 307.220  36
  -6  -5   1 5719.74 312.557  35
  -6  -5   1 5389.41 312.154  36
  -6  -5   1 5546.93 302.598  37
  -6  -5   1 5554.16 299.869  38
  -6  -5   1 5687.35 556.568  10
  -6  -5   1 5741.89 297.330  19
  -6  -5   1 4623.66 517.645  18
  -6  -5   1 5437.40 262.535  20
  -6  -5   1 5733.01 573.947   7
  -6  -5   0 6872.15 331.764  38
  -6  -5   0 6735.85 348.363  36
  -6  -5   0 6614.93 339.552  35
  -6  -5   0 7050.97 346.539  37
  -6  -5   0 7467.79 331.449  19
  -6  -5   0 6713.88 292.575  20
  -6  -5   0 6235.98 588.308  18
  -6  -5  -1 3873.76 254.776  35
  -6  -5  -1 4012.63 255.281  37
  -6  -5  -1 4298.15 237.429  19
  -6  -5  -1 4166.56 466.743  18
  -6  -5  -1 4278.78 221.603  20
  -6  -5  -2 15414.4 561.613  36
  -6  -5  -2 14269.8 544.408  35
  -6  -5  -3 17898.9 663.752  43
  -6  -5  -3 18714.5 630.173  36
  -6  -5  -3 17766.4 623.596  35
  -6  -5  -3 18229.3 616.008  21
  -6  -5  -3 17854.0 567.802  19
  -6  -5  -4 1515.21 167.201  43
  -6  -5  -4 1405.17 153.396  36
  -6  -5  -4 1563.65 164.972  35
  -6  -5  -4 1422.81 129.986  19
  -6  -5  -4 1393.75 149.993  21
  -6  -5  -5 9589.82 380.218  21
  -6  -5  -5 9413.54 352.537  19
  -6  -5  -5 9498.97 391.769  35
  -6  -5  -5 10168.1 401.017  43
  -6  -5  -5 9346.81 354.157  31
  -6  -5  -6 3130.31 183.392  21
  -6  -5  -6 3053.52 191.631  35
  -6  -5  -6 3031.94 192.028  43
  -6  -5  -6 3086.82 178.000  31
  -6  -5  -7 3720.90 170.196  21
  -6  -5  -7 3477.99 165.711  31
  -6  -5  -7 3605.29 190.014  43
  -6  -5  -8 2229.10 101.639  31
   6  -4 -10 24.2805 38.5407  34
   6  -4 -10-54.8659 51.5393  33
  -6  -4  10-23.7248 42.5379  38
  -6  -4   9 439.880 87.0985  38
  -6  -4   9 616.034 88.6877  20
  -6  -4   8 530.368 104.334  37
  -6  -4   8 565.293 107.683  20
  -6  -4   8 546.792 123.063  38
  -6  -4   7 3710.03 244.708  20
  -6  -4   7 3893.42 285.135  37
  -6  -4   7 4061.48 312.282  38
  -6  -4   7 3587.72 210.324  40
  -6  -4   6 3369.66 288.126  36
   6  -4  -6 2318.19 372.683   9
  -6  -4   6 2728.76 184.173  40
   6  -4  -6 2695.56 421.728  17
  -6  -4   6 3199.28 226.653  20
  -6  -4   6 3210.10 248.236  37
  -6  -4   6 3365.24 271.364  38
   6  -4  -5 9988.47 769.948   9
  -6  -4   5 11729.5 484.171  37
  -6  -4   5 9667.89 787.281  24
  -6  -4   5 11515.8 410.855  40
  -6  -4   5 12748.4 554.042  36
  -6  -4   5 11913.2 462.612  20
   6  -4  -4 4022.28 485.408   9
  -6  -4   4 4024.13 259.120  37
  -6  -4   4 4517.56 300.934  36
  -6  -4   4 4514.31 553.543  24
  -6  -4   4 4262.52 248.117  20
  -6  -4   4 4091.62 213.835  40
  -6  -4   3 18930.3 641.584  37
  -6  -4   3 18423.8 645.959  38
  -6  -4   3 19553.8 671.700  36
  -6  -4   3 20687.1 629.788  20
  -6  -4   3 18030.6 1021.89  18
  -6  -4   3 18028.2 966.976  10
  -6  -4   3 22034.2 1331.24  24
  -6  -4   2 13863.1 526.505  36
  -6  -4   2 14294.7 871.672  18
  -6  -4   2 13946.6 486.497  20
  -6  -4   2 13859.3 520.840  38
  -6  -4   2 13497.1 509.797  37
  -6  -4   2 13653.3 812.748  10
  -6  -4   1 1976.75 181.380  36
  -6  -4   1 1520.69 153.818  35
  -6  -4   1 1657.91 167.809  37
  -6  -4   1 1738.97 150.280  20
  -6  -4   1 1873.68 319.504  18
  -6  -4   1 1830.70 171.298  38
  -6  -4   1 1921.76 310.847  10
  -6  -4   0 7003.44 344.111  36
  -6  -4   0 6343.06 314.915  35
  -6  -4   0 6679.39 326.718  37
  -6  -4   0 7324.47 329.600  19
  -6  -4   0 6768.67 572.201  18
  -6  -4   0 6956.30 304.030  20
  -6  -4   0 6681.35 326.840  38
  -6  -4  -1 2792.32 198.739  19
  -6  -4  -1 2682.20 367.286  18
  -6  -4  -1 3092.63 194.880  20
  -6  -4  -1 3574.86 241.621  36
  -6  -4  -1 3076.84 215.421  35
  -6  -4  -1 3210.61 220.059  37
  -6  -4  -1 2955.60 215.366  43
  -6  -4  -2 5293.54 271.504  19
  -6  -4  -2 5020.13 251.132  20
  -6  -4  -2 4910.31 280.408  35
  -6  -4  -2 5021.72 283.043  37
  -6  -4  -3 5130.47 326.579  43
  -6  -4  -3 4632.69 243.668  31
  -6  -4  -3 4490.17 245.440  19
  -6  -4  -3 4577.64 277.251  21
  -6  -4  -3 4662.09 277.532  35
  -6  -4  -4 9706.86 437.733  43
  -6  -4  -4 9654.88 401.007  31
  -6  -4  -4 9515.77 383.465  19
  -6  -4  -4 10511.7 426.201  21
  -6  -4  -4 9828.44 423.130  35
  -6  -4  -4 9940.95 428.073  36
  -6  -4  -5 1759.02 175.579  43
  -6  -4  -5 2096.78 193.827  31
  -6  -4  -5 1920.41 170.945  21
  -6  -4  -5 1866.50 157.118  19
  -6  -4  -5 1702.73 166.249  35
  -6  -4  -6 6431.45 318.291  43
  -6  -4  -6 7353.27 353.356  31
  -6  -4  -6 6993.51 316.369  21
  -6  -4  -6 6757.64 319.739  35
  -6  -4  -7 2523.90 177.361  43
  -6  -4  -7 2775.66 169.557  21
  -6  -4  -7 2695.93 182.820  31
  -6  -4  -8 2452.71 133.275  21
  -6  -4  -8 2361.10 144.250  31
  -6  -4  -9 1159.09 82.9076  31
  -6  -3  10 102.494 50.8214  40
  -6  -3  10 138.515 52.8638  38
   6  -3 -10 202.340 56.7969  34
   6  -3 -10 191.557 64.6125  33
  -6  -3   9 2773.51 182.813  40
   6  -3  -9 2926.88 193.129  33
  -6  -3   9 2723.63 188.672  38
  -6  -3   8 580.761 128.115  38
  -6  -3   8 700.577 121.561  40
  -6  -3   8 596.135 112.698  37
  -6  -3   8 553.794 88.3931  26
  -6  -3   7 4150.94 309.575  37
  -6  -3   7 4232.87 348.225  38
   6  -3  -7 4080.08 503.595  17
  -6  -3   7 4121.80 484.712   3
  -6  -3   7 4035.95 266.464  40
   6  -3  -7 3810.38 471.325   9
   6  -3  -6 13733.7 907.728   9
  -6  -3   6 15794.5 603.759  36
  -6  -3   6 13356.0 873.715   3
   6  -3  -6 12116.7 897.487  17
  -6  -3   6 14743.2 575.335  37
  -6  -3   6 15638.6 623.517  38
  -6  -3   6 14150.9 528.343  40
   6  -3  -5 745.852 231.439   9
  -6  -3   5 1056.97 157.415  36
  -6  -3   5 699.179 121.372  37
   6  -3  -5 1115.41 299.073  17
  -6  -3   5 808.663 217.201   3
  -6  -3   5 998.464 147.649  38
  -6  -3   5 883.910 125.495  40
  -6  -3   4 8498.93 370.517  37
  -6  -3   4 8747.43 393.313  38
  -6  -3   4 9360.62 402.531  36
   6  -3  -4 9578.85 820.877  17
   6  -3  -4 7477.05 663.301   9
  -6  -3   4 8271.00 347.129  40
  -6  -3   4 8576.13 616.632   3
  -6  -3   4 8853.25 380.232  20
  -6  -3   3 4968.00 275.309  36
   6  -3  -3 4621.39 535.623  17
  -6  -3   3 5013.33 246.924  40
  -6  -3   3 4972.60 438.894  10
  -6  -3   3 5058.25 592.439  24
  -6  -3   3 5214.60 272.306  20
  -6  -3   3 4830.49 441.872   3
  -6  -3   3 5424.39 274.206  37
  -6  -3   3 4948.64 278.658  38
  -6  -3   2 48654.8 1248.19  37
  -6  -3   2 46414.6 1250.09  36
  -6  -3   2 48232.4 1611.14   3
  -6  -3   2 50342.2 1251.28  20
  -6  -3   2 48509.9 1725.59  18
  -6  -3   2 45432.3 1572.46  10
  -6  -3   1 23275.5 981.677   3
  -6  -3   1 25076.3 736.331  36
  -6  -3   1 23641.6 715.889  37
  -6  -3   1 24601.4 713.783  20
  -6  -3   1 23446.2 1085.15  18
  -6  -3   0 1774.08 244.366   3
  -6  -3   0 1797.71 161.810  38
  -6  -3   0 2227.98 177.250  36
  -6  -3   0 1511.83 143.627  35
  -6  -3   0 2058.34 165.356  37
  -6  -3   0 1747.00 297.800  18
  -6  -3   0 1972.64 157.916  20
  -6  -3   0 1786.94 158.110  19
  -6  -3  -1 26207.6 762.677  43
  -6  -3  -1 24898.7 999.753   3
  -6  -3  -1 25506.0 720.246  31
  -6  -3  -1 27457.2 796.461  36
  -6  -3  -1 25483.8 763.923  35
  -6  -3  -1 26510.8 772.890  37
  -6  -3  -1 26145.9 1137.14  18
  -6  -3  -1 26697.2 768.718  19
  -6  -3  -1 26582.6 751.671  20
  -6  -3  -2 14540.4 556.777  43
  -6  -3  -2 11803.7 437.111  31
  -6  -3  -2 13264.5 494.184  36
  -6  -3  -2 13135.3 482.341  35
  -6  -3  -2 13839.1 486.651  37
  -6  -3  -2 12543.1 459.316  19
  -6  -3  -2 13060.7 447.487  20
  -6  -3  -3 1058.86 167.958  43
  -6  -3  -3 1065.54 130.553  31
  -6  -3  -3 886.105 132.717  36
  -6  -3  -3 1213.63 147.880  35
  -6  -3  -3 1060.87 123.063  19
  -6  -3  -4 6460.18 347.554  43
  -6  -3  -4 6211.12 338.971  31
  -6  -3  -4 6220.58 318.686  35
  -6  -3  -4 6336.74 300.947  19
  -6  -3  -4 6361.06 324.801  21
  -6  -3  -5 15440.6 570.659  43
  -6  -3  -5 14761.3 546.600  35
  -6  -3  -5 15464.9 555.678  21
  -6  -3  -5 15533.6 537.720  19
  -6  -3  -6 4747.74 275.666  43
  -6  -3  -6 4984.00 341.434  31
  -6  -3  -6 4739.28 265.249  35
  -6  -3  -6 4601.12 265.774  21
  -6  -3  -7 7668.50 321.480  21
  -6  -3  -7 7269.12 334.508  43
  -6  -3  -7 7314.20 354.810  31
  -6  -3  -8 3689.50 188.456  21
  -6  -3  -8 3952.75 216.556  31
  -6  -3  -9 4532.40 200.684  31
  -6  -3  -9 4734.39 205.639  43
  -6  -3 -10 791.173 62.0194  31
   6  -2 -11 4981.33 200.365  33
  -6  -2  11 3923.89 182.400  40
   6  -2 -10 364.811 67.0029  34
   6  -2 -10 352.984 78.8681  33
  -6  -2  10 390.337 83.1290  40
  -6  -2   9 599.090 114.385  40
  -6  -2   9 696.252 108.575  38
   6  -2  -9 834.713 120.238  33
   6  -2  -8 413.205 193.356   9
  -6  -2   8 499.675 85.6747  26
  -6  -2   8 716.016 139.702  38
  -6  -2   8 492.209 248.900   3
   6  -2  -8 520.947 228.189  17
  -6  -2   8 742.508 144.023  40
   6  -2  -7 3323.78 453.068   9
  -6  -2   7 3929.93 230.837  26
  -6  -2   7 3662.20 526.747   3
  -6  -2   7 4437.06 379.611  38
   6  -2  -7 2887.24 450.044  17
  -6  -2   7 3703.60 283.571  40
   6  -2  -6 17326.0 1032.79   9
  -6  -2   6 21363.8 693.265  37
  -6  -2   6 21309.8 761.704  38
  -6  -2   6 19145.2 1107.24   3
   6  -2  -6 16623.4 1065.48  17
  -6  -2   6 18224.9 664.031  40
   6  -2  -5 19000.5 1047.49   9
  -6  -2   5 16890.1 550.559  28
  -6  -2   5 18332.6 585.738  37
  -6  -2   5 17871.7 628.740  38
  -6  -2   5 17107.8 964.951   3
   6  -2  -5 17683.9 1096.88  17
  -6  -2   5 16546.5 583.411  40
   6  -2  -4 2454.21 373.461   9
  -6  -2   4 2303.74 189.852  38
  -6  -2   4 2418.86 172.648  37
  -6  -2   4 2532.31 180.331  36
  -6  -2   4 2427.84 339.149   3
  -6  -2   4 2703.60 187.304  40
   6  -2  -4 2446.36 423.961  17
   6  -2  -3 1393.59 280.283  17
   6  -2  -3 1277.74 254.846   9
  -6  -2   3 1469.14 133.808  36
  -6  -2   3 1387.77 257.640   3
  -6  -2   3 1318.98 123.269  37
  -6  -2   3 1482.97 147.972  38
  -6  -2   3 1284.51 136.370  20
  -6  -2   3 1464.10 137.644  40
  -6  -2   2 8560.51 351.215  38
  -6  -2   2 8369.14 322.730  37
  -6  -2   2 8172.98 296.693  30
  -6  -2   2 8137.72 329.220  36
  -6  -2   2 9056.35 596.716   3
   6  -2  -2 8249.28 550.794  17
  -6  -2   2 8371.06 343.701  20
  -6  -2   2 8815.08 573.403  18
  -6  -2   2 8178.03 328.768  40
  -6  -2   1 18760.5 574.062  36
  -6  -2   1 18196.8 556.155  37
  -6  -2   1 18068.2 532.650  30
  -6  -2   1 17856.9 526.654  31
  -6  -2   1 19247.1 591.408  38
  -6  -2   1 19314.3 579.271  20
  -6  -2   1 17750.1 839.689  18
  -6  -2   1 18968.4 877.295   3
  -6  -2   0 5611.20 268.099  36
  -6  -2   0 5794.51 261.649  37
  -6  -2   0 5972.90 451.753   3
  -6  -2   0 5808.57 255.136  29
  -6  -2   0 6075.73 248.238  30
  -6  -2   0 5680.81 246.704  31
  -6  -2   0 5592.55 274.127  38
  -6  -2   0 5500.05 438.572  18
  -6  -2   0 5787.94 265.922  20
  -6  -2  -1 21587.8 624.860  43
  -6  -2  -1 21808.2 912.662   3
  -6  -2  -1 20980.2 914.627  18
  -6  -2  -1 18678.3 605.379  20
  -6  -2  -1 20839.8 613.760  29
  -6  -2  -1 20998.9 602.859  30
  -6  -2  -1 20492.8 614.624  31
  -6  -2  -1 21408.4 650.016  36
  -6  -2  -1 21752.7 631.377  37
  -6  -2  -1 21962.9 645.435  35
  -6  -2  -2 32835.2 873.529  29
  -6  -2  -2 31838.1 861.169  30
  -6  -2  -2 30915.0 882.411  31
  -6  -2  -2 31085.6 863.815  20
  -6  -2  -2 34029.7 907.731  35
  -6  -2  -2 32394.7 909.767  36
  -6  -2  -2 33451.4 939.841  43
  -6  -2  -3 23852.2 736.862  31
  -6  -2  -3 23422.7 686.942  29
  -6  -2  -3 22934.7 681.707  30
  -6  -2  -3 25771.2 808.342  43
  -6  -2  -3 22786.9 691.155  19
  -6  -2  -3 22465.5 676.523  20
  -6  -2  -3 22787.1 718.051  21
  -6  -2  -3 24148.6 716.140  35
  -6  -2  -3 23342.8 729.609  36
  -6  -2  -4 46140.4 1212.93  29
  -6  -2  -4 46512.1 1228.28  30
  -6  -2  -4 48788.5 1313.23  43
  -6  -2  -4 44971.1 1194.56  28
  -6  -2  -4 47370.4 1231.57  19
  -6  -2  -4 48272.4 1251.32  35
  -6  -2  -5 2029.68 193.514  43
  -6  -2  -5 2104.45 175.370  19
  -6  -2  -5 1592.82 165.105  35
  -6  -2  -5 2491.88 271.747  31
  -6  -2  -5 2023.64 161.543  29
  -6  -2  -5 2050.46 181.931  30
  -6  -2  -6 3147.54 299.799  31
  -6  -2  -6 2943.92 226.562  30
  -6  -2  -6 2542.74 209.232  43
  -6  -2  -6 2504.94 197.841  21
  -6  -2  -7 9646.22 436.228  31
  -6  -2  -7 8893.70 376.970  30
  -6  -2  -7 8730.09 363.195  21
  -6  -2  -8 13460.7 475.365  31
  -6  -2  -8 13009.7 429.478  30
  -6  -2  -8 12353.0 453.698  43
  -6  -2  -8 12862.7 430.770  21
  -6  -2  -9 1140.69 108.956  43
  -6  -2  -9 957.689 85.7330  30
  -6  -2  -9 898.430 101.122  31
  -6  -1  12 186.413 35.1456  25
  -6  -1  11 675.657 85.8962  40
   6  -1 -11 821.915 87.6121  33
  -6  -1  10 2461.96 179.019  40
   6  -1 -10 2433.16 165.615  33
  -6  -1   9 4970.86 303.828  40
   6  -1  -9 4940.92 231.604  34
   6  -1  -9 5377.85 269.278  33
   6  -1  -8 2509.44 194.914  33
   6  -1  -8 2655.60 411.826  17
  -6  -1   8 2633.60 165.507  26
  -6  -1   8 3196.23 297.547  40
  -6  -1   8 2652.57 515.844   3
  -6  -1   8 2651.26 203.482  38
   6  -1  -8 2643.17 396.965   9
   6  -1  -7 5915.04 300.472  33
   6  -1  -7 4916.79 567.833  17
  -6  -1   7 5401.79 277.389  26
  -6  -1   7 7263.20 419.516  40
  -6  -1   7 5551.27 696.504   3
  -6  -1   7 7006.87 385.915  38
   6  -1  -7 6028.61 615.587   9
   6  -1  -6 1735.08 365.118  17
  -6  -1   6 1957.16 176.504  26
  -6  -1   6 2496.81 219.211  40
  -6  -1   6 2818.13 450.106   3
  -6  -1   6 2257.90 202.318  38
   6  -1  -6 1569.48 318.098   9
   6  -1  -5 21806.0 1206.03  17
  -6  -1   5 20174.2 614.672  28
  -6  -1   5 21901.7 691.318  40
  -6  -1   5 20797.0 1097.17   3
  -6  -1   5 20444.0 663.747  38
   6  -1  -5 21669.9 1128.08   9
  -6  -1   4 29020.9 756.523  31
   6  -1  -4 30653.8 1402.51  17
  -6  -1   4 28603.2 829.176  28
  -6  -1   4 30722.9 855.312  40
  -6  -1   4 31246.4 1302.04   3
  -6  -1   4 29723.7 833.069  38
   6  -1  -4 33303.6 1363.51   9
  -6  -1   3 3012.23 156.463  31
   6  -1  -3 2986.60 334.452   9
  -6  -1   3 3419.90 386.905   3
  -6  -1   3 2786.02 199.603  28
   6  -1  -3 2846.68 352.854  17
  -6  -1   3 2919.84 186.074  38
  -6  -1   3 2956.21 192.356  40
  -6  -1   2 18937.4 576.956  40
  -6  -1   2 18600.3 535.902  31
  -6  -1   2 18444.0 543.714  30
  -6  -1   2 19107.0 575.716  38
  -6  -1   2 18670.7 547.136  36
  -6  -1   2 17959.4 778.180  18
   6  -1  -2 19307.0 849.315  17
  -6  -1   2 20493.1 940.716   3
  -6  -1   1 45067.9 1154.35  36
  -6  -1   1 46213.5 1133.34  37
  -6  -1   1 47708.5 1591.30   3
  -6  -1   1 46828.4 1178.17  38
  -6  -1   1 47348.2 1156.79  30
  -6  -1   1 46277.2 1160.26  29
  -6  -1   1 46962.4 1151.32  31
  -6  -1   1 47269.1 1442.51  18
  -6  -1   1 47283.4 1178.30  20
  -6  -1   0 536.885 88.0418  38
  -6  -1   0 525.841 77.3082  37
  -6  -1   0 580.143 92.4679  36
  -6  -1   0 484.266 159.667   3
  -6  -1   0 460.972 84.2957  31
  -6  -1   0 647.505 94.4989  29
  -6  -1   0 628.937 86.7979  30
  -6  -1   0 360.964 129.272  18
  -6  -1   0 674.798 95.3022  19
  -6  -1   0 556.345 92.3089  20
   6  -1   0 499.959 123.087  13
  -6  -1  -1 2309.17 163.439  36
  -6  -1  -1 1982.31 151.199  29
  -6  -1  -1 2293.63 157.214  30
  -6  -1  -1 2318.01 160.894  31
  -6  -1  -1 1738.88 248.091   3
   6  -1   1 1942.81 204.014  12
  -6  -1  -1 2115.60 152.656  19
  -6  -1  -1 1943.57 145.543  20
  -6  -1  -1 2286.90 153.930  43
  -6  -1  -2 44419.3 1151.61  43
  -6  -1  -2 45783.2 1118.59  35
  -6  -1  -2 44002.4 1112.01  19
  -6  -1  -2 43201.2 1094.86  20
  -6  -1  -2 42687.6 1124.93  21
  -6  -1  -2 43755.9 1144.66  28
  -6  -1  -2 43770.9 1123.85  29
  -6  -1  -2 42728.0 1108.48  30
  -6  -1  -2 40515.0 1117.27  31
  -6  -1  -3 44385.2 1176.18  29
  -6  -1  -3 43220.7 1161.68  30
  -6  -1  -3 44081.1 1192.11  31
  -6  -1  -3 49164.7 1258.62  43
  -6  -1  -3 44852.6 1161.44  28
  -6  -1  -3 45552.4 1156.91  19
  -6  -1  -3 42964.6 1130.07  20
  -6  -1  -3 45836.2 1182.01  21
  -6  -1  -3 45204.4 1166.00  35
  -6  -1  -4 7256.43 369.031  31
  -6  -1  -4 7063.44 331.570  29
  -6  -1  -4 7346.62 338.051  30
  -6  -1  -4 6797.62 356.450  43
  -6  -1  -4 6543.75 285.841  28
  -6  -1  -4 7075.98 331.021  21
  -6  -1  -4 7014.19 319.712  35
[truncated: 119,993 more chars]
