# Supplementary material for: Crystal structure of luliconazole
Source: Acta Crystallogr E Crystallogr Commun. 2025 Jan 1;81(Pt 1):24–8. doi: 10.1107/S2056989024011812 (PMC11701779; doi:10.1107/S2056989024011812)
Supplement: Supplementary file 2 [file e-81-00024-Isup2.hkl]

data_I                                                                          
_shelx_title ' exp-2336 luliconazole'                                           
_shelx_refln_list_code          4                                               
_shelx_F_calc_maximum      100.45                                               
_exptl_crystal_F_000       360.00                                               
_reflns_d_resolution_high  0.7907                                               
                                                                                
loop_                                                                           
 _space_group_symop_operation_xyz                                               
 'x, y, z'                                                                      
 '-x, y+1/2, -z'                                                                
                                                                                
_cell_length_a     9.0136                                                       
_cell_length_b     8.1561                                                       
_cell_length_c    10.8718                                                       
_cell_angle_alpha  90.000                                                       
_cell_angle_beta   95.778                                                       
_cell_angle_gamma  90.000                                                       
                                                                                
_shelx_F_squared_multiplier     1.000                                           
                                                                                
loop_                                                                           
 _refln_index_h                                                                 
 _refln_index_k                                                                 
 _refln_index_l                                                                 
 _refln_F_squared_calc                                                          
 _refln_F_squared_meas                                                          
 _refln_F_squared_sigma                                                         
 _refln_observed_status                                                         
   1  -9   0          8.64          9.15         0.78 o                         
   2  -9   0         66.83         71.43         3.07 o                         
   3  -9   0         68.84         68.33         2.52 o                         
   4  -9   0         11.90         11.81         1.08 o                         
   0  -8   0         45.43         50.13         2.21 o                         
   1  -8   0         38.24         42.53         1.38 o                         
   2  -8   0          3.25          4.21         0.46 o                         
   3  -8   0          7.52          7.59         0.84 o                         
   4  -8   0         26.03         28.06         1.09 o                         
   5  -8   0         61.81         67.77         1.67 o                         
   6  -8   0         12.58         12.98         1.09 o                         
   1  -7   0         71.00         76.58         1.94 o                         
   2  -7   0         57.59         55.61         1.50 o                         
   3  -7   0         64.58         68.76         1.83 o                         
   4  -7   0          0.75          0.57         0.39 o                         
   5  -7   0          1.41          1.15         0.46 o                         
   6  -7   0         33.79         32.46         0.96 o                         
   0  -6   0        356.06        362.33         5.01 o                         
   1  -6   0        135.25        131.31         2.41 o                         
   2  -6   0         20.15         19.90         0.86 o                         
   3  -6   0         24.44         22.94         0.77 o                         
   4  -6   0        167.76        164.96         2.20 o                         
   5  -6   0         55.20         54.65         1.19 o                         
   6  -6   0         34.99         31.58         1.45 o                         
   7  -6   0         15.52         15.90         0.84 o                         
   8  -6   0          0.20          0.35         0.37 o                         
   9  -6   0          7.45          6.55         0.68 o                         
   1  -5   0        199.56        188.38         2.74 o                         
   2  -5   0        460.79        432.98         4.73 o                         
   3  -5   0        462.08        460.88         5.16 o                         
   4  -5   0        446.40        445.06         4.18 o                         
   5  -5   0          5.72          6.16         0.47 o                         
   6  -5   0         68.65         67.29         1.28 o                         
   7  -5   0         68.94         64.25         1.53 o                         
   8  -5   0         85.42         87.98         4.43 o                         
   9  -5   0         19.87         17.78         0.89 o                         
   0  -4   0       1792.37       1747.51        29.07 o                         
   1  -4   0        741.04        762.68         7.71 o                         
   2  -4   0        253.68        267.71         3.24 o                         
   3  -4   0        208.65        220.10         2.60 o                         
   4  -4   0        167.37        157.51         2.53 o                         
   5  -4   0        697.05        701.42         6.56 o                         
   6  -4   0         70.09         66.81         1.26 o                         
   7  -4   0          9.45          9.10         0.60 o                         
   8  -4   0         33.56         33.67         1.24 o                         
   9  -4   0         30.69         31.37         3.65 o                         
  10  -4   0         22.36         23.48         1.41 o                         
   1  -3   0        112.74        122.94         2.52 o                         
   2  -3   0        268.92        265.98         5.19 o                         
   3  -3   0        211.78        229.12         2.76 o                         
   4  -3   0        102.83        116.50         1.24 o                         
   5  -3   0         71.24         73.48         1.09 o                         
   6  -3   0         18.59         18.38         0.65 o                         
   7  -3   0         95.39         92.79         2.49 o                         
   8  -3   0         93.74         93.09         6.35 o                         
   9  -3   0          0.22          0.48         0.32 o                         
  10  -3   0          9.28         11.51         0.78 o                         
   0  -2   0       9794.92       9365.24       141.32 o                         
   1  -2   0        827.93        795.93         9.29 o                         
   2  -2   0        846.63        763.17        16.66 o                         
   3  -2   0        274.78        271.13         5.01 o                         
   4  -2   0        161.55        163.58         1.91 o                         
   5  -2   0        294.31        269.67         3.04 o                         
   6  -2   0         51.11         56.42         0.92 o                         
   7  -2   0        119.06        111.84         1.58 o                         
   8  -2   0         19.82         18.90         0.75 o                         
   9  -2   0        101.03        100.98         2.18 o                         
  10  -2   0         22.43         21.09         0.77 o                         
  11  -2   0         23.29         24.50         1.15 o                         
   1  -1   0        261.02        257.24         5.53 o                         
   2  -1   0       1275.03       1291.30        14.57 o                         
   3  -1   0        273.96        254.71         2.51 o                         
   4  -1   0        223.15        240.40         3.86 o                         
   5  -1   0        442.36        469.47         4.57 o                         
   6  -1   0          9.44          5.51         0.28 o                         
   7  -1   0        236.57        229.79         2.50 o                         
   8  -1   0        265.26        263.71         3.05 o                         
   9  -1   0         10.49         11.70         0.56 o                         
  10  -1   0          4.76          5.95         0.63 o                         
  11  -1   0         21.04         20.12         1.14 o                         
   1   0   0        684.62        632.15         9.10 o                         
   2   0   0         42.98         31.97         0.89 o                         
   3   0   0       3092.45       2975.28        32.56 o                         
   4   0   0        483.91        480.19         5.43 o                         
   5   0   0        621.42        619.93         5.69 o                         
   6   0   0       1056.29       1089.28         9.09 o                         
   7   0   0        120.91        110.10         1.46 o                         
   8   0   0          1.75          1.14         0.29 o                         
   9   0   0        188.63        193.44         2.46 o                         
  10   0   0        194.17        189.65         4.08 o                         
  11   0   0          0.58          0.36         0.46 o                         
   1   1   0        255.81        255.86         3.72 o                         
   2   1   0       1122.34       1132.64        14.80 o                         
   3   1   0        242.36        222.05         3.84 o                         
   4   1   0        182.46        193.73         2.89 o                         
   5   1   0        454.30        487.19         5.51 o                         
   6   1   0          5.33          2.77         0.23 o                         
   7   1   0        219.08        210.41         2.40 o                         
   8   1   0        239.05        236.02         2.76 o                         
   9   1   0         14.43         15.70         0.74 o                         
  10   1   0          4.17          5.56         0.66 o                         
  11   1   0         18.84         18.94         1.08 o                         
   0   2   0      10090.21       9719.28       119.59 o                         
   1   2   0        791.99        768.08         8.10 o                         
   2   2   0        847.94        819.49        11.26 o                         
   3   2   0        251.41        259.13         4.02 o                         
   4   2   0        210.24        214.04         3.14 o                         
   5   2   0        269.37        247.32         2.86 o                         
   6   2   0         54.88         58.44         0.90 o                         
   7   2   0        109.38        104.21         1.62 o                         
   8   2   0         21.95         23.44         1.14 o                         
   9   2   0         94.08         93.28         2.09 o                         
  10   2   0         23.84         24.54         1.16 o                         
  11   2   0         22.97         21.03         1.04 o                         
   1   3   0         83.72         98.36         1.92 o                         
   2   3   0        257.04        255.18         3.96 o                         
   3   3   0        218.43        236.02         3.65 o                         
   4   3   0        100.60        115.37         2.95 o                         
   5   3   0         76.89         79.98         1.32 o                         
   6   3   0         14.74         15.12         0.50 o                         
   7   3   0         99.37         95.90         1.76 o                         
   8   3   0         97.20         95.24         1.51 o                         
   9   3   0          0.29          0.15         0.38 o                         
  10   3   0          9.13         11.33         0.77 o                         
   0   4   0       1901.79       1869.79        18.96 o                         
   1   4   0        653.86        677.90         9.18 o                         
   2   4   0        249.58        264.25         5.09 o                         
   3   4   0        206.13        216.74         3.38 o                         
   4   4   0        185.04        175.28         1.75 o                         
   5   4   0        688.05        690.47         5.89 o                         
   6   4   0         64.40         60.32         0.97 o                         
   7   4   0          4.31          4.28         0.40 o                         
   8   4   0         34.50         35.30         0.83 o                         
   9   4   0         32.98         33.25         1.06 o                         
  10   4   0         22.21         19.29         1.12 o                         
   1   5   0        196.59        187.84         2.01 o                         
   2   5   0        507.85        484.15         4.31 o                         
   3   5   0        472.91        475.46         4.51 o                         
   4   5   0        476.48        481.53         4.35 o                         
   5   5   0          4.85          5.76         0.35 o                         
   6   5   0         66.13         64.96         1.11 o                         
   7   5   0         74.39         74.12         1.77 o                         
   8   5   0         87.61         87.39         2.42 o                         
   9   5   0         21.44         20.76         1.21 o                         
   0   6   0        344.91        353.76         5.39 o                         
   1   6   0        140.40        134.97         1.98 o                         
   2   6   0         20.81         22.69         0.60 o                         
   3   6   0         26.49         26.12         0.65 o                         
   4   6   0        164.57        162.83         1.84 o                         
   5   6   0         45.81         46.65         1.23 o                         
   6   6   0         35.47         33.89         1.01 o                         
   7   6   0         13.19         12.91         0.68 o                         
   8   6   0          0.21          0.21         0.47 o                         
   1   7   0         68.49         74.22         1.31 o                         
   2   7   0         61.86         60.50         1.27 o                         
   3   7   0         70.79         72.68         1.21 o                         
   4   7   0          0.60          0.33         0.26 o                         
   5   7   0          1.75          1.59         0.36 o                         
   6   7   0         34.54         32.39         0.90 o                         
   7   7   0          2.09          1.50         0.58 o                         
   0   8   0         39.77         43.76         1.74 o                         
   1   8   0         33.05         39.10         1.30 o                         
   2   8   0          2.20          1.96         0.45 o                         
   3   8   0          6.54          6.12         0.57 o                         
   4   8   0         22.57         23.95         0.85 o                         
   5   8   0         57.29         63.19         2.22 o                         
   6   8   0         12.59         12.03         0.66 o                         
   1   9   0          9.72          9.38         0.80 o                         
   2   9   0         64.80         71.11         1.70 o                         
   3   9   0         64.89         71.38         1.91 o                         
   4   9   0         13.60         14.92         1.15 o                         
   5   9   0          0.48          0.85         0.41 o                         
   0  10   0         21.57         26.37         1.35 o                         
   1  10   0         23.24         21.89         1.17 o                         
   2  10   0          2.91          2.04         0.30 o                         
  -4  -9   1          0.23          0.00         0.32 o                         
  -3  -9   1         10.50          9.37         0.93 o                         
  -2  -9   1          8.52          8.38         0.98 o                         
  -1  -9   1          1.36          0.86         0.44 o                         
   0  -9   1          6.10          5.54         0.66 o                         
   1  -9   1          1.10          1.24         0.48 o                         
   2  -9   1          9.26          8.83         0.71 o                         
   3  -9   1         10.17         10.23         1.09 o                         
  -6  -8   1          0.61          0.73         0.38 o                         
  -5  -8   1         31.88         32.07         1.11 o                         
  -4  -8   1         37.16         38.50         1.64 o                         
  -3  -8   1         64.91         62.51         2.09 o                         
  -2  -8   1         18.75         15.92         0.76 o                         
  -1  -8   1          1.43          1.48         0.52 o                         
   0  -8   1         46.72         52.06         2.79 o                         
   1  -8   1         64.85         69.30         3.34 o                         
   2  -8   1         66.40         66.86         3.16 o                         
   3  -8   1         25.51         27.84         1.09 o                         
   4  -8   1          8.29          8.09         0.63 o                         
   5  -8   1         22.03         20.81         1.12 o                         
   6  -8   1         17.56         18.18         1.21 o                         
  -8  -7   1          5.27          4.20         0.67 o                         
  -7  -7   1         14.52         13.85         0.79 o                         
  -6  -7   1         17.24         17.80         1.03 o                         
  -5  -7   1         30.56         30.74         0.89 o                         
  -4  -7   1         59.32         59.33         1.32 o                         
  -3  -7   1         26.49         27.18         0.98 o                         
  -2  -7   1          4.26          2.91         0.51 o                         
  -1  -7   1        129.65        137.02         2.60 o                         
   0  -7   1         58.61         58.22         1.83 o                         
   1  -7   1         40.02         42.12         1.09 o                         
   2  -7   1         13.37         13.11         0.69 o                         
   3  -7   1         53.73         57.01         1.64 o                         
   4  -7   1         49.72         51.94         1.50 o                         
   5  -7   1         98.20         99.46         2.34 o                         
   6  -7   1         23.44         21.06         1.21 o                         
   7  -7   1          1.74          1.47         0.43 o                         
   8  -7   1          4.55          4.24         0.51 o                         
  -9  -6   1         18.39         18.29         1.09 o                         
  -8  -6   1         15.17         13.32         0.84 o                         
  -7  -6   1         78.19         79.47         1.95 o                         
  -6  -6   1         16.16         16.48         0.89 o                         
  -5  -6   1         12.17         13.12         0.61 o                         
  -4  -6   1        179.72        178.05         2.57 o                         
  -3  -6   1        306.78        313.51         4.24 o                         
  -2  -6   1        355.96        364.10         4.66 o                         
  -1  -6   1         87.83         82.69         2.28 o                         
   0  -6   1        420.78        406.08         4.38 o                         
   1  -6   1        169.53        161.19         2.47 o                         
   2  -6   1        321.26        309.41         3.77 o                         
   3  -6   1        189.72        187.98         2.79 o                         
   4  -6   1         54.07         54.84         1.28 o                         
   5  -6   1         31.98         30.11         1.11 o                         
   6  -6   1         79.07         79.33         2.00 o                         
   7  -6   1         65.76         67.12         2.73 o                         
   8  -6   1         26.97         28.93         1.17 o                         
  -9  -5   1          7.73          8.03         0.59 o                         
  -8  -5   1         30.66         31.97         0.98 o                         
  -7  -5   1        141.86        136.21         3.30 o                         
  -6  -5   1         55.53         54.12         1.10 o                         
  -5  -5   1         97.87        104.30         2.11 o                         
  -4  -5   1         41.39         41.69         0.90 o                         
  -3  -5   1         35.20         35.85         1.09 o                         
  -2  -5   1        114.12        116.72         1.85 o                         
  -1  -5   1         19.44         20.42         0.64 o                         
   0  -5   1        131.75        130.98         1.80 o                         
   1  -5   1         61.44         65.84         1.40 o                         
   2  -5   1         42.70         38.31         0.92 o                         
   3  -5   1         40.91         44.13         1.02 o                         
   4  -5   1        253.55        256.52         2.58 o                         
   5  -5   1         25.92         25.86         0.75 o                         
   6  -5   1         41.06         40.50         1.14 o                         
   7  -5   1          7.77          9.81         0.65 o                         
   8  -5   1         22.75         22.23         1.20 o                         
   9  -5   1         22.68         21.95         0.87 o                         
 -10  -4   1         10.93         10.21         0.73 o                         
  -9  -4   1         10.13         10.95         0.82 o                         
  -8  -4   1          6.48          5.43         0.52 o                         
  -7  -4   1          2.29          2.82         0.42 o                         
  -6  -4   1         17.82         17.20         0.68 o                         
  -5  -4   1         67.89         66.18         1.37 o                         
  -4  -4   1         10.58          9.01         0.52 o                         
  -3  -4   1        167.71        148.03         2.05 o                         
  -2  -4   1        282.67        264.99         3.74 o                         
  -1  -4   1         61.19         59.20         1.31 o                         
   0  -4   1       1578.58       1584.49        16.85 o                         
   1  -4   1         94.61        100.57         2.25 o                         
   2  -4   1         18.28         16.84         0.56 o                         
   3  -4   1         24.86         22.43         0.58 o                         
   4  -4   1        300.46        297.57         2.76 o                         
   5  -4   1         76.99         80.42         1.74 o                         
   6  -4   1         29.47         30.19         0.83 o                         
   7  -4   1        175.78        175.99         2.64 o                         
   8  -4   1         26.31         26.84         0.96 o                         
   9  -4   1          5.21          5.67         0.55 o                         
  10  -4   1         22.20         20.13         1.07 o                         
 -10  -3   1         27.71         29.20         1.61 o                         
  -9  -3   1          4.96          5.74         0.53 o                         
  -8  -3   1          2.41          2.07         0.42 o                         
  -7  -3   1        235.36        238.14         3.27 o                         
  -6  -3   1        249.82        236.38         3.54 o                         
  -5  -3   1        302.34        293.26         2.83 o                         
  -4  -3   1        262.70        260.35         2.40 o                         
  -3  -3   1        136.14        132.35         2.58 o                         
  -2  -3   1        308.84        307.39         4.45 o                         
  -1  -3   1       1843.01       1849.75        20.18 o                         
   0  -3   1       2151.62       2160.84        24.36 o                         
   1  -3   1        903.75        865.14         9.48 o                         
   2  -3   1         13.03         11.25         0.61 o                         
   3  -3   1        372.92        353.35         3.04 o                         
   4  -3   1        201.90        186.02         1.92 o                         
   5  -3   1        433.12        435.93         3.90 o                         
   6  -3   1        273.61        256.37         2.63 o                         
   7  -3   1         39.07         40.86         0.96 o                         
   8  -3   1         10.09         10.07         0.62 o                         
   9  -3   1         93.03         93.06         2.13 o                         
  10  -3   1         47.96         39.81         1.56 o                         
 -10  -2   1          9.15          9.64         0.55 o                         
  -9  -2   1         47.82         50.29         1.46 o                         
  -8  -2   1        367.50        361.75         4.61 o                         
  -7  -2   1        231.73        229.07         2.42 o                         
  -6  -2   1        185.39        181.05         2.09 o                         
  -5  -2   1        477.38        474.00         3.77 o                         
  -4  -2   1       1008.07       1052.66        13.12 o                         
  -3  -2   1        529.67        539.22         8.16 o                         
  -2  -2   1        212.49        205.14         3.14 o                         
  -1  -2   1        464.34        491.10         4.98 o                         
   0  -2   1       8052.99       7635.63        66.65 o                         
   1  -2   1       3051.57       2967.14        32.55 o                         
   2  -2   1       4090.64       3962.74        42.69 o                         
   3  -2   1       1419.97       1404.40        22.42 o                         
   4  -2   1        272.52        278.63         2.65 o                         
   5  -2   1        175.77        166.75         1.92 o                         
   6  -2   1        202.58        205.49         2.13 o                         
   7  -2   1        162.88        152.73         1.86 o                         
   8  -2   1        117.62        115.49         1.95 o                         
   9  -2   1         48.02         52.50         1.13 o                         
  10  -2   1         12.79         11.78         0.58 o                         
 -10  -1   1          3.74          3.62         0.39 o                         
  -9  -1   1         10.02          7.72         0.51 o                         
  -8  -1   1         91.45         85.01         1.63 o                         
  -7  -1   1        118.89        114.65         1.62 o                         
  -6  -1   1        464.51        456.53         3.96 o                         
  -5  -1   1        733.40        747.76         6.50 o                         
  -4  -1   1        333.42        326.18         4.66 o                         
  -3  -1   1        216.23        200.30         3.89 o                         
  -2  -1   1        610.59        567.27         7.89 o                         
  -1  -1   1       4195.62       4035.89        38.74 o                         
   0  -1   1        994.57        981.40        10.99 o                         
   1  -1   1         72.87         80.60         1.74 o                         
   2  -1   1       1331.53       1315.00        13.78 o                         
   3  -1   1        113.64        115.36         2.12 o                         
   4  -1   1       2274.67       2322.55        23.19 o                         
   5  -1   1        344.93        334.47         3.24 o                         
   6  -1   1         14.72         20.98         0.63 o                         
   7  -1   1         14.63         13.98         0.49 o                         
   8  -1   1         57.03         57.09         0.99 o                         
   9  -1   1         28.11         28.28         0.90 o                         
  10  -1   1         44.26         43.78         2.42 o                         
  11  -1   1         16.04         11.94         0.71 o                         
 -10   0   1          0.07          0.00         0.28 o                         
  -9   0   1         73.23         72.20         1.40 o                         
  -8   0   1         47.96         45.31         1.01 o                         
  -7   0   1        182.00        189.27         2.31 o                         
  -6   0   1         79.40         76.44         1.07 o                         
  -5   0   1       1570.04       1526.02        12.27 o                         
  -4   0   1        232.41        246.26         3.74 o                         
  -3   0   1        197.87        193.50         2.96 o                         
  -2   0   1        689.46        655.63         6.29 o                         
  -1   0   1        627.95        609.93         8.12 o                         
   0   0   1         36.78         45.11         0.84 o                         
   1   0   1        558.45        613.94         7.37 o                         
   2   0   1       3751.49       3586.25        38.37 o                         
   3   0   1          0.35          0.61         0.22 o                         
   4   0   1       1814.55       1780.45        16.23 o                         
   5   0   1       1482.56       1449.76        12.47 o                         
   6   0   1          0.29          0.24         0.18 o                         
   7   0   1        666.63        645.94         5.22 o                         
   8   0   1         17.22         16.38         0.53 o                         
   9   0   1         24.14         22.93         0.86 o                         
  10   0   1          0.51          0.09         0.35 o                         
  11   0   1         30.47         28.50         3.24 o                         
 -10   1   1          4.58          4.94         1.21 o                         
  -9   1   1         12.55         10.53         0.56 o                         
  -8   1   1        101.33         94.38         1.47 o                         
  -7   1   1        123.34        119.90         1.46 o                         
  -6   1   1        479.60        482.00         3.75 o                         
  -5   1   1        712.77        705.05         6.52 o                         
  -4   1   1        364.01        350.24         4.95 o                         
  -3   1   1        196.35        182.52         4.22 o                         
  -2   1   1        552.24        517.24         7.49 o                         
  -1   1   1       4252.10       4112.20        33.28 o                         
   0   1   1        937.35        949.09        16.14 o                         
   1   1   1         45.35         50.06         1.14 o                         
   2   1   1       1284.41       1296.74        21.04 o                         
   3   1   1        105.20        114.64         1.97 o                         
   4   1   1       2271.81       2281.70        20.57 o                         
   5   1   1        344.67        332.71         3.42 o                         
   6   1   1          9.52         14.05         0.42 o                         
   7   1   1         10.56         10.45         0.42 o                         
   8   1   1         52.88         51.62         1.25 o                         
   9   1   1         30.78         32.13         1.19 o                         
  10   1   1         40.28         45.53         1.65 o                         
  11   1   1         17.11         14.79         1.27 o                         
 -10   2   1          6.80          7.21         0.86 o                         
  -9   2   1         52.21         54.42         1.57 o                         
  -8   2   1        378.67        388.84         5.10 o                         
  -7   2   1        216.40        217.24         2.36 o                         
  -6   2   1        165.54        161.26         1.77 o                         
  -5   2   1        529.33        535.42         5.64 o                         
  -4   2   1       1028.03       1063.91        11.26 o                         
  -3   2   1        536.79        541.51         7.24 o                         
  -2   2   1        267.06        268.28         4.89 o                         
  -1   2   1        438.42        514.48        16.83 o                         
   0   2   1       7801.52       7633.02        73.04 o                         
   1   2   1       3086.76       3148.32        50.33 o                         
   2   2   1       4250.11       4292.81        46.60 o                         
   3   2   1       1506.94       1497.87        20.08 o                         
   4   2   1        220.78        218.70         4.44 o                         
   5   2   1        178.81        170.24         1.61 o                         
   6   2   1        214.76        217.18         2.03 o                         
   7   2   1        183.34        171.70         2.53 o                         
   8   2   1        137.49        134.31         2.70 o                         
   9   2   1         59.19         68.35         2.70 o                         
  10   2   1         13.59         12.14         1.11 o                         
 -10   3   1         30.30         27.24         1.31 o                         
  -9   3   1          8.03         10.90         0.88 o                         
  -8   3   1          3.43          3.48         0.39 o                         
  -7   3   1        220.94        220.47         2.73 o                         
  -6   3   1        242.16        226.40         2.17 o                         
  -5   3   1        306.06        298.37         2.90 o                         
  -4   3   1        272.09        279.69         5.88 o                         
  -3   3   1        132.95        134.57         2.49 o                         
  -2   3   1        285.59        289.94         4.43 o                         
  -1   3   1       1734.80       2036.40        53.09 o                         
   0   3   1       2248.82       2273.06        20.71 o                         
   1   3   1        837.26        829.07        12.11 o                         
   2   3   1         14.62         15.63         1.62 o                         
   3   3   1        366.70        345.37         5.69 o                         
   4   3   1        199.45        180.44         3.24 o                         
   5   3   1        409.88        408.49         4.33 o                         
   6   3   1        276.36        263.79         2.82 o                         
   7   3   1         36.75         37.98         0.93 o                         
   8   3   1         15.56         16.33         0.77 o                         
   9   3   1         87.55         84.60         1.44 o                         
  10   3   1         48.16         41.93         1.77 o                         
  -9   4   1          8.50          9.31         0.92 o                         
  -8   4   1          6.23          6.01         0.52 o                         
  -7   4   1          3.24          3.82         0.36 o                         
  -6   4   1         18.25         16.50         0.52 o                         
  -5   4   1         56.15         55.30         0.90 o                         
  -4   4   1          7.25          5.90         0.38 o                         
  -3   4   1        187.54        167.05         2.40 o                         
  -2   4   1        277.37        263.38         2.87 o                         
  -1   4   1         77.45         76.58         1.15 o                         
   0   4   1       1571.75       1572.10        11.36 o                         
   1   4   1        110.48        117.57         1.82 o                         
   2   4   1         24.62         23.67         0.64 o                         
   3   4   1         28.59         28.27         0.95 o                         
   4   4   1        302.13        304.21         3.75 o                         
   5   4   1         58.06         60.08         0.90 o                         
   6   4   1         29.56         30.88         0.69 o                         
   7   4   1        168.98        170.09         2.67 o                         
   8   4   1         22.10         23.19         0.74 o                         
   9   4   1          4.59          4.79         0.44 o                         
  -9   5   1          8.69          9.68         0.89 o                         
  -8   5   1         34.06         36.01         1.44 o                         
  -7   5   1        142.67        146.77         2.58 o                         
  -6   5   1         60.06         58.48         1.72 o                         
  -5   5   1        103.58        113.23         1.93 o                         
  -4   5   1         49.12         51.15         0.91 o                         
  -3   5   1         33.75         33.88         0.69 o                         
  -2   5   1        116.06        119.31         1.92 o                         
  -1   5   1         21.42         22.46         0.89 o                         
   0   5   1        148.36        152.22         1.72 o                         
   1   5   1         44.46         48.35         0.81 o                         
   2   5   1         55.88         51.65         1.02 o                         
   3   5   1         32.55         33.97         0.71 o                         
   4   5   1        258.23        263.26         2.75 o                         
   5   5   1         22.21         22.89         0.59 o                         
   6   5   1         39.00         37.66         0.75 o                         
   7   5   1          9.71         11.46         0.79 o                         
   8   5   1         24.11         24.14         1.13 o                         
   9   5   1         22.31         21.74         1.18 o                         
  -7   6   1         69.64         69.67         1.47 o                         
  -6   6   1         15.91         16.14         0.73 o                         
  -5   6   1         11.41         11.96         0.48 o                         
  -4   6   1        173.24        174.99         2.17 o                         
  -3   6   1        304.79        304.95         3.28 o                         
  -2   6   1        346.28        352.99         3.55 o                         
  -1   6   1         82.89         76.68         1.27 o                         
   0   6   1        409.36        400.45         6.50 o                         
   1   6   1        173.72        167.24         1.87 o                         
   2   6   1        313.14        301.91         3.33 o                         
   3   6   1        199.14        199.18         2.23 o                         
   4   6   1         63.61         65.73         1.25 o                         
   5   6   1         31.09         29.29         0.97 o                         
   6   6   1         73.53         73.82         1.76 o                         
   7   6   1         76.07         79.35         2.15 o                         
   8   6   1         27.34         25.28         1.40 o                         
  -7   7   1         15.14         14.75         0.73 o                         
  -6   7   1         16.36         16.92         0.67 o                         
  -5   7   1         27.43         26.19         0.76 o                         
  -4   7   1         66.52         66.79         1.19 o                         
  -3   7   1         25.44         25.37         0.67 o                         
  -2   7   1          8.25          7.71         0.57 o                         
  -1   7   1        135.83        144.30         2.89 o                         
   0   7   1         54.63         57.17         1.42 o                         
   1   7   1         36.35         38.86         0.97 o                         
   2   7   1         14.43         13.73         0.57 o                         
   3   7   1         62.77         66.17         1.43 o                         
   4   7   1         40.40         43.37         1.22 o                         
   5   7   1         97.08         97.98         1.81 o                         
   6   7   1         18.47         18.46         1.00 o                         
   7   7   1          1.81          2.23         0.56 o                         
  -6   8   1          0.73          1.41         0.38 o                         
  -5   8   1         32.45         34.93         1.04 o                         
  -4   8   1         37.22         39.09         0.90 o                         
  -3   8   1         61.65         60.71         1.26 o                         
  -2   8   1         21.78         21.21         1.20 o                         
  -1   8   1          2.39          1.87         0.47 o                         
   0   8   1         48.68         50.94         1.55 o                         
   1   8   1         60.27         62.28         1.74 o                         
   2   8   1         66.17         75.08         2.40 o                         
   3   8   1         27.38         32.55         3.91 o                         
   4   8   1         10.29         10.28         0.87 o                         
   5   8   1         22.73         23.23         1.05 o                         
   6   8   1         18.20         18.05         1.15 o                         
  -5   9   1          0.29          0.26         0.37 o                         
  -4   9   1          0.26          0.16         0.54 o                         
  -3   9   1         10.18         11.26         0.73 o                         
  -2   9   1          7.36          7.41         0.59 o                         
  -1   9   1          0.77          0.18         0.48 o                         
   0   9   1          5.84          5.71         0.80 o                         
   1   9   1          1.20          1.06         0.49 o                         
   2   9   1          8.93          8.99         1.05 o                         
   3   9   1          9.00          8.97         0.58 o                         
   4   9   1          0.14          0.36         0.53 o                         
   5   9   1          0.46          0.42         0.39 o                         
  -2  10   1          6.39          6.38         0.61 o                         
  -1  10   1          5.55          5.98         0.64 o                         
   0  10   1          3.06          3.25         0.45 o                         
   1  10   1         32.62         37.09         1.11 o                         
   2  10   1         34.39         32.74         1.36 o                         
  -4  -9   2         36.56         36.04         1.24 o                         
  -3  -9   2         19.77         19.87         0.83 o                         
  -2  -9   2         25.96         24.35         1.12 o                         
  -1  -9   2          8.02          8.32         1.12 o                         
   0  -9   2         18.53         21.86         1.10 o                         
   1  -9   2         40.31         42.47         2.25 o                         
   2  -9   2         44.44         45.05         1.53 o                         
   3  -9   2         25.98         25.15         1.57 o                         
  -7  -8   2          5.53          4.23         0.50 o                         
  -6  -8   2         23.55         24.27         1.05 o                         
  -5  -8   2          3.67          3.33         0.46 o                         
  -4  -8   2         26.32         31.01         1.17 o                         
  -3  -8   2         34.52         38.65         1.36 o                         
  -2  -8   2         35.64         34.62         1.52 o                         
  -1  -8   2         21.85         23.01         1.26 o                         
   0  -8   2         26.94         25.45         1.28 o                         
   1  -8   2         38.89         39.32         2.40 o                         
   2  -8   2         38.15         36.48         1.49 o                         
   3  -8   2         58.63         60.56         2.01 o                         
   4  -8   2         54.42         52.09         1.63 o                         
   5  -8   2          0.08          0.07         0.30 o                         
  -8  -7   2          3.63          3.21         0.53 o                         
  -7  -7   2         10.86         10.03         0.58 o                         
  -6  -7   2         14.98         16.44         1.25 o                         
  -5  -7   2         16.17         17.40         0.70 o                         
  -4  -7   2         40.06         45.60         1.37 o                         
  -3  -7   2         19.08         19.95         0.84 o                         
  -2  -7   2          4.29          4.44         0.48 o                         
  -1  -7   2         24.31         24.83         0.94 o                         
   0  -7   2         27.39         23.88         0.91 o                         
   1  -7   2         30.73         28.28         0.86 o                         
   2  -7   2         26.29         29.09         1.03 o                         
   3  -7   2          8.00          6.83         0.58 o                         
   4  -7   2         59.44         57.74         1.95 o                         
   5  -7   2         27.33         27.56         1.40 o                         
   6  -7   2          0.33          0.22         0.36 o                         
   7  -7   2          2.73          2.17         0.58 o                         
  -9  -6   2          5.59          4.48         0.44 o                         
  -8  -6   2         11.39         11.90         0.66 o                         
  -7  -6   2         50.09         49.88         1.30 o                         
  -6  -6   2         48.27         48.64         1.36 o                         
  -5  -6   2         69.31         73.09         1.77 o                         
  -4  -6   2         41.18         40.68         1.11 o                         
  -3  -6   2        126.50        121.96         2.38 o                         
  -2  -6   2        145.84        137.50         2.02 o                         
  -1  -6   2         62.64         63.21         1.34 o                         
   0  -6   2         43.75         38.72         1.15 o                         
   1  -6   2         79.59         71.59         1.46 o                         
   2  -6   2        237.54        250.75         3.26 o                         
   3  -6   2         76.24         75.43         1.73 o                         
   4  -6   2         25.71         24.61         0.84 o                         
   5  -6   2         10.74         11.84         0.65 o                         
   6  -6   2         10.15          9.55         0.69 o                         
   7  -6   2         16.62         15.16         1.27 o                         
   8  -6   2         13.66         12.92         0.58 o                         
  -9  -5   2         19.79         18.76         0.67 o                         
  -8  -5   2          9.80         10.69         0.61 o                         
  -7  -5   2         58.07         65.45         1.42 o                         
  -6  -5   2         45.62         49.82         1.49 o                         
  -5  -5   2        144.30        152.47         2.38 o                         
  -4  -5   2         88.88         83.83         1.77 o                         
  -3  -5   2         86.67         82.33         2.37 o                         
  -2  -5   2         49.21         48.67         1.23 o                         
  -1  -5   2        173.84        173.06         2.66 o                         
   0  -5   2        134.97        124.42         1.75 o                         
   1  -5   2        649.35        641.34         5.42 o                         
   2  -5   2        602.58        608.25         6.05 o                         
   3  -5   2        325.89        315.08         3.82 o                         
   4  -5   2         69.81         74.47         1.54 o                         
   5  -5   2         47.52         49.20         1.24 o                         
   6  -5   2        149.85        145.12         5.59 o                         
   7  -5   2        138.69        137.11         2.80 o                         
   8  -5   2         11.86         11.59         0.94 o                         
   9  -5   2         14.95         14.31         0.77 o                         
 -10  -4   2         16.28         19.53         1.00 o                         
  -9  -4   2         12.61         13.76         1.21 o                         
  -8  -4   2         78.15         82.93         1.82 o                         
  -7  -4   2        107.00        108.75         2.38 o                         
  -6  -4   2        132.30        135.10         2.29 o                         
  -5  -4   2        129.46        129.56         1.79 o                         
  -4  -4   2        222.92        230.49         3.34 o                         
  -3  -4   2         26.46         34.44         0.94 o                         
  -2  -4   2        109.62        111.30         1.98 o                         
  -1  -4   2       1091.54       1109.34        10.97 o                         
   0  -4   2        594.19        607.34        11.53 o                         
   1  -4   2         50.40         55.58         0.88 o                         
   2  -4   2        114.25        105.46         1.54 o                         
   3  -4   2        249.03        247.94         2.63 o                         
   4  -4   2        237.29        243.95         3.37 o                         
   5  -4   2        190.98        180.57         2.45 o                         
   6  -4   2         45.58         49.53         1.32 o                         
   7  -4   2         21.20         21.66         1.04 o                         
   8  -4   2         20.64         20.47         0.97 o                         
   9  -4   2         51.63         51.84         1.49 o                         
 -10  -3   2         26.39         28.24         0.98 o                         
  -9  -3   2         17.59         17.23         0.91 o                         
  -8  -3   2         16.31         15.57         0.63 o                         
  -7  -3   2        120.26        119.28         2.53 o                         
  -6  -3   2        481.48        470.14         5.61 o                         
  -5  -3   2        188.61        188.85         2.50 o                         
  -4  -3   2        183.67        199.88         2.57 o                         
  -3  -3   2        671.04        653.77         6.89 o                         
  -2  -3   2        370.26        339.88         3.79 o                         
  -1  -3   2        397.30        402.52         4.62 o                         
   0  -3   2       1451.93       1476.85        14.02 o                         
   1  -3   2          4.54          5.75         0.40 o                         
   2  -3   2         12.60         12.22         0.46 o                         
   3  -3   2        189.25        186.48         1.90 o                         
   4  -3   2       1609.54       1635.01        12.65 o                         
   5  -3   2        310.07        291.37         3.08 o                         
   6  -3   2        134.88        128.19         2.43 o                         
   7  -3   2        122.86        128.64         1.79 o                         
   8  -3   2          0.11          0.13         0.35 o                         
   9  -3   2         23.88         25.41         0.92 o                         
  10  -3   2         23.75         23.97         0.87 o                         
 -11  -2   2         24.28         24.42         1.30 o                         
 -10  -2   2         21.40         22.46         1.11 o                         
  -9  -2   2         56.74         57.46         1.82 o                         
  -8  -2   2         35.84         31.46         1.18 o                         
  -7  -2   2         61.77         57.96         1.15 o                         
  -6  -2   2         77.00         81.62         1.21 o                         
  -5  -2   2        107.09        107.29         1.41 o                         
  -4  -2   2        547.73        571.20         5.55 o                         
  -3  -2   2        564.49        520.82         7.14 o                         
  -2  -2   2       1382.62       1373.74        14.34 o                         
  -1  -2   2        565.98        508.76         5.77 o                         
   0  -2   2        896.05        902.89         9.63 o                         
   1  -2   2        661.28        645.01         8.46 o                         
   2  -2   2        124.38        137.68         2.83 o                         
   3  -2   2         56.94         50.96         0.98 o                         
   4  -2   2        981.98       1013.32         8.47 o                         
   5  -2   2         47.20         45.67         1.10 o                         
   6  -2   2        305.84        316.29         3.71 o                         
   7  -2   2        914.10        899.56         8.12 o                         
   8  -2   2          3.17          4.42         0.38 o                         
   9  -2   2         51.02         51.43         1.31 o                         
  10  -2   2         35.13         31.32         1.24 o                         
 -11  -1   2          8.02          6.41         0.78 o                         
 -10  -1   2         40.20         39.20         1.53 o                         
  -9  -1   2         49.27         49.46         1.31 o                         
  -8  -1   2          7.78          9.64         0.69 o                         
  -7  -1   2        819.60        826.36         8.32 o                         
  -6  -1   2        184.00        184.03         2.16 o                         
  -5  -1   2        342.47        362.17         3.58 o                         
  -4  -1   2         19.16         20.41         0.66 o                         
  -3  -1   2       1077.10       1093.75         9.98 o                         
  -2  -1   2        406.70        396.23         5.26 o                         
  -1  -1   2       5652.57       5328.86        57.26 o                         
   0  -1   2         23.35         28.94         0.95 o                         
   1  -1   2        321.43        330.95         4.75 o                         
   2  -1   2        865.67        845.16        10.56 o                         
   3  -1   2        260.66        258.00         3.37 o                         
   4  -1   2        602.13        650.34         5.58 o                         
   5  -1   2         43.20         43.79         0.87 o                         
   6  -1   2        455.45        424.84         3.65 o                         
   7  -1   2        275.65        283.46         2.90 o                         
   8  -1   2          0.36          0.43         0.24 o                         
   9  -1   2         88.23         91.75         2.79 o                         
  10  -1   2         17.20         16.70         0.82 o                         
 -11   0   2         35.67         34.62         1.66 o                         
 -10   0   2          0.54          0.28         0.29 o                         
  -9   0   2          8.72          8.24         0.60 o                         
  -8   0   2          5.83          5.75         0.40 o                         
  -7   0   2        159.26        160.89         2.25 o                         
  -6   0   2        921.06        900.58         7.23 o                         
  -5   0   2       1026.66        983.98         9.70 o                         
  -4   0   2         66.94         59.84         1.55 o                         
  -3   0   2       1680.90       1675.16        15.57 o                         
  -2   0   2       9340.26       8791.44       130.86 o                         
  -1   0   2       6056.01       5929.31        83.07 o                         
   0   0   2        714.64        725.18        12.92 o                         
   1   0   2       1743.46       1687.17        14.01 o                         
   2   0   2          4.39          5.68         0.30 o                         
   3   0   2        886.46        904.49        12.54 o                         
   4   0   2       5265.56       5226.24        42.57 o                         
   5   0   2        233.55        214.75         2.16 o                         
   6   0   2          1.93          1.02         0.21 o                         
   7   0   2        145.01        139.37         1.98 o                         
   8   0   2         17.08         19.70         0.69 o                         
   9   0   2          0.05          0.24         0.35 o                         
  10   0   2         10.27         13.69         1.13 o                         
 -11   1   2          7.60          6.10         0.74 o                         
 -10   1   2         35.45         34.76         1.11 o                         
  -9   1   2         37.59         37.61         1.11 o                         
  -8   1   2         15.23         17.59         0.62 o                         
  -7   1   2        786.75        797.75         7.40 o                         
  -6   1   2        189.78        189.84         1.72 o                         
  -5   1   2        343.38        357.90         4.71 o                         
  -4   1   2          8.54          7.82         0.45 o                         
  -3   1   2       1119.13       1117.26        16.44 o                         
  -2   1   2        451.20        444.42         4.63 o                         
  -1   1   2       5868.73       5818.23        72.54 o                         
   0   1   2         11.59         16.56         0.69 o                         
   1   1   2        341.16        352.45         3.37 o                         
   2   1   2        857.24        857.44        11.60 o                         
   3   1   2        262.73        263.88         3.90 o                         
   4   1   2        611.67        653.48         6.04 o                         
   5   1   2         39.56         40.94         0.77 o                         
   6   1   2        405.55        373.93         3.50 o                         
   7   1   2        280.48        289.61         3.49 o                         
   8   1   2          3.75          3.07         0.39 o                         
   9   1   2         87.38         90.09         1.86 o                         
  10   1   2         15.78         16.90         1.15 o                         
  11   1   2          9.59          7.53         0.60 o                         
 -11   2   2         24.83         24.83         1.22 o                         
 -10   2   2         24.50         25.10         1.14 o                         
  -9   2   2         54.44         51.29         1.96 o                         
  -8   2   2         40.69         36.57         0.93 o                         
  -7   2   2         64.06         63.21         0.95 o                         
  -6   2   2         77.54         82.30         1.03 o                         
  -5   2   2         92.50         92.75         1.20 o                         
  -4   2   2        571.67        589.74         7.72 o                         
  -3   2   2        540.27        490.02         7.47 o                         
  -2   2   2       1478.28       1420.67        19.85 o                         
  -1   2   2        565.49        522.60         5.52 o                         
   0   2   2       1005.35       1032.68        10.22 o                         
   1   2   2        669.79        663.08         9.33 o                         
   2   2   2        168.98        182.24         3.55 o                         
   3   2   2         69.61         60.90         1.29 o                         
   4   2   2       1036.35       1081.07        10.53 o                         
   5   2   2         45.06         43.14         0.79 o                         
   6   2   2        285.01        287.77         3.22 o                         
   7   2   2        930.06        894.46        10.17 o                         
   8   2   2          4.54          5.38         0.49 o                         
   9   2   2         46.82         44.88         2.28 o                         
  10   2   2         34.42         29.13         1.46 o                         
 -10   3   2         26.45         26.32         1.05 o                         
  -9   3   2         20.73         20.86         1.21 o                         
  -8   3   2         17.84         17.40         0.84 o                         
  -7   3   2        127.41        125.45         1.72 o                         
  -6   3   2        466.23        453.07         4.06 o                         
  -5   3   2        181.72        179.11         1.73 o                         
  -4   3   2        182.93        201.19         4.60 o                         
  -3   3   2        706.55        687.01        10.98 o                         
  -2   3   2        362.86        335.98         6.94 o                         
  -1   3   2        337.57        353.83         5.87 o                         
   0   3   2       1303.55       1327.28        12.72 o                         
   1   3   2          0.96          0.88         0.54 o                         
   2   3   2         18.58         16.93         1.06 o                         
   3   3   2        226.58        221.18         4.08 o                         
   4   3   2       1559.77       1559.55        19.12 o                         
   5   3   2        308.08        286.87         2.83 o                         
   6   3   2        122.36        113.08         1.72 o                         
   7   3   2        134.08        138.16         2.25 o                         
   8   3   2          0.10         -0.01         0.29 o                         
   9   3   2         22.26         24.31         0.70 o                         
  10   3   2         23.68         25.43         1.29 o                         
 -10   4   2         17.65         16.05         1.09 o                         
  -9   4   2         12.22         12.83         0.87 o                         
  -8   4   2         72.18         77.32         1.96 o                         
  -7   4   2        107.80        106.66         1.55 o                         
  -6   4   2        137.81        138.57         2.11 o                         
  -5   4   2        141.23        141.46         1.80 o                         
  -4   4   2        210.00        209.79         2.10 o                         
  -3   4   2         25.33         34.05         0.65 o                         
  -2   4   2         92.90         93.61         1.56 o                         
  -1   4   2       1159.80       1181.84         8.71 o                         
   0   4   2        528.89        536.94         4.37 o                         
   1   4   2         41.02         45.72         1.26 o                         
   2   4   2         94.45         87.65         1.52 o                         
   3   4   2        241.58        245.94         5.30 o                         
   4   4   2        229.62        229.04         2.14 o                         
   5   4   2        172.86        166.58         1.75 o                         
   6   4   2         38.34         41.67         0.90 o                         
   7   4   2         25.05         23.14         0.64 o                         
   8   4   2         19.24         20.03         0.67 o                         
   9   4   2         56.50         55.90         1.10 o                         
  -9   5   2         20.33         18.71         0.81 o                         
  -8   5   2          8.80          9.60         0.67 o                         
  -7   5   2         56.03         56.49         2.27 o                         
  -6   5   2         46.21         51.51         1.10 o                         
  -5   5   2        155.20        162.58         1.90 o                         
  -4   5   2         92.48         87.91         1.34 o                         
  -3   5   2         86.98         77.47         1.63 o                         
  -2   5   2         52.94         50.73         0.86 o                         
  -1   5   2        170.87        164.36         1.68 o                         
   0   5   2        134.24        122.78         1.55 o                         
   1   5   2        670.77        675.27         5.63 o                         
   2   5   2        616.29        622.42         5.92 o                         
   3   5   2        346.20        343.77         3.09 o                         
   4   5   2         70.14         69.83         1.16 o                         
   5   5   2         47.95         49.28         0.88 o                         
   6   5   2        153.65        143.94         2.15 o                         
   7   5   2        136.70        131.84         2.23 o                         
   8   5   2         15.36         15.02         1.18 o                         
  -8   6   2         11.42         11.71         0.61 o                         
  -7   6   2         47.95         48.95         1.70 o                         
  -6   6   2         41.17         42.32         1.09 o                         
  -5   6   2         75.01         75.71         1.31 o                         
  -4   6   2         43.11         45.05         1.16 o                         
  -3   6   2        123.47        119.37         2.07 o                         
  -2   6   2        137.60        129.71         1.67 o                         
  -1   6   2         50.54         50.73         0.88 o                         
   0   6   2         48.33         43.44         0.89 o                         
   1   6   2         72.84         67.09         1.58 o                         
   2   6   2        227.01        236.05         2.38 o                         
   3   6   2         74.08         75.26         1.33 o                         
   4   6   2         20.18         19.47         0.78 o                         
   5   6   2          7.86          8.91         0.52 o                         
   6   6   2          8.43          8.14         0.79 o                         
   7   6   2         18.27         17.08         0.94 o                         
   8   6   2         13.65         13.04         0.97 o                         
  -7   7   2          9.22          9.97         0.54 o                         
  -6   7   2         14.17         13.63         0.61 o                         
  -5   7   2         19.15         19.86         0.62 o                         
  -4   7   2         46.06         49.49         1.01 o                         
  -3   7   2         17.51         18.12         0.59 o                         
  -2   7   2          2.30          2.44         0.44 o                         
  -1   7   2         28.79         30.96         1.03 o                         
   0   7   2         36.92         31.11         1.01 o                         
   1   7   2         37.52         35.38         1.17 o                         
   2   7   2         27.67         29.44         0.82 o                         
   3   7   2         12.74         11.99         0.76 o                         
   4   7   2         60.06         59.15         1.50 o                         
   5   7   2         27.69         27.27         1.06 o                         
   6   7   2          0.46         -0.19         0.43 o                         
   7   7   2          2.53          2.18         0.57 o                         
  -6   8   2         20.15         20.27         0.68 o                         
  -5   8   2          5.30          4.91         0.38 o                         
  -4   8   2         26.61         29.89         0.88 o                         
  -3   8   2         32.14         34.55         0.98 o                         
  -2   8   2         34.99         36.34         1.52 o                         
  -1   8   2         15.24         18.46         0.96 o                         
   0   8   2         27.48         26.60         1.32 o                         
   1   8   2         42.49         40.18         1.19 o                         
   2   8   2         35.78         33.25         1.96 o                         
   3   8   2         56.11         61.82         1.97 o                         
   4   8   2         52.12         54.67         1.45 o                         
   5   8   2          0.50          0.46         0.38 o                         
   6   8   2         16.41         15.39         1.08 o                         
  -5   9   2          4.61          4.09         0.55 o                         
  -4   9   2         34.25         35.35         1.75 o                         
  -3   9   2         20.88         20.06         0.72 o                         
  -2   9   2         28.21         28.33         0.85 o                         
  -1   9   2          7.66          7.82         0.74 o                         
   0   9   2         16.84         20.21         1.44 o                         
   1   9   2         40.61         42.54         1.52 o                         
   2   9   2         41.84         43.76         2.05 o                         
   3   9   2         29.19         30.80         1.19 o                         
   5   9   2          0.65          0.36         0.33 o                         
  -1  10   2         21.76         16.94         0.83 o                         
   0  10   2          5.45          5.42         0.45 o                         
   1  10   2         11.36         11.05         0.57 o                         
  -3  -9   3         11.36         11.68         0.76 o                         
  -2  -9   3         22.70         22.25         1.44 o                         
  -1  -9   3          4.27          3.12         0.48 o                         
   0  -9   3         19.47         17.43         1.25 o                         
   1  -9   3         35.47         34.35         1.82 o                         
   2  -9   3         40.01         45.39         2.12 o                         
   3  -9   3         14.33         14.24         1.11 o                         
  -6  -8   3         26.17         28.05         1.55 o                         
  -5  -8   3          8.00          9.00         0.76 o                         
  -4  -8   3          8.29          8.57         0.67 o                         
  -3  -8   3          4.81          4.51         0.56 o                         
  -2  -8   3         26.89         28.47         1.38 o                         
  -1  -8   3         33.31         30.98         1.12 o                         
   0  -8   3         19.11         22.67         1.20 o                         
   1  -8   3          5.10          4.79         0.64 o                         
   2  -8   3          9.15          9.42         1.28 o                         
   3  -8   3         17.73         18.10         0.99 o                         
   4  -8   3         60.76         61.56         1.84 o                         
   5  -8   3          8.79          9.72         1.03 o                         
  -8  -7   3          3.59          2.57         0.41 o                         
  -7  -7   3          2.25          1.18         0.32 o                         
  -6  -7   3         28.91         28.45         1.04 o                         
  -5  -7   3         38.74         44.09         1.21 o                         
  -4  -7   3         58.68         63.11         1.93 o                         
  -3  -7   3         39.66         42.47         1.27 o                         
  -2  -7   3         24.41         26.52         0.99 o                         
  -1  -7   3         37.83         39.80         1.20 o                         
   0  -7   3        104.94        101.79         2.03 o                         
   1  -7   3         51.69         53.41         2.10 o                         
   2  -7   3         14.42         12.26         1.27 o                         
   3  -7   3         83.66         83.43         2.42 o                         
   4  -7   3         38.70         34.69         1.22 o                         
   5  -7   3         19.59         19.21         1.19 o                         
   6  -7   3          5.21          5.68         1.45 o                         
  -8  -6   3          7.66          9.51         0.52 o                         
  -7  -6   3         25.32         24.74         0.92 o                         
  -6  -6   3         12.25         11.97         0.84 o                         
  -5  -6   3        125.22        129.95         2.62 o                         
  -4  -6   3         64.10         60.57         1.68 o                         
  -3  -6   3         85.47         89.28         2.02 o                         
  -2  -6   3        165.16        174.49         2.61 o                         
  -1  -6   3        117.19        111.14         2.02 o                         
   0  -6   3        110.60        114.16         2.42 o                         
   1  -6   3        135.07        136.40         2.05 o                         
   2  -6   3        101.50         96.49         1.92 o                         
   3  -6   3        103.49        100.48         2.13 o                         
   4  -6   3         67.49         64.87         1.75 o                         
   5  -6   3         38.48         37.88         1.14 o                         
   6  -6   3         44.91         47.06         1.22 o                         
   7  -6   3         14.94         14.63         0.69 o                         
   8  -6   3         21.91         21.27         1.24 o                         
  -9  -5   3         26.73         25.81         1.13 o                         
  -8  -5   3         32.85         31.82         1.01 o                         
  -7  -5   3         40.68         41.76         1.35 o                         
  -6  -5   3         35.87         34.28         1.11 o                         
  -5  -5   3         22.94         22.22         0.75 o                         
  -4  -5   3        151.50        162.31         3.19 o                         
  -3  -5   3        410.72        413.12         5.48 o                         
  -2  -5   3         60.39         61.63         1.58 o                         
  -1  -5   3          3.43          2.74         0.33 o                         
   0  -5   3         46.44         42.69         1.01 o                         
   1  -5   3        136.03        127.22         1.83 o                         
   2  -5   3        154.84        148.10         2.39 o                         
   3  -5   3        213.09        217.53         2.83 o                         
   4  -5   3        115.32        118.14         2.10 o                         
   5  -5   3          1.68          1.85         0.37 o                         
   6  -5   3        176.89        176.85         2.70 o                         
   7  -5   3        143.63        147.89         3.61 o                         
   8  -5   3         40.31         37.50         1.30 o                         
 -10  -4   3          1.72          1.88         0.40 o                         
  -9  -4   3         14.37         13.40         0.74 o                         
  -8  -4   3         20.35         19.29         0.86 o                         
  -7  -4   3         41.03         41.38         1.42 o                         
  -6  -4   3        192.53        189.29         4.69 o                         
  -5  -4   3         78.39         77.40         1.37 o                         
  -4  -4   3         43.80         39.99         1.02 o                         
  -3  -4   3         59.85         62.60         1.58 o                         
  -2  -4   3        226.02        220.34         3.30 o                         
  -1  -4   3       1077.41       1108.46         9.55 o                         
   0  -4   3        205.37        209.03         2.89 o                         
   1  -4   3        146.08        146.19         2.01 o                         
   2  -4   3         63.89         59.56         1.06 o                         
   3  -4   3        297.24        291.77         3.69 o                         
   4  -4   3        416.26        410.85         4.61 o                         
   5  -4   3        148.09        141.17         2.24 o                         
   6  -4   3         44.79         45.64         1.18 o                         
   7  -4   3         32.66         31.81         1.03 o                         
   8  -4   3         42.10         43.32         1.35 o                         
   9  -4   3         56.38         59.86         1.69 o                         
 -10  -3   3          5.23          6.12         0.44 o                         
  -9  -3   3          8.20          9.85         0.71 o                         
  -8  -3   3         12.38         10.09         0.70 o                         
  -7  -3   3        225.81        233.83         3.30 o                         
  -6  -3   3         46.78         49.58         1.05 o                         
  -5  -3   3        413.98        440.75         4.72 o                         
  -4  -3   3         13.69         12.60         0.48 o                         
  -3  -3   3        303.69        312.03         3.47 o                         
  -2  -3   3        622.74        646.39         5.92 o                         
  -1  -3   3        683.39        678.83         7.29 o                         
   0  -3   3         17.04         17.46         1.25 o                         
   1  -3   3       1305.10       1304.95        13.62 o                         
   2  -3   3        683.68        656.96         5.83 o                         
   3  -3   3         36.90         33.69         0.86 o                         
   4  -3   3        656.60        646.60         6.56 o                         
   5  -3   3        229.37        204.70         3.17 o                         
   6  -3   3          9.33         10.37         0.60 o                         
   7  -3   3         29.44         28.06         1.01 o                         
   8  -3   3         91.37         85.27         1.88 o                         
   9  -3   3         17.50         15.38         1.27 o                         
 -11  -2   3          0.43          0.70         0.33 o                         
 -10  -2   3         23.43         24.88         0.86 o                         
  -9  -2   3         24.72         26.14         1.37 o                         
  -8  -2   3         63.15         68.57         1.94 o                         
  -7  -2   3         34.72         34.51         0.91 o                         
  -6  -2   3         15.32         13.65         0.55 o                         
  -5  -2   3        122.59        131.83         1.84 o                         
  -4  -2   3         89.59         88.22         1.23 o                         
  -3  -2   3         96.38        102.17         1.97 o                         
  -2  -2   3        279.94        288.55         8.12 o                         
  -1  -2   3        417.85        449.86         6.20 o                         
   0  -2   3        729.33        737.42        14.31 o                         
   1  -2   3         62.25         64.48         2.33 o                         
   2  -2   3         19.26         24.70         0.80 o                         
   3  -2   3         23.24         25.51         0.57 o                         
   4  -2   3        202.82        202.72         2.27 o                         
   5  -2   3        109.04        109.45         1.60 o                         
   6  -2   3        235.05        229.25         2.45 o                         
   7  -2   3         71.09         71.25         1.25 o                         
   8  -2   3          3.61          3.83         0.38 o                         
   9  -2   3         19.04         19.23         0.63 o                         
  10  -2   3          9.59         10.32         0.91 o                         
 -11  -1   3          4.88          5.16         0.54 o                         
 -10  -1   3         85.61         88.95         2.14 o                         
  -9  -1   3         36.88         34.45         1.08 o                         
  -8  -1   3         44.92         40.87         1.51 o                         
  -7  -1   3        556.37        553.26         5.66 o                         
  -6  -1   3         30.77         28.92         0.81 o                         
  -5  -1   3        304.71        315.97         5.45 o                         
  -4  -1   3        187.93        185.90         2.25 o                         
  -3  -1   3        539.76        537.55         5.66 o                         
  -2  -1   3        423.48        446.61         6.29 o                         
  -1  -1   3       3893.14       4023.53        71.73 o                         
   0  -1   3       5464.21       5501.45        68.98 o                         
   1  -1   3       1494.62       1393.46        15.95 o                         
   2  -1   3       1600.74       1665.60        25.19 o                         
   3  -1   3        978.21       1015.54         8.23 o                         
   4  -1   3        263.12        250.79         3.17 o                         
   5  -1   3        225.69        246.67         3.20 o                         
   6  -1   3        477.70        439.99         4.33 o                         
   7  -1   3        155.83        156.56         2.07 o                         
   8  -1   3         85.58         96.18         1.60 o                         
   9  -1   3        147.71        139.80         2.53 o                         
  10  -1   3         47.59         54.88         5.30 o                         
 -11   0   3          0.91          0.41         0.30 o                         
 -10   0   3          5.82          7.41         0.58 o                         
  -9   0   3         18.48         18.15         0.79 o                         
  -8   0   3         18.88         20.08         0.80 o                         
  -7   0   3        448.63        460.46         4.48 o                         
  -6   0   3        183.87        177.39         2.13 o                         
  -5   0   3        141.88        116.91         2.04 o                         
  -4   0   3        576.38        629.19        16.96 o                         
  -3   0   3       1472.27       1562.97        15.00 o                         
  -2   0   3       3199.18       3244.66        44.27 o                         
  -1   0   3       5582.09       5413.26        52.52 o                         
   0   0   3       1201.99       1173.96        12.20 o                         
   1   0   3         71.41         70.26         1.34 o                         
   2   0   3       1333.31       1368.75        13.83 o                         
   3   0   3       2777.84       2894.17        25.94 o                         
   4   0   3        150.21        144.31         2.26 o                         
   5   0   3         28.90         23.36         0.55 o                         
   6   0   3         70.39         64.21         1.15 o                         
   7   0   3         81.92         70.05         1.24 o                         
   8   0   3        173.43        177.04         2.40 o                         
   9   0   3        156.94        181.62         3.42 o                         
  10   0   3         46.42         44.92         1.57 o                         
 -11   1   3          4.40          4.03         0.38 o                         
 -10   1   3         88.63         89.80         2.42 o                         
  -9   1   3         40.61         40.51         1.20 o                         
  -8   1   3         31.39         27.66         0.73 o                         
  -7   1   3        572.92        576.15         5.05 o                         
  -6   1   3         36.25         35.53         0.67 o                         
  -5   1   3        264.42        282.57         3.22 o                         
  -4   1   3        157.29        158.07         2.51 o                         
  -3   1   3        504.61        489.11         6.28 o                         
  -2   1   3        455.03        500.40         7.45 o                         
  -1   1   3       3677.71       3704.88        51.80 o                         
   0   1   3       5281.44       5155.54        47.73 o                         
   1   1   3       1578.74       1556.36        13.33 o                         
   2   1   3       1615.89       1617.44        18.51 o                         
   3   1   3       1013.72       1066.69        11.01 o                         
   4   1   3        299.01        289.00         4.07 o                         
   5   1   3        196.76        210.03         2.31 o                         
   6   1   3        486.60        447.81         4.03 o                         
   7   1   3        170.09        172.18         2.42 o                         
   8   1   3         95.83        109.34         2.08 o                         
   9   1   3        143.67        151.85         3.75 o                         
  10   1   3         44.69         56.46         3.83 o                         
 -11   2   3          0.58          0.31         0.31 o                         
 -10   2   3         24.19         24.99         1.42 o                         
  -9   2   3         25.94         26.53         1.41 o                         
  -8   2   3         51.99         52.77         1.13 o                         
  -7   2   3         29.05         30.90         0.76 o                         
  -6   2   3         13.42         12.35         0.42 o                         
  -5   2   3        121.86        128.41         1.46 o                         
  -4   2   3         98.96         99.59         1.61 o                         
  -3   2   3         63.46         66.12         2.00 o                         
  -2   2   3        259.72        254.31         7.22 o                         
  -1   2   3        397.96        430.46         5.92 o                         
   0   2   3        768.16        798.29         8.13 o                         
   1   2   3         64.73         73.77         1.77 o                         
   2   2   3         30.23         38.44         1.75 o                         
   3   2   3         24.88         28.50         0.77 o                         
   4   2   3        206.26        210.97         4.05 o                         
   5   2   3        111.35        116.36         1.80 o                         
   6   2   3        259.66        252.27         3.35 o                         
   7   2   3         79.02         78.18         1.52 o                         
   8   2   3          3.48          3.72         0.63 o                         
   9   2   3         16.76         18.47         1.87 o                         
  10   2   3          9.07          9.73         0.92 o                         
 -10   3   3          5.98          6.45         0.58 o                         
  -9   3   3          9.12         10.22         0.70 o                         
  -8   3   3          5.42          4.04         0.41 o                         
  -7   3   3        224.82        233.51         4.60 o                         
  -6   3   3         51.25         52.85         1.22 o                         
  -5   3   3        444.20        467.50         3.99 o                         
  -4   3   3          9.98          9.30         0.40 o                         
  -3   3   3        277.96        283.46         4.24 o                         
  -2   3   3        620.52        644.92         6.79 o                         
  -1   3   3        708.07        725.38         7.31 o                         
   0   3   3         23.26         23.42         0.55 o                         
   1   3   3       1390.47       1421.65        13.24 o                         
   2   3   3        666.10        658.56         8.35 o                         
   3   3   3         26.92         23.47         1.24 o                         
   4   3   3        688.00        677.54         5.90 o                         
   5   3   3        211.41        193.28         2.40 o                         
   6   3   3          8.02         10.03         0.46 o                         
   7   3   3         38.41         35.98         1.00 o                         
   8   3   3         75.09         71.56         1.37 o                         
   9   3   3         18.77         18.26         0.84 o                         
  10   3   3         44.93         39.49         1.40 o                         
 -10   4   3          2.01          2.36         0.43 o                         
  -9   4   3         14.19         15.37         0.96 o                         
  -8   4   3         20.43         19.32         0.96 o                         
  -7   4   3         44.93         44.85         1.08 o                         
  -6   4   3        179.20        172.97         2.44 o                         
  -5   4   3         78.08         74.34         1.37 o                         
  -4   4   3         53.18         50.37         0.83 o                         
  -3   4   3         68.79         71.43         1.15 o                         
  -2   4   3        198.18        198.91         2.74 o                         
  -1   4   3       1076.75       1077.04        12.32 o                         
   0   4   3        164.78        165.24         2.34 o                         
   1   4   3        137.26        141.33         2.20 o                         
   2   4   3         69.79         66.86         1.68 o                         
   3   4   3        292.08        289.17         3.06 o                         
   4   4   3        389.16        381.96         3.50 o                         
   5   4   3        143.55        134.80         1.72 o                         
   6   4   3         38.95         39.07         0.85 o                         
   7   4   3         28.42         28.96         0.77 o                         
   8   4   3         42.38         43.72         1.05 o                         
   9   4   3         54.46         61.30         3.30 o                         
  -9   5   3         28.21         28.18         1.40 o                         
  -8   5   3         31.87         31.02         1.10 o                         
  -7   5   3         45.82         48.23         1.24 o                         
  -6   5   3         30.18         28.44         0.76 o                         
  -5   5   3         25.00         24.81         0.76 o                         
  -4   5   3        158.44        165.00         1.95 o                         
  -3   5   3        408.56        407.77         4.11 o                         
  -2   5   3         79.75         80.07         1.05 o                         
  -1   5   3          8.05          6.97         0.29 o                         
   0   5   3         55.11         50.74         0.76 o                         
   1   5   3        144.13        134.75         1.50 o                         
   2   5   3        154.72        147.99         1.77 o                         
   3   5   3        234.27        243.87         3.34 o                         
   4   5   3        110.85        115.15         1.71 o                         
   5   5   3          0.63          0.52         0.27 o                         
   6   5   3        189.52        186.71         2.65 o                         
   7   5   3        143.38        147.56         2.75 o                         
   8   5   3         40.76         39.88         1.83 o                         
  -8   6   3          6.06          7.00         0.57 o                         
  -7   6   3         23.70         22.10         0.76 o                         
  -6   6   3         12.41         13.47         0.85 o                         
  -5   6   3        126.75        132.13         2.99 o                         
  -4   6   3         64.54         62.13         1.21 o                         
  -3   6   3         88.32         90.32         1.36 o                         
  -2   6   3        169.26        171.80         1.96 o                         
  -1   6   3        115.20        107.35         1.46 o                         
   0   6   3        116.13        113.80         1.83 o                         
   1   6   3        142.14        142.07         1.97 o                         
   2   6   3        121.29        119.74         1.75 o                         
   3   6   3        107.70        108.41         2.73 o                         
   4   6   3         62.04         62.53         1.55 o                         
   5   6   3         44.01         38.41         1.34 o                         
   6   6   3         48.58         52.25         1.82 o                         
   7   6   3         18.32         18.40         0.94 o                         
  -8   7   3          4.01          3.12         0.42 o                         
  -7   7   3          1.25          0.38         0.34 o                         
  -6   7   3         29.36         29.77         1.01 o                         
  -5   7   3         37.99         40.87         1.04 o                         
  -4   7   3         59.81         57.26         1.10 o                         
  -3   7   3         44.04         44.95         0.99 o                         
  -2   7   3         18.99         21.05         0.68 o                         
  -1   7   3         35.32         36.70         0.91 o                         
   0   7   3        101.91        102.70         2.36 o                         
   1   7   3         50.94         51.41         1.18 o                         
   2   7   3         16.25         15.15         0.79 o                         
   3   7   3         71.74         72.74         2.33 o                         
   4   7   3         37.93         36.74         1.98 o                         
   5   7   3         18.75         19.20         1.09 o                         
   6   7   3          6.36          6.22         0.93 o                         
   7   7   3          9.43          9.42         1.11 o                         
  -6   8   3         24.72         26.85         1.65 o                         
  -5   8   3          7.33          7.42         0.49 o                         
  -4   8   3          8.87          9.05         0.60 o                         
  -3   8   3          6.54          6.22         0.43 o                         
  -2   8   3         24.74         28.98         1.18 o                         
  -1   8   3         29.66         28.69         1.16 o                         
   0   8   3         17.89         21.02         0.93 o                         
   1   8   3          5.76          6.18         0.59 o                         
   2   8   3         10.15          8.49         0.76 o                         
   3   8   3         17.00         20.14         1.08 o                         
   4   8   3         58.82         61.20         1.98 o                         
   5   8   3          7.62          7.50         0.60 o                         
   6   8   3          1.55          1.21         0.43 o                         
  -4   9   3         26.06         25.04         1.40 o                         
  -3   9   3         11.07         10.58         0.56 o                         
  -2   9   3         21.41         20.89         0.96 o                         
  -1   9   3          3.99          4.36         0.47 o                         
   0   9   3         17.81         19.13         1.47 o                         
   1   9   3         34.71         37.58         1.36 o                         
   2   9   3         37.36         42.41         2.00 o                         
   3   9   3         15.52         18.17         1.18 o                         
  -1  10   3         18.07         17.53         0.92 o                         
   0  10   3         15.13         13.65         0.86 o                         
  -3  -9   4          7.64          8.63         0.64 o                         
  -2  -9   4          1.50          1.02         0.58 o                         
  -1  -9   4          2.83          3.15         0.47 o                         
   1  -9   4         11.35         10.08         0.92 o                         
   2  -9   4          8.06          6.88         0.57 o                         
  -5  -8   4         20.78         22.47         1.82 o                         
  -4  -8   4         13.41         15.38         0.82 o                         
  -3  -8   4         29.43         29.51         1.15 o                         
  -2  -8   4          1.92          1.38         0.51 o                         
  -1  -8   4         20.04         17.09         1.02 o                         
   0  -8   4         32.88         31.91         1.39 o                         
   1  -8   4         46.99         48.30         1.70 o                         
   2  -8   4         52.05         49.79         2.56 o                         
   3  -8   4          6.64          5.32         0.66 o                         
   4  -8   4          5.03          4.35         0.57 o                         
  -7  -7   4         15.83         16.72         0.92 o                         
  -6  -7   4         22.88         23.91         0.94 o                         
  -5  -7   4         36.82         37.09         1.60 o                         
  -4  -7   4         23.75         25.90         1.00 o                         
  -3  -7   4          1.02          1.07         0.43 o                         
  -2  -7   4         31.96         33.49         1.35 o                         
  -1  -7   4        118.96        119.09         2.36 o                         
   0  -7   4         78.36         80.86         2.04 o                         
   1  -7   4         11.80         11.70         1.02 o                         
   2  -7   4         21.07         20.48         3.75 o                         
   3  -7   4        123.24        113.09         4.43 o                         
   4  -7   4         34.62         35.93         1.10 o                         
   5  -7   4         48.21         44.55         1.28 o                         
   6  -7   4          1.91          1.58         0.38 o                         
  -8  -6   4         26.88         23.76         0.96 o                         
  -7  -6   4          7.84          7.93         0.57 o                         
  -6  -6   4          2.71          2.75         0.57 o                         
  -5  -6   4         90.02         91.76         3.17 o                         
  -4  -6   4        155.43        158.01         5.06 o                         
  -3  -6   4         14.85         14.87         0.86 o                         
  -2  -6   4         33.60         33.00         1.37 o                         
  -1  -6   4          0.63          0.21         0.30 o                         
   0  -6   4        208.47        201.27         3.22 o                         
   1  -6   4        183.88        178.87         3.30 o                         
   2  -6   4         97.67        100.09         2.31 o                         
   3  -6   4         55.40         53.51         1.51 o                         
   4  -6   4          0.05          0.06         0.41 o                         
   5  -6   4         45.07         42.52         1.23 o                         
   6  -6   4         69.45         66.40         1.52 o                         
   7  -6   4         21.19         20.04         0.94 o                         
  -9  -5   4          2.93          2.06         0.32 o                         
  -8  -5   4         11.04         11.43         0.69 o                         
  -7  -5   4          5.65          3.74         0.50 o                         
  -6  -5   4          3.74          2.67         0.43 o                         
  -5  -5   4          4.83          6.44         0.48 o                         
  -4  -5   4         15.42         15.97         0.78 o                         
  -3  -5   4         91.82         90.80         2.21 o                         
  -2  -5   4        150.12        145.88         4.63 o                         
  -1  -5   4        195.28        200.05         2.79 o                         
   0  -5   4        335.22        358.03         4.23 o                         
   1  -5   4          9.29          9.44         0.57 o                         
   2  -5   4          2.43          2.33         0.36 o                         
   3  -5   4        135.18        140.89         2.47 o                         
   4  -5   4         51.92         48.85         1.21 o                         
   5  -5   4        114.08        116.31         1.97 o                         
   6  -5   4         14.28         14.22         0.66 o                         
   7  -5   4          8.41         12.19         0.70 o                         
   8  -5   4         14.81         14.92         1.17 o                         
  -9  -4   4         22.48         25.76         0.84 o                         
  -8  -4   4         38.61         35.29         1.74 o                         
  -7  -4   4          3.78          4.86         0.62 o                         
  -6  -4   4         36.85         41.10         1.16 o                         
  -5  -4   4         40.49         42.53         1.15 o                         
  -4  -4   4         57.92         62.21         1.46 o                         
  -3  -4   4         98.10        107.46         2.77 o                         
  -2  -4   4         16.23         16.40         0.74 o                         
  -1  -4   4        142.98        150.46         3.59 o                         
   0  -4   4        312.21        322.27         4.48 o                         
   1  -4   4         12.64         11.63         0.61 o                         
   2  -4   4        238.52        244.67         3.06 o                         
   3  -4   4         39.88         36.83         1.33 o                         
   4  -4   4          4.31          3.63         0.48 o                         
   5  -4   4         49.42         47.31         1.51 o                         
   6  -4   4         93.89         96.32         1.66 o                         
   7  -4   4         38.20         37.52         0.91 o                         
   8  -4   4         11.47         11.35         0.75 o                         
   9  -4   4         19.87         17.35         1.06 o                         
 -10  -3   4          4.05          4.09         0.45 o                         
  -9  -3   4         18.98         18.47         0.79 o                         
  -8  -3   4         27.87         28.61         1.22 o                         
  -7  -3   4        172.17        168.37         2.43 o                         
  -6  -3   4         83.36         84.97         1.72 o                         
  -5  -3   4        147.81        149.13         2.51 o                         
  -4  -3   4          8.41          7.33         0.46 o                         
  -3  -3   4        100.86        100.53         2.13 o                         
  -2  -3   4       2076.15       2124.63        18.46 o                         
  -1  -3   4        621.38        618.28         8.72 o                         
   0  -3   4        688.32        677.18         7.97 o                         
   1  -3   4        692.52        684.30         7.02 o                         
   2  -3   4        928.12        905.65         9.75 o                         
   3  -3   4        568.80        570.63         7.55 o                         
   4  -3   4        485.98        459.64         4.82 o                         
   5  -3   4         56.24         60.33         1.32 o                         
   6  -3   4         66.64         61.75         1.42 o                         
   7  -3   4         14.62         16.60         0.71 o                         
   8  -3   4        253.16        271.36         6.42 o                         
   9  -3   4        123.01        122.03         5.02 o                         
 -10  -2   4         38.65         34.62         2.27 o                         
  -9  -2   4         49.23         47.64         1.48 o                         
  -8  -2   4        110.44        105.33         2.81 o                         
  -7  -2   4         94.96         96.50         1.81 o                         
  -6  -2   4         23.43         24.33         0.82 o                         
  -5  -2   4        152.95        158.78         2.15 o                         
  -4  -2   4        131.25        119.99         1.53 o                         
  -3  -2   4        854.87        864.07         9.54 o                         
  -2  -2   4        142.62        141.46         2.79 o                         
  -1  -2   4         17.16         16.09         1.14 o                         
   0  -2   4       1221.95       1243.91        17.33 o                         
   1  -2   4       1110.11       1103.59        13.06 o                         
   2  -2   4        113.03        107.81         1.56 o                         
   3  -2   4        189.15        195.67         3.10 o                         
   4  -2   4        115.49        116.12         1.69 o                         
   5  -2   4        627.85        618.13         6.25 o                         
   6  -2   4        459.45        459.18         4.96 o                         
   7  -2   4         20.55         18.82         0.69 o                         
   8  -2   4          1.94          1.97         0.44 o                         
   9  -2   4          4.95          5.28         0.47 o                         
  10  -2   4         21.35         23.14         1.06 o                         
 -11  -1   4          3.10          2.17         0.42 o                         
 -10  -1   4          2.30          2.03         0.47 o                         
  -9  -1   4          0.15          0.38         0.38 o                         
  -8  -1   4         10.48          9.14         0.49 o                         
  -7  -1   4         60.60         59.02         1.37 o                         
  -6  -1   4        314.66        293.38         4.88 o                         
  -5  -1   4        581.77        616.00        12.29 o                         
  -4  -1   4         44.74         46.43         0.93 o                         
  -3  -1   4       2228.08       2356.11        18.00 o                         
  -2  -1   4        381.19        422.41        10.89 o                         
  -1  -1   4         13.08         11.00         0.83 o                         
   0  -1   4         27.88         31.70         1.08 o                         
   1  -1   4       2374.71       2456.86        25.98 o                         
   2  -1   4        629.96        644.83         5.01 o                         
   3  -1   4        819.95        809.54         8.41 o                         
   4  -1   4       1351.13       1351.57        17.80 o                         
   5  -1   4        337.75        320.59         3.92 o                         
   6  -1   4         73.49         68.39         1.22 o                         
   7  -1   4         20.86         22.86         0.71 o                         
   8  -1   4         22.07         22.51         0.84 o                         
   9  -1   4          0.91          1.00         0.37 o                         
  10  -1   4         55.32         53.74         9.23 o                         
 -11   0   4          1.29          0.75         0.34 o                         
 -10   0   4          1.76          1.08         0.42 o                         
  -9   0   4         10.79         11.18         0.87 o                         
  -8   0   4          2.17          3.09         0.39 o                         
  -7   0   4         51.57         55.47         1.00 o                         
  -6   0   4          5.50          4.71         0.50 o                         
  -5   0   4         11.79          9.80         0.45 o                         
  -4   0   4        127.71        110.42         2.45 o                         
  -3   0   4        921.75       1012.08        11.02 o                         
  -2   0   4         35.89         42.26         1.56 o                         
  -1   0   4        106.11        107.37         2.22 o                         
   0   0   4        180.46        186.25         2.89 o                         
   1   0   4         51.89         51.01         1.19 o                         
   2   0   4          2.44          2.69         0.26 o                         
   3   0   4         25.40         21.54         0.65 o                         
   4   0   4        166.89        152.05         2.07 o                         
   5   0   4          5.77          2.64         0.34 o                         
   6   0   4         57.97         49.91         1.08 o                         
   7   0   4          8.36          7.79         0.46 o                         
   8   0   4          0.06          0.07         0.30 o                         
   9   0   4         48.38         57.53         1.73 o                         
  10   0   4         21.18         20.22         0.93 o                         
 -11   1   4          2.84          2.59         0.40 o                         
 -10   1   4          1.43          1.13         0.43 o                         
  -9   1   4          0.14          0.34         0.43 o                         
  -8   1   4          8.76          8.79         0.51 o                         
  -7   1   4         62.86         62.66         1.19 o                         
  -6   1   4        309.71        285.65         2.94 o                         
  -5   1   4        635.07        660.32         5.64 o                         
  -4   1   4         53.39         53.76         1.10 o                         
  -3   1   4       2265.02       2406.23        18.94 o                         
  -2   1   4        447.49        532.45        10.62 o                         
  -1   1   4          5.70          4.59         0.46 o                         
   0   1   4         30.18         36.17         1.12 o                         
   1   1   4       2401.23       2600.82        22.05 o                         
   2   1   4        627.39        649.25         5.82 o                         
   3   1   4        805.04        805.27         7.26 o                         
   4   1   4       1261.36       1257.64         9.66 o                         
   5   1   4        336.60        322.10         3.23 o                         
   6   1   4         74.26         73.26         1.29 o                         
   7   1   4         11.99         13.49         0.65 o                         
   8   1   4         17.03         16.02         0.90 o                         
   9   1   4          1.57          0.84         0.93 o                         
  10   1   4         57.21         57.58         2.41 o                         
 -10   2   4         38.81         35.06         1.22 o                         
  -9   2   4         49.67         49.87         2.48 o                         
  -8   2   4        102.38        102.79         2.14 o                         
  -7   2   4        102.79        107.81         1.46 o                         
  -6   2   4         22.49         22.94         0.64 o                         
  -5   2   4        166.61        169.07         2.10 o                         
  -4   2   4        115.57        100.03         2.95 o                         
  -3   2   4        865.24        860.40         8.04 o                         
  -2   2   4        128.88        130.97         3.41 o                         
  -1   2   4         10.40          7.61         0.42 o                         
   0   2   4       1316.48       1365.13        12.28 o                         
   1   2   4       1196.08       1250.12        11.11 o                         
   2   2   4        139.78        138.45         1.75 o                         
   3   2   4        191.65        204.62         2.19 o                         
   4   2   4        115.05        116.33         1.44 o                         
   5   2   4        663.80        655.23         5.89 o                         
   6   2   4        495.52        505.81         4.89 o                         
   7   2   4         13.34         11.72         0.64 o                         
   8   2   4          2.01          2.38         0.72 o                         
   9   2   4          5.73          5.88         0.79 o                         
  10   2   4         22.73         26.31         1.15 o                         
 -10   3   4          3.64          3.75         0.45 o                         
  -9   3   4         18.60         19.95         1.50 o                         
  -8   3   4         28.92         30.36         1.76 o                         
  -7   3   4        165.12        160.60         3.02 o                         
  -6   3   4         92.04         93.23         1.44 o                         
  -5   3   4        135.78        133.15         1.65 o                         
  -4   3   4         12.67         11.36         0.55 o                         
  -3   3   4        108.35        109.58         2.62 o                         
  -2   3   4       2008.59       2068.89        31.54 o                         
  -1   3   4        628.93        616.37         4.85 o                         
   0   3   4        633.66        626.72         5.83 o                         
   1   3   4        681.81        705.36         7.02 o                         
   2   3   4        973.71       1001.30        12.71 o                         
   3   3   4        513.14        535.60         4.96 o                         
   4   3   4        449.74        426.76         4.60 o                         
   5   3   4         43.07         43.21         0.94 o                         
   6   3   4         75.09         67.23         1.15 o                         
   7   3   4         13.89         15.78         0.58 o                         
   8   3   4        265.48        293.48         4.93 o                         
   9   3   4        123.73        130.18         4.47 o                         
 -10   4   4          5.04          4.67         0.51 o                         
  -9   4   4         23.07         25.56         1.10 o                         
  -8   4   4         43.77         43.92         1.21 o                         
  -7   4   4          6.22          8.22         0.51 o                         
  -6   4   4         37.57         40.20         1.01 o                         
  -5   4   4         37.19         36.61         0.79 o                         
  -4   4   4         56.25         57.66         1.27 o                         
  -3   4   4        102.93        104.99         1.31 o                         
  -2   4   4         16.34         17.43         0.48 o                         
  -1   4   4        123.80        125.37         1.63 o                         
   0   4   4        303.53        313.29         3.25 o                         
   1   4   4          9.78          8.23         0.43 o                         
   2   4   4        233.97        245.13         2.97 o                         
   3   4   4         38.25         35.35         1.11 o                         
   4   4   4          3.02          2.46         0.33 o                         
   5   4   4         46.40         44.51         0.90 o                         
   6   4   4         87.00         87.26         1.33 o                         
   7   4   4         47.87         48.85         1.10 o                         
   8   4   4         10.79          9.72         0.61 o                         
   9   4   4         18.36         20.06         1.23 o                         
  -9   5   4          3.28          2.02         0.40 o                         
  -8   5   4         12.03         10.87         0.65 o                         
  -7   5   4          6.71          5.38         0.49 o                         
  -6   5   4          2.57          1.80         0.34 o                         
  -5   5   4          6.24          8.21         0.44 o                         
  -4   5   4         16.99         18.70         0.62 o                         
  -3   5   4         95.11         95.50         1.25 o                         
  -2   5   4        151.09        145.29         2.02 o                         
  -1   5   4        178.22        177.14         2.37 o                         
   0   5   4        333.53        338.19         3.34 o                         
   1   5   4          9.88         10.90         0.44 o                         
   2   5   4          3.73          3.70         0.52 o                         
   3   5   4        123.94        129.95         1.89 o                         
   4   5   4         40.81         36.81         1.23 o                         
   5   5   4        108.36        110.16         1.91 o                         
   6   5   4         13.13         14.42         0.82 o                         
   7   5   4          6.22          9.38         0.69 o                         
   8   5   4         16.53         15.06         1.03 o                         
  -8   6   4         24.37         22.25         0.88 o                         
  -7   6   4          6.63          6.91         0.55 o                         
  -6   6   4          3.37          3.02         0.37 o                         
  -5   6   4         89.65         94.47         1.56 o                         
  -4   6   4        144.79        144.43         2.10 o                         
  -3   6   4         20.86         21.05         0.60 o                         
  -2   6   4         35.10         32.36         0.82 o                         
  -1   6   4          0.34          0.48         0.26 o                         
   0   6   4        204.03        195.71         2.87 o                         
   1   6   4        196.64        198.96         2.86 o                         
   2   6   4        111.10        118.40         2.42 o                         
   3   6   4         60.47         60.41         1.96 o                         
   4   6   4          0.37          0.70         0.38 o                         
   5   6   4         48.33         47.26         1.43 o                         
   6   6   4         72.94         74.06         2.18 o                         
   7   6   4         26.47         25.88         1.06 o                         
  -7   7   4         15.49         17.69         1.23 o                         
  -6   7   4         27.59         27.49         0.92 o                         
  -5   7   4         39.78         39.72         0.96 o                         
  -4   7   4         22.08         23.16         0.77 o                         
  -3   7   4          1.01          0.67         0.28 o                         
  -2   7   4         30.16         34.30         0.79 o                         
  -1   7   4        130.73        122.85         1.64 o                         
   0   7   4         75.30         81.46         2.11 o                         
   1   7   4         11.07         12.35         0.67 o                         
   2   7   4         26.01         27.63         1.02 o                         
   3   7   4        112.30        110.34         3.57 o                         
   4   7   4         34.30         37.98         1.30 o                         
   5   7   4         47.92         47.81         2.44 o                         
   6   7   4          1.16          0.69         0.37 o                         
  -6   8   4          6.13          7.47         0.67 o                         
  -5   8   4         19.29         17.95         0.60 o                         
  -4   8   4         13.58         13.50         0.59 o                         
  -3   8   4         27.53         27.90         0.91 o                         
  -2   8   4          0.86          1.01         0.48 o                         
  -1   8   4         21.45         20.53         0.96 o                         
   0   8   4         33.84         35.63         1.49 o                         
   1   8   4         43.08         45.39         1.83 o                         
   2   8   4         54.48         53.49         2.42 o                         
   3   8   4          5.10          4.58         0.56 o                         
   4   8   4          6.20          5.67         0.58 o                         
   5   8   4         18.47         15.44         1.73 o                         
  -3   9   4          7.77          8.75         0.82 o                         
  -2   9   4          1.52          0.79         0.34 o                         
  -1   9   4          2.51          2.79         0.50 o                         
   0   9   4          7.18          7.45         0.96 o                         
   1   9   4         11.47         10.88         1.12 o                         
   2   9   4          8.91          8.01         0.82 o                         
   3   9   4          8.17          9.01         0.80 o                         
  -2  -9   5          0.23          0.05         0.43 o                         
  -5  -8   5         10.70         11.85         1.07 o                         
  -4  -8   5          2.79          3.59         0.56 o                         
  -3  -8   5         16.87         14.73         0.80 o                         
  -2  -8   5          5.51          6.46         0.72 o                         
  -1  -8   5         20.41         19.71         1.08 o                         
   0  -8   5         10.44          9.15         0.75 o                         
   1  -8   5          1.08          1.83         0.47 o                         
   2  -8   5         34.19         32.77         1.36 o                         
   3  -8   5         23.43         19.73         1.26 o                         
   4  -8   5         15.18         15.49         0.79 o                         
  -6  -7   5         15.89         15.03         0.65 o                         
  -5  -7   5          9.01          9.76         0.72 o                         
  -4  -7   5          8.08          6.76         0.65 o                         
  -3  -7   5          3.96          3.27         0.53 o                         
  -2  -7   5          6.01          5.79         0.61 o                         
  -1  -7   5         42.18         39.74         1.60 o                         
   0  -7   5          4.84          4.88         0.60 o                         
   1  -7   5         10.74         10.20         1.28 o                         
   2  -7   5          8.49          9.89         1.27 o                         
   3  -7   5          4.87          4.68         0.72 o                         
   4  -7   5          8.33          8.23         0.79 o                         
   5  -7   5          0.22          0.77         0.53 o                         
  -8  -6   5          8.28          8.68         0.88 o                         
  -7  -6   5         32.85         32.77         0.95 o                         
  -6  -6   5         38.27         42.80         1.53 o                         
  -5  -6   5          0.30          0.24         0.57 o                         
  -4  -6   5         36.50         37.37         1.62 o                         
  -3  -6   5         19.46         18.74         1.13 o                         
  -2  -6   5         61.41         63.03         1.96 o                         
  -1  -6   5          2.05          1.09         0.35 o                         
   0  -6   5          0.63          0.90         0.34 o                         
   1  -6   5         15.95         15.72         0.94 o                         
   2  -6   5         44.22         42.63         1.50 o                         
   3  -6   5         13.02          9.82         0.58 o                         
   4  -6   5         52.45         57.05         2.45 o                         
   5  -6   5         13.93         10.70         1.02 o                         
   6  -6   5          3.74          4.97         0.49 o                         
   7  -6   5         10.47          9.44         0.82 o                         
  -9  -5   5          2.20          1.97         0.49 o                         
  -8  -5   5         11.97         12.29         0.57 o                         
  -7  -5   5         12.66         15.50         0.91 o                         
  -6  -5   5         53.14         54.53         1.52 o                         
  -5  -5   5         38.08         42.31         1.87 o                         
  -4  -5   5         70.40         73.04         1.68 o                         
  -3  -5   5         17.49         18.17         1.05 o                         
  -2  -5   5        127.11        126.37         3.10 o                         
  -1  -5   5         65.62         61.98         1.40 o                         
   0  -5   5        188.58        185.77         3.20 o                         
   1  -5   5        396.76        392.50         6.12 o                         
   2  -5   5        325.15        332.05         4.59 o                         
   3  -5   5         46.31         45.99         1.32 o                         
   4  -5   5        160.57        156.82         2.26 o                         
   5  -5   5        101.36        102.97         1.82 o                         
   6  -5   5         98.77         93.72         1.64 o                         
   7  -5   5         28.52         32.06         1.62 o                         
   8  -5   5         12.05         11.49         0.88 o                         
 -10  -4   5         16.00         13.26         0.72 o                         
  -9  -4   5          2.67          1.89         0.31 o                         
  -8  -4   5         43.72         42.47         1.92 o                         
  -7  -4   5         36.91         39.53         1.24 o                         
  -6  -4   5        110.64        113.73         3.80 o                         
  -5  -4   5         82.93         77.48         2.39 o                         
  -4  -4   5          7.51          8.82         0.74 o                         
  -3  -4   5        504.52        517.79         8.32 o                         
  -2  -4   5        224.76        229.63         3.59 o                         
  -1  -4   5        216.29        200.77         3.58 o                         
   0  -4   5        189.62        189.57         3.47 o                         
   1  -4   5          9.64          8.94         0.56 o                         
   2  -4   5        237.98        233.32         2.87 o                         
   3  -4   5        438.19        425.36         4.95 o                         
   4  -4   5        347.21        338.55         4.05 o                         
   5  -4   5         95.91         93.23         1.91 o                         
   6  -4   5         17.68         18.25         0.75 o                         
   7  -4   5        138.83        147.13         2.85 o                         
   8  -4   5         42.11         39.00         1.81 o                         
 -10  -3   5          0.23          0.12         0.43 o                         
  -9  -3   5         20.93         20.20         1.18 o                         
  -8  -3   5          9.00         10.65         0.79 o                         
  -7  -3   5         25.31         22.36         0.81 o                         
  -6  -3   5          9.51          8.79         0.60 o                         
  -5  -3   5          8.64          9.02         0.55 o                         
  -4  -3   5        123.55        125.02         2.29 o                         
  -3  -3   5        467.88        492.58         4.94 o                         
  -2  -3   5         63.36         66.83         1.65 o                         
  -1  -3   5        332.91        330.49         4.78 o                         
   0  -3   5        353.68        381.43         5.88 o                         
   1  -3   5         24.83         25.38         0.94 o                         
   2  -3   5         15.36         15.54         0.59 o                         
   3  -3   5        142.33        143.33         1.91 o                         
   4  -3   5         38.22         36.89         1.32 o                         
   5  -3   5        388.65        394.65         5.18 o                         
   6  -3   5        153.41        149.60         2.70 o                         
   7  -3   5         26.34         31.74         1.44 o                         
   8  -3   5         15.77         19.44         0.91 o                         
   9  -3   5         53.48         49.39         1.32 o                         
 -10  -2   5          2.35          2.38         0.54 o                         
  -9  -2   5         11.14         11.16         0.71 o                         
  -8  -2   5         35.51         38.80         1.40 o                         
  -7  -2   5         13.27         14.86         0.89 o                         
  -6  -2   5        169.08        171.15         2.76 o                         
  -5  -2   5        110.01        108.76         1.72 o                         
  -4  -2   5          7.40          6.95         0.44 o                         
  -3  -2   5        492.48        548.48         6.07 o                         
  -2  -2   5         13.91         14.43         0.74 o                         
  -1  -2   5        243.80        241.85         3.81 o                         
   0  -2   5        230.66        245.99         5.84 o                         
   1  -2   5         48.42         46.92         1.14 o                         
   2  -2   5         53.47         55.58         1.05 o                         
   3  -2   5        132.61        137.52         2.05 o                         
   4  -2   5        289.74        275.88         3.33 o                         
   5  -2   5         23.08         23.99         0.91 o                         
   6  -2   5         21.41         19.73         0.75 o                         
   7  -2   5         15.55         15.33         0.68 o                         
   8  -2   5          5.47          5.45         0.63 o                         
   9  -2   5         27.23         30.14         1.16 o                         
 -10  -1   5          6.48          5.40         0.58 o                         
  -9  -1   5         13.12         14.89         1.18 o                         
  -8  -1   5          6.34          6.90         0.52 o                         
  -7  -1   5         43.93         42.75         1.10 o                         
  -6  -1   5        200.98        204.84         3.20 o                         
  -5  -1   5          6.61          5.60         0.54 o                         
  -4  -1   5        391.08        382.32         4.17 o                         
  -3  -1   5       1617.58       1785.83        19.52 o                         
  -2  -1   5        249.82        285.49         6.84 o                         
  -1  -1   5        514.83        492.29         6.68 o                         
   0  -1   5        801.74        808.13         9.53 o                         
   1  -1   5        291.10        282.68         4.07 o                         
   2  -1   5        275.10        263.23         2.21 o                         
   3  -1   5        362.34        384.00         3.88 o                         
   4  -1   5        547.84        555.13         5.37 o                         
   5  -1   5        688.42        683.51        11.79 o                         
   6  -1   5        305.51        316.46         4.25 o                         
   7  -1   5         74.54         77.60         3.13 o                         
   8  -1   5         41.14         45.15         1.29 o                         
   9  -1   5         89.77         97.28         3.14 o                         
  10  -1   5         20.93         19.87         0.93 o                         
 -10   0   5         11.76         10.84         1.16 o                         
  -9   0   5         13.16         14.24         0.96 o                         
  -8   0   5        387.30        384.73         5.07 o                         
  -7   0   5        139.16        126.62         3.02 o                         
  -6   0   5          1.30          0.64         0.27 o                         
  -5   0   5         36.99         35.28         1.40 o                         
  -4   0   5        466.87        578.09         5.41 o                         
  -3   0   5         59.11         64.52         2.75 o                         
  -2   0   5       1156.20       1188.46        25.00 o                         
  -1   0   5       1193.77       1101.22        12.42 o                         
   0   0   5         44.89         49.44         2.30 o                         
   1   0   5         99.37         79.19         1.05 o                         
   2   0   5       2295.00       2371.34        18.66 o                         
   3   0   5         70.01         60.71         1.54 o                         
   4   0   5        111.11        116.34         2.26 o                         
   5   0   5        286.29        283.83         4.36 o                         
   6   0   5        126.34        117.55         2.35 o                         
   7   0   5        142.80        154.67         5.13 o                         
   8   0   5        242.37        256.75         8.35 o                         
   9   0   5         64.67         66.57         2.09 o                         
  10   0   5          9.74          8.96         0.95 o                         
 -10   1   5          4.74          4.58         1.10 o                         
  -9   1   5         12.09         13.88         0.90 o                         
  -8   1   5         10.20         10.67         0.57 o                         
  -7   1   5         43.49         42.48         0.96 o                         
  -6   1   5        197.90        199.60         2.65 o                         
  -5   1   5         13.73         11.92         0.51 o                         
  -4   1   5        382.32        370.67         5.16 o                         
  -3   1   5       1647.90       1862.08        31.04 o                         
  -2   1   5        275.45        299.31         9.02 o                         
  -1   1   5        549.94        509.26         4.86 o                         
   0   1   5        843.34        866.03         7.06 o                         
   1   1   5        304.59        303.60         2.43 o                         
   2   1   5        318.09        321.79         3.51 o                         
   3   1   5        366.72        385.98         4.33 o                         
   4   1   5        555.96        561.68         5.96 o                         
   5   1   5        732.22        737.56        18.02 o                         
   6   1   5        279.51        296.92         5.10 o                         
   7   1   5         90.41         99.43         4.58 o                         
   8   1   5         40.22         46.49         1.72 o                         
   9   1   5         84.96         85.98         2.34 o                         
  10   1   5         22.88         20.45         0.66 o                         
 -10   2   5          1.25          1.53         0.50 o                         
  -9   2   5         11.45         10.18         0.76 o                         
  -8   2   5         34.70         38.78         1.08 o                         
  -7   2   5         12.08         11.84         0.53 o                         
  -6   2   5        169.77        169.30         2.23 o                         
  -5   2   5        106.33        103.20         2.03 o                         
  -4   2   5          3.26          2.80         0.30 o                         
  -3   2   5        491.77        534.01         5.10 o                         
  -2   2   5         11.55         12.18         0.52 o                         
  -1   2   5        246.29        248.40         4.10 o                         
   0   2   5        227.25        239.66         2.71 o                         
   1   2   5         30.36         30.61         0.69 o                         
   2   2   5         59.49         63.36         1.18 o                         
   3   2   5        145.78        151.49         1.85 o                         
   4   2   5        271.59        265.14         2.72 o                         
   5   2   5         23.04         24.05         0.76 o                         
   6   2   5         28.59         25.89         0.95 o                         
   7   2   5         13.82         16.48         1.35 o                         
   8   2   5          5.19          7.08         0.89 o                         
   9   2   5         27.42         31.93         1.52 o                         
  -9   3   5         20.80         17.73         0.91 o                         
  -8   3   5         11.04         12.57         0.63 o                         
  -7   3   5         25.35         25.47         0.75 o                         
  -6   3   5          6.18          5.66         0.41 o                         
  -5   3   5          8.98          7.10         0.39 o                         
  -4   3   5        116.33        112.18         1.51 o                         
  -3   3   5        476.22        480.07         5.19 o                         
  -2   3   5         63.15         65.59         1.11 o                         
  -1   3   5        368.29        357.14         4.91 o                         
   0   3   5        382.36        409.84         4.82 o                         
   1   3   5         23.77         23.01         0.60 o                         
   2   3   5         13.80         14.91         0.62 o                         
   3   3   5        149.29        157.68         2.98 o                         
   4   3   5         36.48         35.21         1.31 o                         
   5   3   5        411.75        408.32         5.71 o                         
   6   3   5        135.84        137.79         2.53 o                         
   7   3   5         26.14         31.89         1.25 o                         
   8   3   5         11.56         12.98         0.96 o                         
   9   3   5         53.34         56.98         2.17 o                         
  -9   4   5          2.14          1.42         0.35 o                         
  -8   4   5         42.95         44.63         1.13 o                         
  -7   4   5         33.06         34.05         1.00 o                         
  -6   4   5        116.34        120.20         1.92 o                         
  -5   4   5         93.80         86.60         1.23 o                         
  -4   4   5          7.58          7.86         0.50 o                         
  -3   4   5        507.69        515.07         5.16 o                         
  -2   4   5        208.69        199.03         1.94 o                         
  -1   4   5        179.09        163.02         1.61 o                         
   0   4   5        182.65        180.38         3.07 o                         
   1   4   5          5.78          5.17         0.38 o                         
   2   4   5        226.88        223.57         2.60 o                         
   3   4   5        412.65        407.96         4.36 o                         
   4   4   5        305.68        307.18         4.14 o                         
   5   4   5         97.55         95.76         1.76 o                         
   6   4   5         12.93         15.17         0.78 o                         
   7   4   5        138.68        151.92         2.74 o                         
   8   4   5         43.35         46.69         1.55 o                         
   9   4   5         29.29         25.74         1.09 o                         
  -8   5   5          8.50          8.84         0.51 o                         
  -7   5   5         11.70         13.96         0.62 o                         
  -6   5   5         54.30         54.79         1.86 o                         
  -5   5   5         36.48         38.55         0.93 o                         
  -4   5   5         74.30         71.68         1.43 o                         
  -3   5   5         15.96         15.16         0.52 o                         
  -2   5   5        119.67        112.20         1.80 o                         
  -1   5   5         62.19         56.86         0.82 o                         
   0   5   5        207.72        193.12         2.62 o                         
   1   5   5        410.99        405.40         6.94 o                         
   2   5   5        344.74        343.79         4.96 o                         
   3   5   5         44.46         46.14         1.23 o                         
   4   5   5        161.48        163.86         2.76 o                         
   5   5   5        103.52        103.26         2.46 o                         
   6   5   5        103.54        103.45         3.47 o                         
   7   5   5         28.53         31.63         1.63 o                         
   8   5   5         12.00         13.68         0.89 o                         
  -8   6   5          8.07          7.25         0.89 o                         
  -7   6   5         34.49         33.54         1.63 o                         
  -6   6   5         39.78         42.85         1.28 o                         
  -5   6   5          0.14          0.26         0.31 o                         
  -4   6   5         34.59         35.99         0.89 o                         
  -3   6   5         15.90         16.33         0.53 o                         
  -2   6   5         65.63         69.96         1.12 o                         
  -1   6   5          2.92          2.69         0.29 o                         
   0   6   5          0.09          0.28         0.22 o                         
   1   6   5         18.76         18.40         0.66 o                         
   2   6   5         37.00         39.30         1.05 o                         
   3   6   5         14.90         12.41         0.88 o                         
   4   6   5         58.55         64.50         2.49 o                         
   5   6   5         12.18         10.92         0.76 o                         
   6   6   5          3.68          4.46         0.61 o                         
   7   6   5          9.46          7.52         0.52 o                         
  -7   7   5          2.17          1.79         0.36 o                         
  -6   7   5         16.18         14.77         0.58 o                         
  -5   7   5         10.15         10.33         0.63 o                         
  -4   7   5          7.18          7.54         0.47 o                         
  -3   7   5          3.32          3.12         0.34 o                         
  -2   7   5          5.66          4.13         0.37 o                         
  -1   7   5         42.64         39.65         1.08 o                         
   0   7   5          5.91          6.19         0.45 o                         
   1   7   5          9.05          9.30         0.61 o                         
   2   7   5          6.97          6.20         0.74 o                         
   3   7   5          4.86          4.45         1.30 o                         
   4   7   5          8.81         11.00         1.30 o                         
   5   7   5          0.45          0.84         0.46 o                         
   6   7   5          0.17          0.06         0.27 o                         
  -6   8   5          6.99          5.75         0.38 o                         
  -5   8   5         11.64         11.76         0.52 o                         
  -4   8   5          2.38          2.16         0.34 o                         
  -3   8   5         14.10         12.09         0.76 o                         
  -2   8   5          7.59          9.89         0.70 o                         
  -1   8   5         22.33         20.90         1.10 o                         
   0   8   5         11.53          9.94         0.83 o                         
   1   8   5          0.98          1.55         0.40 o                         
   2   8   5         32.40         34.60         4.16 o                         
   3   8   5         23.88         22.43         1.25 o                         
   4   8   5         18.11         19.31         1.14 o                         
   5   8   5          0.13         -0.14         0.39 o                         
  -2   9   5          0.20          0.41         0.36 o                         
  -4  -8   6          3.21          3.83         0.69 o                         
  -3  -8   6          0.99          1.04         0.34 o                         
  -2  -8   6          1.31          0.75         0.42 o                         
  -1  -8   6         15.36         14.61         0.90 o                         
   0  -8   6         15.32         17.17         1.39 o                         
   1  -8   6         13.51         13.24         0.65 o                         
   2  -8   6         12.75         12.65         1.06 o                         
   3  -8   6          1.47          1.78         0.38 o                         
  -6  -7   6         34.21         34.30         1.61 o                         
  -5  -7   6         10.29          9.77         0.82 o                         
  -4  -7   6          2.90          1.89         0.59 o                         
  -3  -7   6         39.83         41.68         1.43 o                         
  -2  -7   6         77.99         84.83         2.11 o                         
  -1  -7   6         77.18         76.00         2.29 o                         
   0  -7   6          8.65          8.31         1.16 o                         
   1  -7   6         22.10         18.75         1.05 o                         
   2  -7   6         46.95         46.10         3.44 o                         
   3  -7   6         56.49         60.14         2.81 o                         
   4  -7   6         57.08         56.07         1.79 o                         
   5  -7   6          2.65          3.61         0.91 o                         
  -7  -6   6         11.88         10.31         0.80 o                         
  -6  -6   6         10.13          9.70         0.81 o                         
  -5  -6   6         19.98         20.45         1.10 o                         
  -4  -6   6         45.57         51.23         1.75 o                         
  -3  -6   6         53.34         53.38         1.80 o                         
  -2  -6   6        103.46         99.05         3.61 o                         
  -1  -6   6         64.78         66.17         1.92 o                         
   0  -6   6         64.36         64.18         2.12 o                         
   1  -6   6        112.93        108.89         2.18 o                         
   2  -6   6         76.92         76.77         2.09 o                         
   3  -6   6          0.82          1.01         0.79 o                         
   4  -6   6          7.91          7.42         0.62 o                         
   5  -6   6         60.18         54.95         1.71 o                         
   6  -6   6         82.36         92.12         3.75 o                         
  -8  -5   6          2.54          3.13         0.36 o                         
  -7  -5   6          1.91          1.82         0.61 o                         
  -6  -5   6          4.19          4.20         0.54 o                         
  -5  -5   6          5.78          3.59         0.47 o                         
  -4  -5   6         13.53         14.33         0.98 o                         
  -3  -5   6         37.21         33.85         1.38 o                         
  -2  -5   6         74.11         77.66         2.14 o                         
  -1  -5   6         58.49         55.87         1.39 o                         
   0  -5   6         42.14         42.32         1.37 o                         
   1  -5   6         40.60         39.09         1.93 o                         
   2  -5   6        142.79        134.14         3.86 o                         
   3  -5   6         41.07         39.92         1.23 o                         
   4  -5   6          7.16          6.08         0.72 o                         
   5  -5   6        113.81        111.59         2.99 o                         
   6  -5   6         28.16         30.08         0.91 o                         
   7  -5   6         13.98         12.80         0.70 o                         
  -9  -4   6          6.17          6.31         0.46 o                         
  -8  -4   6         13.20         14.14         1.43 o                         
  -7  -4   6         10.21          8.58         0.81 o                         
  -6  -4   6         28.43         29.86         1.34 o                         
  -5  -4   6         22.92         27.39         1.32 o                         
  -4  -4   6         66.27         66.80         1.80 o                         
  -3  -4   6        105.04        109.47         2.56 o                         
  -2  -4   6         35.26         38.60         1.53 o                         
  -1  -4   6        198.69        197.09         4.00 o                         
   0  -4   6         11.35         11.32         0.84 o                         
   1  -4   6         13.26         15.33         0.95 o                         
   2  -4   6         82.46         83.84         2.27 o                         
   3  -4   6          9.61          8.36         0.63 o                         
   4  -4   6         45.98         45.17         2.06 o                         
   5  -4   6         41.72         38.43         1.60 o                         
   6  -4   6         59.44         67.22         1.63 o                         
   7  -4   6         11.32         11.53         0.68 o                         
   8  -4   6          4.47          4.25         0.39 o                         
 -10  -3   6          1.42          0.98         0.32 o                         
  -9  -3   6          0.92          1.11         0.40 o                         
  -8  -3   6         12.44         12.38         0.68 o                         
  -7  -3   6         42.63         45.19         1.69 o                         
  -6  -3   6        133.70        142.87         4.24 o                         
  -5  -3   6          8.90          7.61         0.57 o                         
  -4  -3   6        111.43        114.58         2.06 o                         
  -3  -3   6        123.16        134.01         2.35 o                         
  -2  -3   6        101.15        104.83         2.23 o                         
  -1  -3   6        262.73        277.30         3.69 o                         
   0  -3   6          6.73          7.13         0.65 o                         
   1  -3   6         88.18         81.86         1.82 o                         
   2  -3   6        203.06        187.34         2.80 o                         
   3  -3   6        215.13        207.74         3.20 o                         
   4  -3   6        598.14        585.51         7.31 o                         
   5  -3   6         21.18         22.12         1.02 o                         
   6  -3   6         44.32         46.41         1.38 o                         
   7  -3   6        100.19         96.62         2.25 o                         
   8  -3   6         61.14         62.52         1.92 o                         
 -10  -2   6         24.86         22.89         1.15 o                         
  -9  -2   6         31.09         32.46         3.97 o                         
  -8  -2   6         80.58         86.62         2.22 o                         
  -7  -2   6          1.54          1.31         0.40 o                         
  -6  -2   6        179.64        191.40         7.66 o                         
  -5  -2   6         88.35         91.59         1.77 o                         
  -4  -2   6         78.32         79.21         1.58 o                         
  -3  -2   6         48.11         48.64         1.28 o                         
  -2  -2   6         64.71         69.06         1.86 o                         
  -1  -2   6        121.88        119.96         2.55 o                         
   0  -2   6        456.17        463.43         6.18 o                         
   1  -2   6        450.25        423.89         4.33 o                         
   2  -2   6        438.59        443.68         4.54 o                         
   3  -2   6        207.42        206.45         3.24 o                         
   4  -2   6        591.27        612.81         7.51 o                         
   5  -2   6        160.72        161.57         2.72 o                         
   6  -2   6         30.14         26.76         1.47 o                         
   7  -2   6         81.91         86.75         2.61 o                         
   8  -2   6         24.66         27.16         0.90 o                         
   9  -2   6         37.94         44.22         1.76 o                         
 -10  -1   6          1.37          1.16         0.49 o                         
  -9  -1   6          9.24         10.82         0.64 o                         
  -8  -1   6         56.47         56.33         2.90 o                         
  -7  -1   6          6.53          6.13         0.45 o                         
  -6  -1   6         19.38         21.33         1.68 o                         
  -5  -1   6         13.55         13.93         0.75 o                         
  -4  -1   6          0.74          0.45         0.33 o                         
  -3  -1   6        274.76        276.96         4.52 o                         
  -2  -1   6        592.01        676.49        13.38 o                         
  -1  -1   6        384.49        362.83         8.45 o                         
   0  -1   6        158.39        164.77         2.15 o                         
   1  -1   6        567.96        533.21         6.08 o                         
   2  -1   6        497.70        525.58         4.58 o                         
   3  -1   6        260.75        248.82         2.68 o                         
   4  -1   6        113.30        108.14         2.14 o                         
   5  -1   6        544.27        537.52         8.55 o                         
   6  -1   6         11.88         13.88         1.00 o                         
   7  -1   6         71.40         71.33         1.67 o                         
   8  -1   6        133.57        142.70         2.58 o                         
   9  -1   6        100.57         97.52         7.44 o                         
 -10   0   6         15.28         15.18         1.02 o                         
  -9   0   6         37.12         35.95         1.49 o                         
  -8   0   6          2.80          3.43         0.48 o                         
  -7   0   6          0.38          0.91         0.40 o                         
  -6   0   6        383.71        384.00         5.43 o                         
  -5   0   6         64.47         57.41         1.16 o                         
  -4   0   6        352.14        377.99         8.71 o                         
  -3   0   6        703.03        794.12        18.21 o                         
  -2   0   6         63.09         70.96         2.85 o                         
  -1   0   6        588.16        630.10         7.75 o                         
   0   0   6         33.63         36.72         0.82 o                         
   1   0   6         31.65         19.27         0.46 o                         
   2   0   6         21.07         16.39         0.51 o                         
   3   0   6        144.52        132.92         1.81 o                         
   4   0   6        571.76        562.07         6.95 o                         
   5   0   6        267.13        280.47         5.44 o                         
   6   0   6         43.34         41.69         1.43 o                         
   7   0   6         20.88         23.13         1.08 o                         
   8   0   6         19.95         19.86         1.00 o                         
   9   0   6         16.47         23.09         1.36 o                         
 -10   1   6          1.65          0.95         0.44 o                         
  -9   1   6         10.24         10.77         0.71 o                         
  -8   1   6         59.91         57.92         2.19 o                         
  -7   1   6          5.53          6.09         0.50 o                         
  -6   1   6         18.91         19.95         0.73 o                         
  -5   1   6         10.11         10.73         0.54 o                         
  -4   1   6          0.07          0.13         0.25 o                         
  -3   1   6        278.41        279.50         8.19 o                         
  -2   1   6        551.33        591.71         9.35 o                         
  -1   1   6        361.92        332.96         3.68 o                         
   0   1   6        142.22        147.34         1.84 o                         
   1   1   6        589.72        552.27         4.44 o                         
   2   1   6        470.63        509.37         4.51 o                         
   3   1   6        240.82        232.31         2.76 o                         
   4   1   6        122.98        124.15         2.94 o                         
   5   1   6        530.19        523.07         7.19 o                         
   6   1   6         17.67         18.82         0.94 o                         
   7   1   6         73.89         73.77         1.97 o                         
   8   1   6        131.60        143.02         3.45 o                         
   9   1   6        102.59        103.59         2.76 o                         
 -10   2   6         23.61         23.82         1.13 o                         
  -9   2   6         30.26         32.65         1.42 o                         
  -8   2   6         74.32         71.88         2.02 o                         
  -7   2   6          1.26          1.57         0.31 o                         
  -6   2   6        180.79        188.71         3.08 o                         
  -5   2   6         78.26         76.00         1.50 o                         
  -4   2   6         84.77         84.00         2.35 o                         
  -3   2   6         60.96         57.52         1.63 o                         
  -2   2   6         53.27         55.56         1.04 o                         
  -1   2   6        124.51        120.52         1.74 o                         
   0   2   6        500.20        506.33         4.58 o                         
   1   2   6        481.29        470.90         4.69 o                         
   2   2   6        441.81        473.78         4.77 o                         
   3   2   6        202.32        212.91         2.81 o                         
   4   2   6        636.56        688.56         8.84 o                         
   5   2   6        156.49        163.40         2.81 o                         
   6   2   6         18.12         15.47         0.97 o                         
   7   2   6         81.60         87.38         2.44 o                         
   8   2   6         26.91         31.19         1.42 o                         
   9   2   6         40.10         43.57         1.16 o                         
 -10   3   6          1.46          0.82         0.30 o                         
  -9   3   6          0.84          0.86         0.52 o                         
  -8   3   6         13.01         12.40         0.66 o                         
  -7   3   6         47.29         50.16         1.21 o                         
  -6   3   6        134.93        135.83         2.70 o                         
  -5   3   6          9.02          7.85         0.52 o                         
  -4   3   6        111.87        109.01         1.85 o                         
  -3   3   6        115.33        121.57         1.48 o                         
  -2   3   6         98.78         96.74         1.48 o                         
  -1   3   6        247.57        253.24         2.86 o                         
   0   3   6          7.47          7.36         0.31 o                         
   1   3   6         70.95         68.23         2.04 o                         
   2   3   6        186.28        185.77         5.32 o                         
   3   3   6        214.02        220.46         3.23 o                         
   4   3   6        590.32        578.84         9.37 o                         
   5   3   6         24.94         26.57         0.99 o                         
   6   3   6         52.89         54.13         1.75 o                         
   7   3   6         97.99        102.86         2.40 o                         
   8   3   6         57.44         59.30         2.53 o                         
   9   3   6         17.62         14.25         0.75 o                         
  -9   4   6          6.59          7.11         0.69 o                         
  -8   4   6         14.15         14.61         0.60 o                         
  -7   4   6          8.77          8.16         0.53 o                         
  -6   4   6         28.02         26.52         0.94 o                         
  -5   4   6         24.70         28.10         0.78 o                         
  -4   4   6         65.67         64.43         1.22 o                         
  -3   4   6         90.36         88.80         1.32 o                         
  -2   4   6         29.68         28.57         0.55 o                         
  -1   4   6        197.03        195.76         3.03 o                         
   0   4   6         15.58         15.05         0.56 o                         
   1   4   6         16.58         20.18         0.67 o                         
   2   4   6         79.05         79.46         3.04 o                         
   3   4   6         10.13          8.73         0.62 o                         
   4   4   6         49.97         48.19         1.34 o                         
   5   4   6         48.49         46.71         1.33 o                         
   6   4   6         64.11         73.57         1.66 o                         
   7   4   6         11.61         12.19         0.56 o                         
   8   4   6          3.26          3.74         0.68 o                         
  -9   5   6          0.50          0.28         0.24 o                         
  -8   5   6          1.74          2.49         0.31 o                         
  -7   5   6          1.16          0.79         0.29 o                         
  -6   5   6          4.63          5.24         0.55 o                         
  -5   5   6          4.83          3.38         0.40 o                         
  -4   5   6         16.68         15.29         0.62 o                         
  -3   5   6         33.10         30.07         0.69 o                         
  -2   5   6         66.79         68.69         1.00 o                         
  -1   5   6         53.86         49.60         0.78 o                         
   0   5   6         47.54         45.31         1.25 o                         
   1   5   6         40.12         41.02         1.21 o                         
   2   5   6        133.34        124.75         4.01 o                         
   3   5   6         34.06         34.21         1.32 o                         
   4   5   6          6.26          6.39         0.63 o                         
   5   5   6        113.61        117.42         2.58 o                         
   6   5   6         34.17         37.66         1.21 o                         
   7   5   6         11.88         10.27         0.51 o                         
  -8   6   6          0.93          1.12         0.25 o                         
  -7   6   6         12.36         11.96         0.65 o                         
  -6   6   6         10.36          9.16         0.57 o                         
  -5   6   6         20.05         21.34         0.73 o                         
  -4   6   6         54.12         54.91         2.08 o                         
  -3   6   6         52.22         50.69         1.31 o                         
  -2   6   6        105.86         99.16         1.38 o                         
  -1   6   6         78.87         79.01         1.18 o                         
   0   6   6         77.11         76.40         1.31 o                         
   1   6   6        120.43        117.27         1.98 o                         
   2   6   6         76.97         77.55         1.72 o                         
   3   6   6          0.51          0.90         0.50 o                         
   4   6   6          9.65          9.08         0.76 o                         
   5   6   6         72.72         74.64         2.50 o                         
   6   6   6         83.37         95.12         2.83 o                         
  -7   7   6         12.98         12.20         1.07 o                         
  -6   7   6         33.91         34.91         1.35 o                         
  -5   7   6          9.70          9.21         0.49 o                         
  -4   7   6          2.01          1.31         0.32 o                         
  -3   7   6         40.43         38.89         1.21 o                         
  -2   7   6         78.22         82.97         1.34 o                         
  -1   7   6         69.95         67.15         1.30 o                         
   0   7   6          8.41          8.81         0.49 o                         
   1   7   6         20.62         19.20         0.78 o                         
   2   7   6         40.91         42.77         1.61 o                         
   3   7   6         58.49         64.10         2.91 o                         
   4   7   6         54.20         54.17         2.29 o                         
   5   7   6          1.65          1.91         0.44 o                         
   6   7   6         12.77          9.49         0.66 o                         
  -5   8   6          4.88          4.22         0.53 o                         
  -4   8   6          3.14          2.96         0.39 o                         
  -3   8   6          0.81          0.71         0.46 o                         
  -2   8   6          1.87          1.07         0.36 o                         
  -1   8   6         13.48         14.42         1.17 o                         
   0   8   6         14.94         15.55         0.81 o                         
   1   8   6         14.97         16.81         1.17 o                         
   2   8   6         10.68         10.93         1.01 o                         
   3   8   6          1.54          2.80         0.40 o                         
  -3  -8   7          0.24          0.43         0.32 o                         
  -2  -8   7         25.75         21.03         0.74 o                         
  -1  -8   7         15.14         15.17         0.83 o                         
   0  -8   7          4.78          5.16         0.53 o                         
   1  -8   7          9.82          7.99         0.59 o                         
   2  -8   7          4.40          3.62         0.59 o                         
  -5  -7   7          7.90          6.55         0.58 o                         
  -4  -7   7          0.27          0.05         0.34 o                         
  -3  -7   7         17.90         19.33         1.20 o                         
  -2  -7   7          2.80          3.44         0.50 o                         
  -1  -7   7         27.36         29.01         1.08 o                         
   0  -7   7         11.80         10.21         1.13 o                         
   1  -7   7          8.22          7.91         0.57 o                         
   2  -7   7         29.32         30.11         1.27 o                         
   3  -7   7         29.38         27.07         1.16 o                         
   4  -7   7          2.95          2.37         0.41 o                         
  -7  -6   7          1.77          1.64         0.50 o                         
  -6  -6   7          6.76          6.81         0.54 o                         
  -5  -6   7          3.09          3.40         0.53 o                         
  -4  -6   7          4.95          5.57         0.79 o                         
  -3  -6   7          8.91          8.64         0.78 o                         
  -2  -6   7          0.01         -0.05         0.57 o                         
  -1  -6   7         21.94         23.55         1.10 o                         
   0  -6   7         32.15         33.13         1.93 o                         
   1  -6   7         20.65         21.56         0.95 o                         
   2  -6   7         35.35         34.62         2.22 o                         
   3  -6   7          7.30          7.03         0.77 o                         
   4  -6   7         44.06         42.44         1.46 o                         
   5  -6   7         20.47         19.48         0.96 o                         
  -8  -5   7          0.67          0.38         0.32 o                         
  -7  -5   7          7.06          6.96         0.58 o                         
  -6  -5   7          1.35          1.64         0.54 o                         
  -5  -5   7         47.03         47.25         1.78 o                         
  -4  -5   7         37.37         35.65         1.73 o                         
  -3  -5   7          9.96          8.67         0.91 o                         
  -2  -5   7         22.84         21.21         1.07 o                         
  -1  -5   7         42.93         42.70         1.42 o                         
   0  -5   7        110.67        111.48         2.47 o                         
   1  -5   7        121.64        125.46         3.08 o                         
   2  -5   7          7.76          4.34         0.65 o                         
   3  -5   7         56.01         55.60         1.52 o                         
   4  -5   7         21.67         20.03         0.93 o                         
   5  -5   7         93.49         92.73         2.37 o                         
   6  -5   7         31.74         35.21         0.98 o                         
  -8  -4   7          8.33          7.75         0.53 o                         
  -7  -4   7         25.86         27.03         1.25 o                         
  -6  -4   7         33.18         36.83         1.24 o                         
  -5  -4   7         19.32         17.90         1.17 o                         
  -4  -4   7         18.01         15.63         0.85 o                         
  -3  -4   7         27.90         28.99         1.02 o                         
  -2  -4   7        379.24        379.31         5.40 o                         
  -1  -4   7         27.01         24.98         1.14 o                         
   0  -4   7         92.10         96.11         1.92 o                         
   1  -4   7        287.88        283.16         3.53 o                         
   2  -4   7        116.08        105.28         2.96 o                         
   3  -4   7        219.81        217.37         3.49 o                         
   4  -4   7         57.29         58.14         1.73 o                         
   5  -4   7          0.75          1.15         0.68 o                         
   6  -4   7         25.26         26.12         1.00 o                         
   7  -4   7         38.44         38.58         1.03 o                         
  -9  -3   7          7.86          7.19         0.65 o                         
  -8  -3   7          0.30          0.08         0.40 o                         
  -7  -3   7          3.95          3.54         0.51 o                         
  -6  -3   7         37.29         39.99         1.45 o                         
  -5  -3   7          9.91         12.91         0.75 o                         
  -4  -3   7         84.00         93.22         1.98 o                         
  -3  -3   7        156.79        162.05         2.81 o                         
  -2  -3   7         40.03         42.77         1.39 o                         
  -1  -3   7         37.78         39.38         1.32 o                         
   0  -3   7         54.29         50.61         1.39 o                         
   1  -3   7        135.95        125.69         2.05 o                         
   2  -3   7         69.60         68.71         1.53 o                         
   3  -3   7         26.05         25.66         0.92 o                         
   4  -3   7        239.86        244.45         3.72 o                         
   5  -3   7         17.89         17.17         2.58 o                         
   6  -3   7         69.64         72.65         1.90 o                         
   7  -3   7         38.01         38.04         1.16 o                         
   8  -3   7         17.08         17.53         0.73 o                         
  -9  -2   7         19.59         21.40         1.27 o                         
  -8  -2   7         24.17         27.33         1.18 o                         
  -7  -2   7         10.38          8.74         0.72 o                         
  -6  -2   7         36.50         37.26         1.76 o                         
  -5  -2   7         21.89         25.06         1.17 o                         
  -4  -2   7        199.88        218.12         5.19 o                         
  -3  -2   7        153.10        157.97         4.88 o                         
  -2  -2   7        541.02        548.91         8.36 o                         
  -1  -2   7        323.41        338.00         4.99 o                         
   0  -2   7         32.55         33.04         1.10 o                         
   1  -2   7        108.06        103.54         1.66 o                         
   2  -2   7         21.67         22.16         0.71 o                         
   3  -2   7          1.53          1.99         0.41 o                         
   4  -2   7         23.15         20.57         0.83 o                         
   5  -2   7        127.12        124.26         3.71 o                         
   6  -2   7         79.53         88.42         2.46 o                         
   7  -2   7         22.08         21.46         0.79 o                         
   8  -2   7         96.16        101.86         3.82 o                         
 -10  -1   7         11.74          9.99         0.64 o                         
  -9  -1   7         11.71         14.94         3.02 o                         
  -8  -1   7         18.75         19.73         1.08 o                         
  -7  -1   7          3.15          4.67         0.47 o                         
  -6  -1   7         62.81         59.78         2.74 o                         
  -5  -1   7         71.26         82.03         2.54 o                         
  -4  -1   7        110.60        135.66         5.21 o                         
  -3  -1   7        106.44        106.69         5.17 o                         
  -2  -1   7         72.65         67.44         1.97 o                         
  -1  -1   7        309.59        303.63         4.73 o                         
   0  -1   7        381.99        397.26         5.54 o                         
   1  -1   7        223.17        219.81         2.38 o                         
   2  -1   7         58.97         51.61         1.02 o                         
   3  -1   7        225.77        231.95         3.00 o                         
   4  -1   7        429.22        445.79         5.83 o                         
   5  -1   7         13.19         12.56         0.68 o                         
   6  -1   7         16.39         16.32         1.46 o                         
   7  -1   7         64.76         64.80         1.33 o                         
   8  -1   7          7.62          7.24         0.62 o                         
   9  -1   7          4.51          5.33         0.50 o                         
 -10   0   7         21.28         21.40         0.99 o                         
  -9   0   7          0.03          0.03         0.33 o                         
  -8   0   7          7.21          8.62         0.80 o                         
  -7   0   7         13.24         16.10         0.84 o                         
  -6   0   7         73.39         72.96         2.66 o                         
  -5   0   7         28.13         34.89         1.37 o                         
  -4   0   7        599.07        714.16        19.01 o                         
  -3   0   7        250.35        246.28         6.79 o                         
  -2   0   7        389.43        381.18        12.23 o                         
  -1   0   7          9.72         11.17         0.60 o                         
   0   0   7        104.55        118.50         2.15 o                         
   1   0   7         68.10         63.25         0.93 o                         
   2   0   7         33.87         35.59         0.82 o                         
   3   0   7        968.51        949.30         8.61 o                         
   4   0   7        536.41        557.77         6.61 o                         
   5   0   7         36.99         36.51         1.47 o                         
   6   0   7        447.04        466.33         9.34 o                         
   7   0   7          7.23          8.53         0.56 o                         
   8   0   7         10.07          9.12         0.54 o                         
   9   0   7         94.65         92.59         1.83 o                         
 -10   1   7         12.42         11.12         0.68 o                         
  -9   1   7         11.85         12.98         0.76 o                         
  -8   1   7         21.43         22.13         1.26 o                         
  -7   1   7          2.97          3.85         0.52 o                         
  -6   1   7         70.77         66.39         1.39 o                         
  -5   1   7         76.36         83.57         2.68 o                         
  -4   1   7        115.10        127.68         4.79 o                         
  -3   1   7        105.41        105.24         1.69 o                         
  -2   1   7         73.20         65.90         1.37 o                         
  -1   1   7        318.42        315.84         3.25 o                         
   0   1   7        414.98        430.47         3.86 o                         
   1   1   7        210.61        206.79         2.24 o                         
   2   1   7         49.84         41.28         0.91 o                         
   3   1   7        222.58        217.63         2.73 o                         
   4   1   7        447.15        460.83         8.06 o                         
   5   1   7          6.61          6.80         0.48 o                         
   6   1   7         19.11         17.57         1.02 o                         
   7   1   7         59.70         62.24         2.04 o                         
   8   1   7          7.10          6.46         0.50 o                         
   9   1   7          5.46          5.93         0.52 o                         
 -10   2   7         14.50         14.14         0.69 o                         
  -9   2   7         18.70         18.20         0.83 o                         
  -8   2   7         27.97         30.11         0.96 o                         
  -7   2   7          9.64          7.12         0.54 o                         
  -6   2   7         36.19         35.02         1.68 o                         
  -5   2   7         17.44         16.89         0.95 o                         
  -4   2   7        207.21        211.49         4.60 o                         
  -3   2   7        147.96        145.88         3.19 o                         
  -2   2   7        551.13        543.13         4.73 o                         
  -1   2   7        309.96        315.62         3.76 o                         
   0   2   7         26.20         26.63         0.74 o                         
   1   2   7        100.59         95.37         1.79 o                         
   2   2   7         22.70         23.73         0.80 o                         
   3   2   7          0.06          0.40         0.35 o                         
   4   2   7         25.52         22.45         0.75 o                         
   5   2   7        113.54        114.26         3.61 o                         
   6   2   7         92.92        104.17         2.92 o                         
   7   2   7         23.49         23.62         1.00 o                         
   8   2   7         95.55        101.69         2.51 o                         
  -9   3   7          7.34          6.41         0.47 o                         
  -8   3   7          0.19         -0.02         0.34 o                         
  -7   3   7          3.81          4.42         0.46 o                         
  -6   3   7         40.27         41.23         1.36 o                         
  -5   3   7         12.29         13.58         0.63 o                         
  -4   3   7         86.53         90.67         2.52 o                         
  -3   3   7        143.40        143.58         1.81 o                         
  -2   3   7         48.48         49.33         0.92 o                         
  -1   3   7         44.43         44.38         0.81 o                         
   0   3   7         60.79         58.28         0.96 o                         
   1   3   7        145.01        137.05         2.31 o                         
   2   3   7         64.98         65.73         1.78 o                         
   3   3   7         25.62         25.87         0.87 o                         
   4   3   7        255.76        257.82         3.90 o                         
   5   3   7         14.86         14.79         0.65 o                         
   6   3   7         66.98         76.92         3.41 o                         
   7   3   7         39.58         39.57         1.35 o                         
   8   3   7         19.03         17.78         0.77 o                         
  -9   4   7          7.83          7.17         0.57 o                         
  -8   4   7          9.93          9.12         0.45 o                         
  -7   4   7         24.51         24.33         1.11 o                         
  -6   4   7         32.74         35.67         2.93 o                         
  -5   4   7         20.93         19.38         0.70 o                         
  -4   4   7         12.53         11.31         0.53 o                         
  -3   4   7         27.17         26.37         0.64 o                         
  -2   4   7        368.07        355.71         3.51 o                         
  -1   4   7         30.60         27.57         0.95 o                         
   0   4   7         93.12         94.51         1.56 o                         
   1   4   7        289.15        287.25         5.21 o                         
   2   4   7         97.61         88.91         2.39 o                         
   3   4   7        199.57        194.29         3.24 o                         
   4   4   7         53.44         51.69         2.05 o                         
   5   4   7          0.66          0.56         0.44 o                         
   6   4   7         25.28         25.45         0.91 o                         
   7   4   7         38.29         36.92         1.37 o                         
   8   4   7         69.34         61.29         1.90 o                         
  -8   5   7          0.74          0.42         0.25 o                         
  -7   5   7          6.99          6.43         0.38 o                         
  -6   5   7          2.85          3.43         0.52 o                         
  -5   5   7         46.34         45.34         1.22 o                         
  -4   5   7         34.61         35.25         1.42 o                         
  -3   5   7          8.39          7.68         0.41 o                         
  -2   5   7         22.73         21.23         0.62 o                         
  -1   5   7         48.00         47.66         1.07 o                         
   0   5   7        114.35        111.50         2.17 o                         
   1   5   7        119.54        123.65         2.25 o                         
   2   5   7          6.22          3.59         0.49 o                         
   3   5   7         51.07         45.38         1.84 o                         
   4   5   7         28.92         27.48         1.11 o                         
   5   5   7         93.93         98.68         2.12 o                         
   6   5   7         29.54         32.71         0.96 o                         
   7   5   7         11.20         11.56         0.79 o                         
  -7   6   7          1.63          1.78         0.26 o                         
  -6   6   7          6.04          6.31         0.52 o                         
  -5   6   7          2.82          2.65         0.38 o                         
  -4   6   7          5.52          5.10         0.51 o                         
  -3   6   7         10.50         10.88         0.46 o                         
  -2   6   7          0.34          0.62         0.27 o                         
  -1   6   7         21.78         23.75         0.79 o                         
   0   6   7         33.64         34.99         0.92 o                         
   1   6   7         29.06         30.72         1.21 o                         
   2   6   7         39.30         41.17         1.29 o                         
   3   6   7          7.51          5.60         0.55 o                         
   4   6   7         45.13         46.86         1.32 o                         
   5   6   7         22.37         22.75         0.80 o                         
   6   6   7          2.70          2.55         0.49 o                         
  -6   7   7          8.86          8.66         0.47 o                         
  -5   7   7          7.07          6.10         0.36 o                         
  -4   7   7          0.08         -0.03         0.31 o                         
  -3   7   7         20.49         22.78         0.74 o                         
  -2   7   7          2.90          3.34         0.37 o                         
  -1   7   7         23.55         25.88         0.95 o                         
   0   7   7         11.03          9.66         0.59 o                         
   1   7   7          7.82          7.97         0.69 o                         
   2   7   7         26.84         28.11         1.72 o                         
   3   7   7         28.38         31.06         1.73 o                         
   4   7   7          1.90          1.50         0.47 o                         
   5   7   7          8.50          8.29         0.69 o                         
  -4   8   7          2.51          2.10         0.38 o                         
  -3   8   7          0.89          0.95         0.27 o                         
  -2   8   7         25.76         20.94         0.79 o                         
  -1   8   7         16.04         16.37         1.04 o                         
   0   8   7          5.11          5.10         0.66 o                         
   1   8   7          9.06          7.28         0.75 o                         
   2   8   7          5.37          4.67         0.55 o                         
   3   8   7          3.15          3.11         0.46 o                         
  -4  -7   8          9.32          6.98         0.47 o                         
  -3  -7   8         14.80         14.50         0.71 o                         
  -2  -7   8         11.51         10.25         0.70 o                         
  -1  -7   8          0.82          0.93         0.27 o                         
   0  -7   8          2.99          3.25         0.75 o                         
   1  -7   8          5.09          4.07         0.76 o                         
   2  -7   8         13.13         11.19         0.68 o                         
   3  -7   8          9.54          7.05         0.78 o                         
  -6  -6   8          2.06          3.38         0.66 o                         
  -5  -6   8          5.76          4.84         0.47 o                         
  -4  -6   8          1.73          2.61         0.57 o                         
  -3  -6   8         17.91         19.41         0.96 o                         
  -2  -6   8         24.23         21.81         1.24 o                         
  -1  -6   8         21.65         19.25         0.91 o                         
   0  -6   8         45.51         42.62         1.33 o                         
   1  -6   8         23.15         21.98         0.78 o                         
   2  -6   8          2.03          1.92         0.50 o                         
   3  -6   8          1.53          2.05         0.49 o                         
   4  -6   8         25.72         24.44         0.79 o                         
  -7  -5   8          2.48          2.75         0.61 o                         
  -6  -5   8          1.38          0.95         0.40 o                         
  -5  -5   8         32.62         35.59         1.23 o                         
  -4  -5   8         57.90         56.35         1.74 o                         
  -3  -5   8         39.62         38.91         2.52 o                         
  -2  -5   8         11.81         13.94         1.02 o                         
  -1  -5   8        120.90        122.47         3.35 o                         
   0  -5   8         90.61         93.49         1.79 o                         
   1  -5   8         58.80         53.94         1.46 o                         
   2  -5   8         12.09         12.00         0.95 o                         
   3  -5   8          5.78          5.63         0.53 o                         
   4  -5   8        103.84         98.51         2.65 o                         
   5  -5   8         55.03         58.15         1.53 o                         
   6  -5   8         24.05         21.79         0.99 o                         
  -7  -4   8         22.55         27.24         1.06 o                         
  -6  -4   8          4.26          5.35         0.63 o                         
  -5  -4   8         13.27         12.72         1.00 o                         
  -4  -4   8         42.89         39.95         1.27 o                         
  -3  -4   8         68.20         66.52         1.56 o                         
  -2  -4   8         93.60         92.26         1.98 o                         
  -1  -4   8         13.18         13.32         0.70 o                         
   0  -4   8         21.56         21.08         0.77 o                         
   1  -4   8         62.26         57.19         1.33 o                         
   2  -4   8         28.13         28.62         0.81 o                         
   3  -4   8        106.34        106.70         2.21 o                         
   4  -4   8         25.61         28.05         1.07 o                         
   5  -4   8          0.79          0.33         0.40 o                         
   6  -4   8         23.47         23.57         0.96 o                         
   7  -4   8         28.95         27.33         1.13 o                         
  -8  -3   8         12.75         13.17         1.25 o                         
  -7  -3   8         33.75         34.02         0.90 o                         
  -6  -3   8          5.57          5.90         0.53 o                         
  -5  -3   8          2.71          2.11         0.47 o                         
  -4  -3   8         22.26         21.33         0.98 o                         
  -3  -3   8        161.94        160.28         2.52 o                         
  -2  -3   8          9.32          9.29         0.73 o                         
  -1  -3   8          4.33          5.10         0.46 o                         
   0  -3   8          8.61          9.00         0.54 o                         
   1  -3   8         62.02         60.02         1.78 o                         
   2  -3   8        130.49        124.57         1.90 o                         
   3  -3   8        183.24        183.01         3.75 o                         
   4  -3   8          3.81          3.39         0.40 o                         
   5  -3   8          3.31          2.39         0.53 o                         
   6  -3   8         35.47         37.22         1.39 o                         
   7  -3   8          4.84          4.86         0.38 o                         
  -9  -2   8          1.36          1.33         0.36 o                         
  -8  -2   8          5.28          4.84         0.50 o                         
  -7  -2   8         24.44         26.98         1.19 o                         
  -6  -2   8          6.41          5.72         0.57 o                         
  -5  -2   8        108.25        115.64         2.41 o                         
  -4  -2   8        139.74        137.74         3.62 o                         
  -3  -2   8        109.56        113.53         2.36 o                         
  -2  -2   8        487.95        475.99         8.54 o                         
  -1  -2   8         52.92         54.19         2.08 o                         
   0  -2   8         44.04         39.37         1.51 o                         
   1  -2   8         28.30         33.69         0.86 o                         
   2  -2   8          0.86          0.76         0.30 o                         
   3  -2   8        152.10        145.21         3.37 o                         
   4  -2   8          6.37          5.67         0.54 o                         
   5  -2   8         47.97         51.33         1.52 o                         
   6  -2   8        123.50        126.31         2.18 o                         
   7  -2   8          6.92          6.92         0.45 o                         
   8  -2   8         36.00         37.65         1.47 o                         
  -9  -1   8         11.23          9.34         0.58 o                         
  -8  -1   8         41.34         42.52         1.80 o                         
  -7  -1   8          6.03          5.04         0.56 o                         
  -6  -1   8         24.06         26.19         0.91 o                         
  -5  -1   8        120.19        129.64         2.32 o                         
  -4  -1   8         88.45         96.78         2.02 o                         
  -3  -1   8         86.86         89.33         2.37 o                         
  -2  -1   8         99.55        101.28         4.08 o                         
  -1  -1   8         85.50         76.73         2.42 o                         
   0  -1   8        130.21        132.82         2.22 o                         
   1  -1   8        392.85        400.21         4.56 o                         
   2  -1   8         38.14         44.10         1.27 o                         
   3  -1   8         64.44         64.55         1.41 o                         
   4  -1   8        198.14        200.65         3.68 o                         
   5  -1   8         88.16         92.87         1.86 o                         
   6  -1   8         17.57         16.77         0.84 o                         
   7  -1   8         40.61         44.51         2.08 o                         
   8  -1   8         33.57         32.77         1.25 o                         
  -9   0   8         47.27         43.03         1.02 o                         
  -8   0   8          1.90          3.29         0.52 o                         
  -7   0   8          0.22          0.80         0.40 o                         
  -6   0   8         28.73         30.22         1.27 o                         
  -5   0   8          0.83          0.10         0.33 o                         
  -4   0   8          1.49          1.51         0.33 o                         
  -3   0   8         41.21         40.53         1.65 o                         
  -2   0   8        923.89        876.54        11.63 o                         
  -1   0   8        124.16        134.20         2.63 o                         
   0   0   8        272.09        267.08         3.69 o                         
   1   0   8        476.39        506.98         4.96 o                         
   2   0   8         50.84         41.26         1.42 o                         
   3   0   8          6.56          6.36         0.46 o                         
   4   0   8         79.76         76.70         1.46 o                         
   5   0   8         42.83         39.21         1.44 o                         
   6   0   8         14.82         14.09         0.68 o                         
   7   0   8        101.60        107.84         2.10 o                         
   8   0   8        225.71        229.58         5.62 o                         
  -9   1   8         10.05          6.99         0.51 o                         
  -8   1   8         38.71         38.00         1.20 o                         
  -7   1   8          7.37          7.02         0.59 o                         
  -6   1   8         30.02         34.55         1.56 o                         
  -5   1   8        125.38        126.95         2.94 o                         
  -4   1   8         96.26        101.90         1.85 o                         
  -3   1   8         88.51         89.93         1.73 o                         
  -2   1   8         97.50         96.70         1.66 o                         
  -1   1   8         92.37         87.88         1.42 o                         
   0   1   8        144.05        147.82         1.97 o                         
   1   1   8        381.70        376.52         3.81 o                         
   2   1   8         41.94         48.00         1.16 o                         
   3   1   8         65.01         64.10         1.55 o                         
   4   1   8        176.47        178.65         2.42 o                         
   5   1   8        106.87        116.61         2.43 o                         
   6   1   8         16.88         16.60         0.85 o                         
   7   1   8         42.36         46.14         1.23 o                         
   8   1   8         33.23         34.54         0.80 o                         
  -9   2   8          1.88          2.01         0.30 o                         
  -8   2   8          4.11          3.87         0.41 o                         
  -7   2   8         22.44         26.66         1.03 o                         
  -6   2   8          6.06          6.20         0.45 o                         
  -5   2   8        110.37        114.55         3.09 o                         
  -4   2   8        124.58        123.73         1.88 o                         
  -3   2   8        107.89        107.81         1.70 o                         
  -2   2   8        510.21        494.23         4.79 o                         
  -1   2   8         63.30         62.63         1.03 o                         
   0   2   8         46.67         43.13         0.93 o                         
   1   2   8         35.33         40.29         1.41 o                         
   2   2   8          2.27          2.29         0.47 o                         
   3   2   8        150.21        144.38         2.20 o                         
   4   2   8          9.75          9.97         0.58 o                         
   5   2   8         47.22         47.63         1.48 o                         
   6   2   8        118.65        121.66         2.91 o                         
   7   2   8          5.54          6.02         0.52 o                         
   8   2   8         35.70         38.98         1.44 o                         
  -9   3   8         15.20         10.61         0.57 o                         
  -8   3   8         12.13         12.35         0.56 o                         
  -7   3   8         33.83         32.20         0.93 o                         
  -6   3   8          2.85          3.92         0.37 o                         
  -5   3   8          3.16          2.49         0.32 o                         
  -4   3   8         28.32         26.32         0.74 o                         
  -3   3   8        158.04        154.52         1.83 o                         
  -2   3   8          7.98          7.63         0.38 o                         
  -1   3   8          3.54          4.46         0.29 o                         
   0   3   8          5.57          5.34         0.57 o                         
   1   3   8         69.06         67.93         1.33 o                         
   2   3   8        126.13        118.08         2.39 o                         
   3   3   8        180.24        178.91         2.68 o                         
   4   3   8          1.53          1.52         0.35 o                         
   5   3   8          4.64          3.82         0.65 o                         
   6   3   8         34.66         35.18         1.14 o                         
   7   3   8          4.24          3.34         0.32 o                         
  -8   4   8          5.16          5.71         0.40 o                         
  -7   4   8         26.19         28.84         1.23 o                         
  -6   4   8          5.27          5.90         0.41 o                         
  -5   4   8         13.88         14.01         0.68 o                         
  -4   4   8         41.10         40.15         1.23 o                         
  -3   4   8         61.31         58.83         1.27 o                         
  -2   4   8         99.54         97.62         1.75 o                         
  -1   4   8         10.67         11.18         0.58 o                         
   0   4   8         21.11         21.67         0.74 o                         
   1   4   8         50.25         44.74         1.31 o                         
   2   4   8         22.31         21.99         0.83 o                         
   3   4   8        116.97        108.85         2.81 o                         
   4   4   8         26.39         27.66         1.23 o                         
   5   4   8          1.45          1.69         0.37 o                         
   6   4   8         23.71         22.61         0.95 o                         
  -7   5   8          2.36          2.22         0.25 o                         
  -6   5   8          1.19          0.87         0.28 o                         
  -5   5   8         32.19         32.99         0.82 o                         
  -4   5   8         53.80         53.95         1.19 o                         
  -3   5   8         37.79         36.00         0.96 o                         
  -2   5   8         12.88         15.17         0.59 o                         
  -1   5   8        124.56        129.94         2.01 o                         
   0   5   8         91.38         95.48         1.75 o                         
   1   5   8         56.33         55.13         2.13 o                         
   2   5   8         10.97          9.79         0.85 o                         
   3   5   8          6.63          6.07         0.69 o                         
   4   5   8        110.45        104.12         2.15 o                         
   5   5   8         56.17         61.64         2.15 o                         
   6   5   8         21.81         22.10         1.07 o                         
  -7   6   8          1.41          1.23         0.31 o                         
  -6   6   8          2.45          2.10         0.40 o                         
  -5   6   8          6.41          5.07         0.40 o                         
  -4   6   8          2.03          3.18         0.37 o                         
  -3   6   8         20.85         23.30         0.69 o                         
  -2   6   8         24.33         21.23         0.71 o                         
  -1   6   8         23.09         20.74         0.76 o                         
   0   6   8         47.49         46.29         1.31 o                         
   1   6   8         20.71         20.67         0.67 o                         
   2   6   8          2.50          2.88         0.40 o                         
   3   6   8          2.15          2.80         0.41 o                         
   4   6   8         27.98         26.85         1.02 o                         
   5   6   8         30.17         30.63         0.97 o                         
  -5   7   8          4.32          4.12         0.58 o                         
  -4   7   8          8.51          7.19         0.48 o                         
  -3   7   8         13.11         12.82         0.59 o                         
  -2   7   8         11.93         10.07         0.54 o                         
  -1   7   8          0.54          0.29         0.27 o                         
   0   7   8          2.76          2.42         0.41 o                         
   1   7   8          4.42          3.70         0.69 o                         
   2   7   8         13.55         12.26         0.98 o                         
   3   7   8          9.72          8.72         0.56 o                         
  -2  -7   9         18.79         19.64         0.87 o                         
  -1  -7   9          4.36          3.64         0.49 o                         
   0  -7   9          9.79          7.48         0.81 o                         
   1  -7   9         23.22         22.34         1.23 o                         
  -5  -6   9          8.21          8.47         0.58 o                         
  -4  -6   9          0.80          0.85         0.39 o                         
  -3  -6   9         10.18         11.05         0.65 o                         
  -2  -6   9         17.84         19.92         1.31 o                         
  -1  -6   9         29.52         28.30         1.14 o                         
   0  -6   9         30.89         28.85         0.97 o                         
   1  -6   9         20.89         20.35         0.78 o                         
   2  -6   9          7.29          6.57         0.87 o                         
   3  -6   9         26.16         27.58         1.50 o                         
  -6  -5   9          2.11          2.06         0.41 o                         
  -5  -5   9          0.34          0.20         0.56 o                         
  -4  -5   9          2.19          2.35         0.43 o                         
  -3  -5   9         11.87         10.70         0.88 o                         
  -2  -5   9         15.27         15.46         1.09 o                         
  -1  -5   9         11.13          9.50         0.68 o                         
   0  -5   9          6.41          4.67         0.53 o                         
   1  -5   9         44.96         40.75         1.27 o                         
   2  -5   9         17.42         14.27         0.91 o                         
   3  -5   9          2.53          1.90         0.43 o                         
   4  -5   9          4.53          3.12         0.71 o                         
   5  -5   9          6.66          6.38         0.46 o                         
  -7  -4   9          1.15          0.96         0.26 o                         
  -6  -4   9          7.03          5.29         0.86 o                         
  -5  -4   9         20.07         18.13         1.45 o                         
  -4  -4   9          4.46          3.24         0.45 o                         
  -3  -4   9         47.66         42.71         4.11 o                         
  -2  -4   9        107.73        103.08         2.06 o                         
  -1  -4   9         17.58         18.92         0.83 o                         
   0  -4   9          8.61          9.00         0.66 o                         
   1  -4   9         21.45         21.10         0.97 o                         
   2  -4   9         44.99         42.47         1.52 o                         
   3  -4   9          2.35          2.04         0.47 o                         
   4  -4   9         20.11         20.57         1.14 o                         
   5  -4   9         18.19         18.91         0.94 o                         
   6  -4   9         13.18         11.33         0.81 o                         
  -7  -3   9         23.72         20.65         0.89 o                         
  -6  -3   9         26.34         27.45         1.06 o                         
  -5  -3   9          5.15          3.10         0.49 o                         
  -4  -3   9         19.24         21.43         0.77 o                         
  -3  -3   9         22.17         26.34         0.92 o                         
  -2  -3   9         12.54         13.04         0.86 o                         
  -1  -3   9         29.89         29.11         1.19 o                         
   0  -3   9        118.94        120.68         2.76 o                         
   1  -3   9        102.36         99.40         2.75 o                         
   2  -3   9         91.94         93.33         2.56 o                         
   3  -3   9         14.91         14.95         0.83 o                         
   4  -3   9          4.23          2.92         0.40 o                         
   5  -3   9          1.89          1.36         0.34 o                         
   6  -3   9         41.80         45.29         1.40 o                         
   7  -3   9         54.54         48.70         1.62 o                         
  -8  -2   9          2.55          2.31         0.43 o                         
  -7  -2   9          9.29         11.46         0.84 o                         
  -6  -2   9          6.05          7.02         0.64 o                         
  -5  -2   9         28.50         29.56         1.05 o                         
  -4  -2   9         36.52         35.91         1.15 o                         
  -3  -2   9         26.42         26.64         1.00 o                         
  -2  -2   9         99.55         94.87         2.65 o                         
  -1  -2   9         40.82         43.12         1.70 o                         
   0  -2   9        218.94        213.36         2.76 o                         
   1  -2   9         98.03         98.85         1.87 o                         
   2  -2   9         80.84         80.70         2.06 o                         
   3  -2   9         78.81         79.95         2.35 o                         
   4  -2   9         24.73         25.46         1.00 o                         
   5  -2   9         34.23         33.57         1.08 o                         
   6  -2   9         11.54          9.75         0.65 o                         
   7  -2   9          2.15          2.44         0.50 o                         
  -8  -1   9          0.06         -0.14         0.37 o                         
  -7  -1   9         76.29         70.90         4.85 o                         
  -6  -1   9         51.14         49.81         1.49 o                         
  -5  -1   9         42.78         44.27         1.16 o                         
  -4  -1   9         93.87         88.67         1.82 o                         
  -3  -1   9        145.82        140.14         2.48 o                         
  -2  -1   9         46.76         47.44         1.40 o                         
  -1  -1   9         72.57         70.55         1.83 o                         
   0  -1   9         17.03         16.98         0.84 o                         
   1  -1   9          3.96          4.78         0.55 o                         
   2  -1   9        228.62        208.38         3.61 o                         
   3  -1   9        291.58        295.57         4.59 o                         
   4  -1   9          9.98         10.72         0.91 o                         
   5  -1   9        131.43        131.41         2.65 o                         
   6  -1   9         42.23         41.94         1.19 o                         
   7  -1   9         14.43         13.57         0.65 o                         
  -9   0   9          0.54          0.28         0.30 o                         
  -8   0   9          0.18          0.20         0.53 o                         
  -7   0   9         49.70         52.86         2.34 o                         
  -6   0   9          5.50          6.61         1.07 o                         
  -5   0   9         63.54         63.98         1.80 o                         
  -4   0   9         19.92         19.88         0.85 o                         
  -3   0   9          0.48          1.30         0.30 o                         
  -2   0   9        443.49        466.57         5.71 o                         
  -1   0   9          2.52          3.05         0.48 o                         
   0   0   9         69.54         65.06         2.72 o                         
   1   0   9         54.53         61.04         1.34 o                         
   2   0   9         20.67         22.31         0.89 o                         
   3   0   9          7.37          6.89         0.71 o                         
   4   0   9          0.76          1.16         0.38 o                         
   5   0   9         24.69         24.73         0.85 o                         
   6   0   9          0.35          0.42         0.30 o                         
   7   0   9         61.93         59.47         1.53 o                         
  -9   1   9          7.94          5.33         0.48 o                         
  -8   1   9          0.04          0.03         0.24 o                         
  -7   1   9         77.61         67.47         1.75 o                         
  -6   1   9         43.17         42.50         2.12 o                         
  -5   1   9         43.10         41.38         0.96 o                         
  -4   1   9         88.56         85.95         1.48 o                         
  -3   1   9        141.78        144.77         2.34 o                         
  -2   1   9         47.81         48.91         1.70 o                         
  -1   1   9         69.39         66.36         1.19 o                         
   0   1   9         12.23         11.60         0.66 o                         
   1   1   9          6.28          7.15         0.49 o                         
   2   1   9        226.02        208.50         2.73 o                         
   3   1   9        305.58        316.31         4.74 o                         
   4   1   9         12.71         12.70         0.65 o                         
   5   1   9        129.27        133.84         2.62 o                         
   6   1   9         39.20         41.65         1.14 o                         
   7   1   9         13.72         13.58         0.87 o                         
  -8   2   9          2.31          2.09         0.30 o                         
  -7   2   9         10.57         10.39         0.66 o                         
  -6   2   9          5.70          5.40         0.55 o                         
  -5   2   9         31.04         30.44         1.03 o                         
  -4   2   9         41.13         44.57         1.03 o                         
  -3   2   9         28.63         27.14         0.87 o                         
  -2   2   9         89.74         84.25         1.88 o                         
  -1   2   9         48.05         49.84         1.03 o                         
   0   2   9        219.16        209.95         2.59 o                         
   1   2   9         87.64         86.77         1.64 o                         
   2   2   9         80.36         79.17         1.60 o                         
   3   2   9         70.62         67.80         1.89 o                         
   4   2   9         30.15         29.90         1.13 o                         
   5   2   9         31.54         28.60         1.30 o                         
   6   2   9         12.90         11.96         1.06 o                         
   7   2   9          3.03          2.74         0.49 o                         
  -8   3   9         11.78         11.10         0.84 o                         
  -7   3   9         24.51         21.17         0.81 o                         
  -6   3   9         28.47         26.20         0.75 o                         
  -5   3   9          4.57          3.16         0.37 o                         
  -4   3   9         16.37         19.88         0.79 o                         
  -3   3   9         23.07         27.91         0.65 o                         
  -2   3   9         13.56         15.21         0.53 o                         
  -1   3   9         29.81         29.42         0.85 o                         
   0   3   9        118.03        119.36         1.99 o                         
   1   3   9         95.69         94.33         1.70 o                         
   2   3   9         95.49         98.07         1.50 o                         
   3   3   9         14.22         14.65         0.68 o                         
   4   3   9          3.14          2.04         0.54 o                         
   5   3   9          1.39          0.61         0.39 o                         
   6   3   9         45.66         45.80         1.12 o                         
   7   3   9         53.73         49.11         1.64 o                         
  -8   4   9          2.12          1.76         0.33 o                         
  -7   4   9          0.92          1.19         0.26 o                         
  -6   4   9          6.71          6.43         0.37 o                         
  -5   4   9         17.95         18.30         0.64 o                         
  -4   4   9          5.83          6.16         0.44 o                         
  -3   4   9         44.45         41.81         0.99 o                         
  -2   4   9        109.80        111.19         1.65 o                         
  -1   4   9         18.51         19.43         0.93 o                         
   0   4   9          7.45          7.81         0.66 o                         
   1   4   9         19.48         19.15         0.92 o                         
   2   4   9         45.25         43.04         1.30 o                         
   3   4   9          1.58          1.17         0.36 o                         
   4   4   9         20.08         20.26         0.79 o                         
   5   4   9         21.52         20.19         0.96 o                         
   6   4   9         13.39         13.08         0.60 o                         
  -6   5   9          1.93          1.50         0.25 o                         
  -5   5   9          0.28          0.34         0.22 o                         
  -4   5   9          1.36          1.15         0.28 o                         
  -3   5   9         12.23         10.92         0.63 o                         
  -2   5   9         16.44         14.28         0.62 o                         
  -1   5   9         11.16         11.05         0.74 o                         
   0   5   9          6.60          5.39         0.46 o                         
   1   5   9         40.84         38.67         1.20 o                         
   2   5   9         18.64         17.48         0.81 o                         
   3   5   9          2.96          2.80         0.41 o                         
   4   5   9          4.57          3.96         0.39 o                         
   5   5   9          7.08          7.38         0.56 o                         
  -6   6   9          6.69          5.21         0.50 o                         
  -4   6   9          1.32          1.77         0.31 o                         
  -3   6   9         10.69         11.37         0.62 o                         
  -2   6   9         19.27         21.26         1.04 o                         
  -1   6   9         33.99         34.75         1.31 o                         
   0   6   9         33.82         35.31         1.28 o                         
   1   6   9         20.78         22.00         0.76 o                         
   2   6   9          7.75          6.90         0.39 o                         
   3   6   9         28.35         30.00         1.26 o                         
   4   6   9         37.78         36.84         1.42 o                         
  -4   7   9          4.07          4.81         0.51 o                         
  -3   7   9         16.18         15.72         0.97 o                         
  -2   7   9         16.77         16.86         1.02 o                         
  -1   7   9          4.69          3.78         0.57 o                         
   0   7   9          8.46          7.32         0.47 o                         
  -3  -6  10          1.79          1.19         0.45 o                         
  -2  -6  10          4.54          4.27         0.39 o                         
  -1  -6  10          4.21          3.80         0.45 o                         
   0  -6  10          0.56          0.39         0.30 o                         
  -5  -5  10          3.03          2.45         0.40 o                         
  -4  -5  10          0.49          0.30         0.50 o                         
  -3  -5  10          1.45          1.20         0.42 o                         
  -2  -5  10         34.46         37.39         3.31 o                         
  -1  -5  10         32.78         37.85         1.47 o                         
   0  -5  10         49.42         51.71         1.33 o                         
   1  -5  10         11.47         11.30         0.60 o                         
   2  -5  10         25.13         24.77         0.82 o                         
   3  -5  10         54.39         54.37         2.11 o                         
   4  -5  10         19.83         22.52         1.07 o                         
  -6  -4  10          0.11         -0.14         0.24 o                         
  -5  -4  10          5.15          5.29         0.46 o                         
  -4  -4  10         30.97         27.02         1.23 o                         
  -3  -4  10         14.15         14.29         0.88 o                         
  -2  -4  10          8.26          9.57         0.77 o                         
  -1  -4  10         18.85         17.26         0.70 o                         
   0  -4  10         20.53         20.87         1.01 o                         
   1  -4  10         34.86         29.47         0.97 o                         
   2  -4  10         50.70         45.46         1.43 o                         
   3  -4  10         27.13         28.62         1.65 o                         
   4  -4  10          3.78          3.31         0.63 o                         
   5  -4  10         30.02         32.68         1.38 o                         
  -7  -3  10         12.08         12.39         0.93 o                         
  -6  -3  10          2.09          1.54         0.27 o                         
  -5  -3  10         30.85         31.13         1.48 o                         
  -4  -3  10          5.15          5.04         0.52 o                         
  -3  -3  10         19.51         20.20         0.82 o                         
  -2  -3  10          7.92          7.49         0.64 o                         
  -1  -3  10         26.00         24.78         1.21 o                         
   0  -3  10          4.31          3.98         0.46 o                         
   1  -3  10         77.91         74.47         2.48 o                         
   2  -3  10         26.81         27.84         1.19 o                         
   3  -3  10          3.78          3.82         0.39 o                         
   4  -3  10         14.94         13.72         0.75 o                         
   5  -3  10         39.86         42.33         1.73 o                         
   6  -3  10          6.82          7.73         0.61 o                         
  -7  -2  10         16.82         16.60         0.67 o                         
  -6  -2  10          4.92          3.60         0.43 o                         
  -5  -2  10          6.18          6.92         0.51 o                         
  -4  -2  10         14.91         15.15         0.71 o                         
  -3  -2  10         16.11         15.58         0.70 o                         
  -2  -2  10         23.18         26.13         0.87 o                         
  -1  -2  10         26.11         22.89         0.85 o                         
   0  -2  10          7.41          9.08         0.58 o                         
   1  -2  10          3.02          3.59         0.42 o                         
   2  -2  10         14.55         12.12         0.68 o                         
   3  -2  10          0.72          0.81         0.40 o                         
   4  -2  10          8.53          9.04         0.70 o                         
   5  -2  10         10.58         11.73         0.89 o                         
  -7  -1  10          3.41          2.66         0.58 o                         
  -6  -1  10         24.90         23.91         1.19 o                         
  -5  -1  10         51.75         54.79         1.55 o                         
  -4  -1  10         57.47         51.53         1.16 o                         
  -3  -1  10         66.88         71.85         1.52 o                         
  -2  -1  10         99.11        100.93         1.86 o                         
  -1  -1  10         95.68         98.68         2.23 o                         
   0  -1  10         79.79         88.14         1.80 o                         
   1  -1  10         88.21         84.40         1.83 o                         
   2  -1  10         66.66         62.33         1.74 o                         
   3  -1  10          4.92          4.65         0.57 o                         
   4  -1  10         16.73         16.39         0.95 o                         
   5  -1  10         35.91         40.44         1.13 o                         
   6  -1  10         11.44         12.08         0.62 o                         
  -7   0  10          4.83          5.41         0.71 o                         
  -6   0  10         31.75         33.37         1.91 o                         
  -5   0  10         10.85         11.08         0.83 o                         
  -4   0  10          0.33          0.30         0.50 o                         
  -3   0  10         90.67         92.92         1.97 o                         
  -2   0  10          4.18          3.75         0.46 o                         
  -1   0  10         16.66         17.50         0.88 o                         
   0   0  10          3.50          3.36         0.62 o                         
   1   0  10         63.22         65.71         1.50 o                         
   2   0  10        591.07        572.46        10.93 o                         
   3   0  10        112.83        116.07         2.72 o                         
   4   0  10          5.13          5.39         0.49 o                         
   5   0  10        109.19        110.09         2.61 o                         
   6   0  10         67.91         71.54         1.72 o                         
  -7   1  10          2.84          1.67         0.27 o                         
  -6   1  10         28.08         25.76         1.21 o                         
  -5   1  10         43.67         45.65         2.09 o                         
  -4   1  10         57.51         53.26         1.14 o                         
  -3   1  10         69.45         74.53         1.79 o                         
  -2   1  10         96.83         96.48         1.82 o                         
  -1   1  10         98.88        104.31         3.60 o                         
   0   1  10         83.34         88.89         2.06 o                         
   1   1  10         79.68         75.36         1.60 o                         
   2   1  10         65.71         63.65         2.06 o                         
   3   1  10          6.68          6.68         0.54 o                         
   4   1  10         16.85         16.52         0.96 o                         
   5   1  10         33.96         36.64         1.67 o                         
   6   1  10         13.18         12.75         0.99 o                         
  -7   2  10         17.02         15.97         1.33 o                         
  -6   2  10          5.96          4.48         0.45 o                         
  -5   2  10          5.26          5.85         0.47 o                         
  -4   2  10         13.05         14.84         0.60 o                         
  -3   2  10         16.88         16.78         0.59 o                         
  -2   2  10         23.47         24.84         0.74 o                         
  -1   2  10         23.86         21.12         1.00 o                         
   0   2  10          7.61          9.81         0.53 o                         
   1   2  10          3.08          3.63         0.41 o                         
   2   2  10         17.14         14.12         0.63 o                         
   3   2  10          0.28          0.37         0.27 o                         
   4   2  10          9.66         10.15         0.78 o                         
   5   2  10          9.59         12.39         0.56 o                         
   6   2  10          4.06          4.54         0.31 o                         
  -7   3  10         12.13         12.81         0.92 o                         
  -6   3  10          2.89          2.37         0.30 o                         
  -5   3  10         28.78         28.11         0.73 o                         
  -4   3  10          5.29          5.28         0.34 o                         
  -3   3  10         21.30         21.06         0.63 o                         
  -2   3  10         11.18         10.87         0.68 o                         
  -1   3  10         26.24         24.36         0.88 o                         
   0   3  10          5.89          5.03         0.46 o                         
   1   3  10         77.85         76.74         1.83 o                         
   2   3  10         26.88         25.76         0.93 o                         
   3   3  10          2.50          2.77         0.51 o                         
   4   3  10         13.13         10.99         0.74 o                         
   5   3  10         41.11         43.13         1.06 o                         
   6   3  10          7.41          7.98         0.58 o                         
  -7   4  10          2.04          2.50         0.39 o                         
  -6   4  10          0.07          0.16         0.18 o                         
  -5   4  10          4.29          4.48         0.38 o                         
  -4   4  10         28.09         26.17         0.69 o                         
  -3   4  10         17.29         16.70         0.76 o                         
  -2   4  10          8.55         10.91         1.04 o                         
  -1   4  10         18.35         16.27         0.72 o                         
   0   4  10         18.05         18.37         0.87 o                         
   1   4  10         32.71         30.62         1.48 o                         
   2   4  10         52.77         50.88         1.63 o                         
   3   4  10         24.26         23.67         1.28 o                         
   4   4  10          3.68          3.66         0.47 o                         
   5   4  10         33.19         36.93         1.06 o                         
  -6   5  10         13.36         11.26         0.66 o                         
  -5   5  10          2.79          2.19         0.28 o                         
  -4   5  10          0.39          0.31         0.25 o                         
  -3   5  10          1.50          1.39         0.41 o                         
  -2   5  10         34.32         35.54         1.36 o                         
  -1   5  10         34.15         36.97         0.99 o                         
   0   5  10         48.27         51.98         1.18 o                         
   1   5  10         11.00         11.36         0.59 o                         
   2   5  10         27.07         28.85         0.86 o                         
   3   5  10         53.87         52.15         1.37 o                         
  -4   6  10          4.32          5.50         0.60 o                         
  -3   6  10          1.40          0.83         0.29 o                         
  -2   6  10          4.80          4.27         0.45 o                         
  -1   6  10          4.31          4.59         0.46 o                         
   0   6  10          0.44          0.16         0.20 o                         
   1   6  10          1.31          1.63         0.27 o                         
   2   6  10          8.68          9.50         1.29 o                         
   3   6  10          6.19          6.01         0.50 o                         
  -3  -5  11         11.32          9.39         0.52 o                         
  -2  -5  11          8.84         10.50         0.62 o                         
  -1  -5  11          3.52          3.38         0.34 o                         
   0  -5  11          6.00          5.79         0.50 o                         
   1  -5  11          3.20          2.82         0.37 o                         
  -5  -4  11          3.62          4.44         0.62 o                         
  -4  -4  11          4.73          4.55         0.34 o                         
  -3  -4  11         14.00         14.33         0.67 o                         
  -2  -4  11         15.03         18.29         0.75 o                         
  -1  -4  11          6.50          6.05         0.60 o                         
   0  -4  11          0.03          0.14         0.28 o                         
   1  -4  11          3.67          4.94         0.53 o                         
   2  -4  11          7.71          8.47         0.86 o                         
   4  -4  11          6.84          7.54         0.60 o                         
  -5  -3  11         16.78         17.99         0.67 o                         
  -4  -3  11         11.24          9.96         0.49 o                         
  -3  -3  11         29.02         29.40         0.78 o                         
  -2  -3  11         13.43         13.98         0.63 o                         
  -1  -3  11          1.18          1.47         0.35 o                         
   0  -3  11         15.51         16.69         0.90 o                         
   1  -3  11         18.44         18.61         0.92 o                         
   2  -3  11         61.31         62.84         2.18 o                         
   3  -3  11         20.48         18.21         1.26 o                         
   5  -3  11         12.59         11.72         0.67 o                         
  -6  -2  11         44.25         43.65         5.17 o                         
  -5  -2  11          2.96          1.55         0.33 o                         
  -4  -2  11         21.78         21.14         0.90 o                         
  -3  -2  11          4.84          4.86         0.39 o                         
  -2  -2  11         17.89         15.70         0.69 o                         
  -1  -2  11         30.05         28.53         1.03 o                         
   0  -2  11          8.33          8.63         0.75 o                         
   1  -2  11          1.69          2.87         0.56 o                         
   2  -2  11          9.26          6.11         0.83 o                         
   3  -2  11         21.56         22.52         0.76 o                         
   4  -2  11         28.79         27.34         0.74 o                         
   5  -2  11         36.97         38.21         1.50 o                         
  -6  -1  11          6.25          7.38         0.71 o                         
  -5  -1  11         12.01         14.21         0.73 o                         
  -4  -1  11          3.08          3.51         0.47 o                         
  -3  -1  11         59.17         61.32         1.22 o                         
  -2  -1  11         15.08         13.90         0.76 o                         
  -1  -1  11         33.31         33.86         1.42 o                         
   0  -1  11        112.60        121.38         2.42 o                         
   1  -1  11        173.51        186.07         4.02 o                         
   2  -1  11         19.40         21.83         1.03 o                         
   3  -1  11         34.08         33.81         0.99 o                         
   4  -1  11          1.48          0.87         0.27 o                         
   5  -1  11          2.99          2.81         0.26 o                         
  -7   0  11          1.12          0.90         0.42 o                         
  -6   0  11          4.04          4.58         0.71 o                         
  -5   0  11          1.89          1.80         0.43 o                         
  -4   0  11         25.94         32.46         1.36 o                         
  -3   0  11          7.01          8.74         1.13 o                         
  -2   0  11          3.81          4.33         0.48 o                         
  -1   0  11         17.96         16.85         1.04 o                         
   0   0  11          5.36          3.82         0.78 o                         
   1   0  11          5.75          7.82         1.08 o                         
   2   0  11          0.47          1.70         0.65 o                         
   3   0  11         15.93         16.69         0.92 o                         
   4   0  11          2.40          4.22         0.72 o                         
   5   0  11          9.87         10.11         0.82 o                         
  -7   1  11         29.56         29.35         1.29 o                         
  -6   1  11          5.62          7.25         0.47 o                         
  -5   1  11         14.37         17.33         0.95 o                         
  -4   1  11          2.73          2.96         0.43 o                         
  -3   1  11         57.83         59.05         1.28 o                         
  -2   1  11         18.46         17.79         0.73 o                         
  -1   1  11         33.25         36.82         1.24 o                         
   0   1  11        105.92        110.72         2.77 o                         
   1   1  11        180.06        193.61         3.34 o                         
   2   1  11         17.15         18.16         0.77 o                         
   3   1  11         35.89         34.54         0.88 o                         
   4   1  11          1.51          1.24         0.27 o                         
   5   1  11          2.76          2.10         0.49 o                         
  -7   2  11          5.57          5.56         0.52 o                         
  -6   2  11         42.91         42.23         1.30 o                         
  -5   2  11          2.49          1.72         0.32 o                         
  -4   2  11         23.44         22.75         0.90 o                         
  -3   2  11          7.31          6.62         0.39 o                         
  -2   2  11         17.22         14.55         0.57 o                         
  -1   2  11         30.77         28.68         1.31 o                         
   0   2  11          7.64          8.11         0.58 o                         
   1   2  11          2.04          3.11         0.69 o                         
   2   2  11          7.74          6.41         0.49 o                         
   3   2  11         21.73         22.53         0.69 o                         
   4   2  11         24.66         22.95         1.22 o                         
   5   2  11         42.25         43.88         1.12 o                         
  -6   3  11          1.53          1.95         0.43 o                         
  -5   3  11         17.14         19.61         0.68 o                         
  -4   3  11          9.93          8.49         0.43 o                         
  -3   3  11         30.10         28.78         0.71 o                         
  -2   3  11         12.81         12.93         0.59 o                         
  -1   3  11          1.06          1.56         0.38 o                         
   0   3  11         14.24         14.93         0.90 o                         
   1   3  11         18.61         20.03         1.45 o                         
   2   3  11         59.69         66.45         1.68 o                         
   3   3  11         21.83         22.27         0.94 o                         
   4   3  11         12.16         11.15         0.76 o                         
  -5   4  11          3.54          3.75         0.34 o                         
  -4   4  11          5.11          4.42         0.30 o                         
  -3   4  11         12.93         13.05         0.62 o                         
  -2   4  11         15.61         19.13         1.00 o                         
  -1   4  11          6.14          5.99         0.48 o                         
   0   4  11          0.01          0.09         0.29 o                         
   1   4  11          4.24          4.79         0.52 o                         
   2   4  11          7.08          7.31         0.67 o                         
   3   4  11          4.61          5.22         0.36 o                         
   4   4  11          7.33          8.52         0.75 o                         
  -4   5  11          2.75          1.40         0.37 o                         
  -3   5  11         11.95         10.75         0.60 o                         
  -2   5  11          9.88         13.59         0.70 o                         
  -1   5  11          3.37          3.67         0.62 o                         
   0   5  11          4.84          4.96         0.45 o                         
   1   5  11          4.20          3.80         0.38 o                         
   2   5  11          0.43          0.09         0.20 o                         
  -2   6  11         13.99         12.38         0.70 o                         
  -1   6  11         20.07         16.23         0.84 o                         
   0   6  11          3.11          2.11         0.35 o                         
  -2  -4  12          0.15         -0.13         0.34 o                         
   0  -4  12         29.15         27.81         0.96 o                         
  -4  -3  12          3.36          4.99         0.43 o                         
  -3  -3  12         10.44         11.87         0.46 o                         
  -2  -3  12          2.48          2.67         0.27 o                         
  -1  -3  12         16.61         17.86         0.84 o                         
   0  -3  12          5.46          5.21         0.98 o                         
   1  -3  12          4.74          6.20         0.74 o                         
   3  -3  12          4.94          3.46         0.45 o                         
  -5  -2  12         15.84         15.88         1.00 o                         
  -4  -2  12         14.41         15.13         0.62 o                         
  -3  -2  12          1.52          1.08         0.25 o                         
  -2  -2  12         17.83         20.50         0.66 o                         
  -1  -2  12         22.67         24.90         0.87 o                         
   0  -2  12         10.33          9.39         0.66 o                         
   1  -2  12          0.82          1.14         0.34 o                         
   2  -2  12          0.19         -0.01         0.26 o                         
   3  -2  12          8.62          8.54         0.78 o                         
  -6  -1  12          2.82          1.82         0.34 o                         
  -5  -1  12         50.03         57.25         2.98 o                         
  -4  -1  12          6.86          6.56         0.57 o                         
  -3  -1  12         15.70         15.37         0.70 o                         
  -2  -1  12         16.33         16.33         0.55 o                         
  -1  -1  12         13.25         14.32         0.66 o                         
   0  -1  12          4.31          2.44         0.47 o                         
   1  -1  12         25.16         25.61         1.05 o                         
   2  -1  12         28.58         32.26         1.12 o                         
   3  -1  12          5.01          4.39         0.34 o                         
   4  -1  12          9.89          7.45         0.54 o                         
  -6   0  12         18.39         18.28         0.87 o                         
  -5   0  12         43.32         43.61         2.18 o                         
  -4   0  12         38.08         36.74         1.69 o                         
  -3   0  12          9.86         10.34         0.73 o                         
  -2   0  12         11.10         14.14         1.20 o                         
  -1   0  12         23.39         22.18         1.03 o                         
   0   0  12         19.50         17.66         1.34 o                         
   1   0  12         61.22         61.16         2.52 o                         
   2   0  12          7.93          7.93         0.59 o                         
   3   0  12          8.98         11.35         0.92 o                         
   4   0  12         32.88         35.62         1.41 o                         
  -6   1  12          2.72          1.95         0.32 o                         
  -5   1  12         49.36         55.75         1.38 o                         
  -4   1  12          7.32          7.21         0.38 o                         
  -3   1  12         16.08         15.66         0.70 o                         
  -2   1  12         14.92         15.30         0.59 o                         
  -1   1  12         13.87         15.43         0.51 o                         
   0   1  12          5.50          3.65         0.45 o                         
   1   1  12         27.70         26.31         0.83 o                         
   2   1  12         32.11         36.11         1.80 o                         
   3   1  12          3.90          4.37         0.41 o                         
   4   1  12          9.26          8.09         0.64 o                         
  -5   2  12         16.82         14.06         0.73 o                         
  -4   2  12         13.11         12.68         0.68 o                         
  -3   2  12          2.03          1.39         0.27 o                         
  -2   2  12         18.15         21.53         0.84 o                         
  -1   2  12         23.48         25.04         0.65 o                         
   0   2  12          9.17          8.07         0.49 o                         
   1   2  12          1.05          2.17         0.31 o                         
   2   2  12          0.35          0.36         0.20 o                         
   3   2  12          7.68          6.57         0.65 o                         
   4   2  12         17.64         18.86         0.87 o                         
  -4   3  12          2.50          3.48         0.56 o                         
  -3   3  12         10.66         12.99         1.02 o                         
  -2   3  12          2.36          2.54         0.28 o                         
  -1   3  12         16.44         18.04         0.59 o                         
   0   3  12          5.05          4.66         0.39 o                         
   1   3  12          3.63          5.09         0.78 o                         
   2   3  12          9.92          9.74         0.52 o                         
   3   3  12          4.59          3.67         0.50 o                         
  -3   4  12          2.65          2.34         0.43 o                         
  -2   4  12          0.39          0.14         0.34 o                         
  -1   4  12          2.14          2.58         0.55 o                         
   0   4  12         28.04         26.89         0.74 o                         
   1   4  12         15.88         13.94         0.60 o                         
   2   4  12          4.65          4.18         0.35 o                         
  -1   5  12          0.07         -0.03         0.16 o                         
   0  -2  13         11.75          9.35         0.60 o                         
  -2  -1  13         10.90         12.08         0.63 o                         
  -1  -1  13          2.08          2.06         0.48 o                         
   0  -1  13          3.55          2.98         0.50 o                         
   1  -1  13          5.72          4.50         0.51 o                         
  -2   0  13          8.26          7.49         0.73 o                         
   0   0  13         86.69         96.48         3.02 o                         
   1   0  13         27.15         27.02         1.28 o                         
   2   0  13          4.71          4.42         0.50 o                         
  -2   1  13         12.28         14.88         0.97 o                         
  -1   1  13          1.77          2.77         0.55 o                         
   0   1  13          3.48          1.99         0.38 o                         
   1   1  13          5.01          4.03         0.46 o                         
  -1   2  13          1.09          0.16         0.25 o                         
   0   2  13         13.25         11.51         0.51 o                         
   1   2  13          1.26          1.22         0.22 o                         
  -1   3  13          5.74          5.47         0.44 o                         
   0   3  13          5.59          4.36         0.41 o                         
                                                                                
